# Supplementary material for: The interactome of CLUH reveals its association to SPAG5 and its co-translational proximity to mitochondrial proteins
Source: BMC Biol. 2022 Jan 10;20:13. doi: 10.1186/s12915-021-01213-y (PMC8744257; doi:10.1186/s12915-021-01213-y)
Supplement: Supplementary file 11 — Additional file 11:. Table S6. HCT116-mito proteome spectral count data. [file 12915_2021_1213_MOESM11_ESM.xls]

## Sheet: Pure-Mito_Proteome
MASCOT version 2.5
Swissprot HUMAN version 2019_03 (20416 sequences)
		PEPTIDE COUNT							BASCI SC COUNT							SPECIFIC SC COUNT											WEIGHTED SC COUNT									Lenght normalized specific SC								Z-score (Lenght normalized specific SC)
accession		WT-1	WT-2	WT-3	KO-1	KO-2	KO-3		WT-1	WT-2	WT-3	KO-1	KO-2	KO-3		WT-1	WT-2	WT-3	KO-1	KO-2	KO-3		MEAN WT	MEAN KO	Min 3 SC		WT-1	WT-2	WT-3	KO-1	KO-2	KO-3		Length		WT-1	WT-2	WT-3	KO-1	KO-2	KO-3	Mean WT	Mean KO	WT-1	WT-2	WT-3	KO-1	KO-2	KO-3
CH60_HUMAN		114	77	106	102	100	105		842	519	861	667	668	745		842	519	861	667	668	745	0	740.667	693.333	YES		842	519	861	667	668	745		573		146.946	90.5759	150.262	116.405	116.579	130.017	129.261	121.001	17.8335	18.3191	19.4515	14.8955	15.8327	16.1741
GRP75_HUMAN		71	58	69	61	61	65		355	252	347	313	296	324		355	252	347	313	296	324	0	318	311	YES		355	252	347	313	296	324		679		52.2828	37.1134	51.1046	46.0972	43.5935	47.7172	46.8336	45.8027	6.1168	7.33646	6.4057	5.67555	5.69685	5.70652
MDHM_HUMAN		54	41	52	50	47	48		249	141	225	208	179	186		249	141	225	208	179	186	0	205	191	YES		249	141	225	208	179	186		338		73.6686	41.716	66.568	61.5385	52.9586	55.0296	60.6509	56.5089	8.76379	8.28196	8.44018	7.70047	6.99741	6.63656
ATPA_HUMAN		54	37	46	49	48	49		208	124	218	206	192	207		208	124	218	206	192	207	0	183.333	201.667	YES		208	124	218	206	192	207		553		37.613	22.4231	39.4213	37.2514	34.7197	37.4322	33.1525	36.4678	4.30109	4.31869	4.86858	4.51553	4.46451	4.39839
EFTU_HUMAN		48	29	43	47	42	43		232	109	188	221	205	233		232	109	188	221	205	233	0	176.333	219.667	YES		232	109	188	221	205	233		452		51.3274	24.115	41.5929	48.8938	45.354	51.5487	39.0118	48.5988	5.99856	4.66625	5.15429	6.04229	5.94133	6.19383
ATPB_HUMAN		41	27	38	37	37	40		168	103	178	161	166	169		168	103	178	161	166	169	0	149.667	165.333	YES		168	103	178	161	166	169		529		31.758	19.4707	33.6484	30.4348	31.38	31.9471	28.2924	31.2539	3.57641	3.71218	4.10906	3.62162	4.00071	3.70075
CH10_HUMAN		34	31	33	34	31	36		140	100	135	142	133	153		140	100	135	142	133	153	0	125	142.667	YES		140	100	135	142	133	153		102		137.255	98.0392	132.353	139.216	130.392	150	122.549	139.869	16.634	19.8523	17.0953	17.8868	17.7509	18.7156
LMNA_HUMAN		66	37	44	52	52	38		183	83	106	135	143	92		183	83	106	135	143	92	0	124	123.333	YES		183	83	106	135	143	92		664		27.5602	12.5	15.9639	20.3313	21.5361	13.8554	18.6747	18.5743	3.05683	2.28021	1.78237	2.29669	2.63366	1.39972
LPPRC_HUMAN		74	43	57	72	76	85		150	79	109	164	155	181		149	79	109	163	154	179	0	112.333	165.333	YES		149.99	79	109	163.99	154.99	180.99		1394		10.6887	5.66714	7.81923	11.693	11.0473	12.8407	8.05835	11.8604	0.968596	0.876559	0.710807	1.16388	1.17704	1.27067
GLYM_HUMAN		43	29	39	43	40	46		142	68	124	147	131	133		142	68	124	147	131	133	0	111.333	137	YES		142	68	124	147	131	133		504		28.1746	13.4921	24.6032	29.1667	25.9921	26.3889	22.0899	27.1825	3.13288	2.48401	2.91901	3.45533	3.25247	2.99382
PHB2_HUMAN		39	27	36	34	34	36		123	80	129	136	130	146		123	80	129	136	130	146	0	110.667	137.333	YES		123	80	129	136	130	146		299		41.1371	26.7559	43.1438	45.4849	43.4783	48.8294	37.0123	45.9309	4.73728	5.20875	5.35833	5.59526	5.68084	5.84798
HEM6_HUMAN		42	23	32	34	32	34		164	56	96	142	97	118		164	56	96	142	97	118	0	105.333	119	YES		164	56	96	142	97	118		454		36.1233	12.3348	21.1454	31.2775	21.3656	25.9912	23.2012	26.2115	4.11671	2.24627	2.46408	3.73214	2.60998	2.94324
MIC60_HUMAN		48	33	40	39	36	44		121	69	118	97	90	112		121	69	118	97	90	112	0	102.667	99.6667	YES		121	69	118	97	90	112		758		15.9631	9.1029	15.5673	12.7968	11.8734	14.7757	13.5444	13.1486	1.62142	1.58236	1.73019	1.30863	1.29175	1.51677
QCR1_HUMAN		41	24	30	36	33	38		120	54	111	132	105	104		118	52	111	131	105	103	0	93.6667	113	YES		119.62	53.62	111	131.81	105	103.81		480		24.5833	10.8333	23.125	27.2917	21.875	21.4583	19.5139	23.5417	2.68837	1.93783	2.72453	3.20944	2.68072	2.36671
PHB_HUMAN		29	20	32	29	28	30		101	58	105	98	110	122		101	58	105	98	110	122	0	88	110	YES		101	58	105	98	110	122		272		37.1324	21.3235	38.6029	36.0294	40.4412	44.8529	32.3529	40.4412	4.2416	4.0928	4.76091	4.35529	5.25907	5.34222
MIC19_HUMAN		25	19	26	22	23	27		74	59	98	65	74	85		74	59	98	65	74	85	0	77	74.6667	YES		74	59	98	65	74	85		227		32.5991	25.9912	43.1718	28.6344	32.5991	37.4449	33.9207	32.8928	3.68051	5.05166	5.36202	3.38552	4.17002	4.40001
QCR2_HUMAN		28	15	21	23	24	22		109	49	67	88	96	85		109	49	67	88	96	85	0	75	89.6667	YES		109	49	67	88	96	85		453		24.0618	10.8168	14.7903	19.426	21.1921	18.7638	16.5563	19.794	2.62382	1.93443	1.62796	2.17797	2.58587	2.024
TRAP1_HUMAN		37	25	29	29	30	33		97	54	71	79	75	97		97	54	71	79	75	97	0	74	83.6667	YES		97	54	71	79	75	97		704		13.7784	7.67045	10.0852	11.2216	10.6534	13.7784	10.5114	11.8845	1.35102	1.28809	1.00894	1.10206	1.12233	1.38992
SDHA_HUMAN		36	23	33	35	31	35		92	41	76	76	68	81		92	41	76	76	68	81	0	69.6667	75	YES		92	41	76	76	68	81		664		13.8554	6.1747	11.4458	11.4458	10.241	12.1988	10.492	11.2952	1.36055	0.980824	1.18794	1.13146	1.06505	1.18902
SFXN1_HUMAN		25	17	24	26	25	25		83	51	71	102	83	89		80	51	67	98	79	86	0	66	87.6667	YES		82.74	51	70.65	101.65	82.65	88.74		322		24.8447	15.8385	20.8075	30.4348	24.5342	26.7081	20.4969	27.2257	2.72073	2.96603	2.41962	3.62162	3.05	3.03442
ADT2_HUMAN		35	30	34	37	41	38		118	80	114	123	128	137		74	45	72	78	78	84	0	63.6667	80	YES		111.5	74.96	107.86	116.46	120.81	129.29		298		24.8322	15.1007	24.1611	26.1745	26.1745	28.1879	21.3647	26.8456	2.71918	2.81446	2.86084	3.06294	3.2778	3.22263
THIL_HUMAN		29	15	21	33	25	34		87	33	64	97	80	89		87	33	64	97	80	89	0	61.3333	88.6667	YES		87	33	64	97	80	89		427		20.3747	7.72834	14.9883	22.7166	18.7354	20.8431	14.3638	20.765	2.16746	1.29998	1.65401	2.60949	2.2447	2.28846
DLDH_HUMAN		26	19	20	22	21	23		89	35	58	56	55	66		89	35	58	56	55	66	0	60.6667	59	YES		89	35	58	56	55	66		509		17.4853	6.87623	11.3949	11.002	10.8055	12.9666	11.9188	11.5914	1.80983	1.12494	1.18124	1.07326	1.14345	1.28667
ATPO_HUMAN		24	14	24	22	21	24		73	38	71	72	64	75		73	38	71	72	64	75	0	60.6667	70.3333	YES		73	38	71	72	64	75		213		34.2723	17.8404	33.3333	33.8028	30.0469	35.2113	28.482	33.0203	3.8876	3.37727	4.06761	4.0633	3.81559	4.11592
DHE3_HUMAN		32	22	26	31	28	28		78	47	56	95	74	85		78	47	56	95	74	85	0	60.3333	84.6667	YES		78	47	56	95	74	85		558		13.9785	8.42294	10.0358	17.0251	13.2616	15.233	10.8124	15.1732	1.37579	1.44267	1.00244	1.86311	1.48455	1.57493
ECHA_HUMAN		44	22	34	39	26	40		85	32	61	82	47	68		85	32	61	82	47	68	0	59.3333	65.6667	YES		85	32	61	82	47	68		763		11.1402	4.19397	7.99476	10.7471	6.1599	8.91219	7.77632	8.60638	1.02449	0.573929	0.733901	1.03983	0.4983	0.771002
TIM44_HUMAN		18	12	17	16	14	23		72	37	69	56	66	87		72	37	69	56	66	87	0	59.3333	69.6667	YES		72	37	69	56	66	87		452		15.9292	8.18584	15.2655	12.3894	14.6018	19.2478	13.1268	15.413	1.61723	1.39397	1.69048	1.2552	1.67066	2.08556
COX41_HUMAN		15	13	13	14	16	15		65	46	65	76	79	88		65	46	65	76	79	88	0	58.6667	81	YES		65	46	65	76	79	88		169		38.4615	27.2189	38.4615	44.9704	46.7456	52.071	34.714	47.929	4.40612	5.30388	4.7423	5.52779	6.13458	6.26026
ADRO_HUMAN		27	14	19	26	26	27		71	37	56	89	75	77		71	37	56	89	75	77	0	54.6667	80.3333	YES		71	37	56	89	75	77		491		14.4603	7.53564	11.4053	18.1263	15.2749	15.6823	11.1337	16.3612	1.43542	1.2604	1.18261	2.00752	1.76414	1.63207
MPCP_HUMAN		20	16	20	20	19	19		60	42	62	80	72	79		60	42	62	80	72	79	0	54.6667	77	YES		60	42	62	80	72	79		362		16.5746	11.6022	17.1271	22.0994	19.8895	21.8232	15.1013	21.2707	1.69711	2.09578	1.93541	2.52855	2.40498	2.41312
VDAC1_HUMAN		22	11	18	18	15	16		61	35	63	66	58	57		61	35	63	66	58	57	0	53	60.3333	YES		61	35	63	66	58	57		283		21.5548	12.3675	22.2615	23.3216	20.4947	20.1413	18.7279	21.3192	2.31352	2.25299	2.61092	2.68882	2.48903	2.19921
LETM1_HUMAN		25	16	26	25	23	26		64	34	57	58	54	65		64	34	57	58	54	65	0	51.6667	59	YES		64	34	57	58	54	65		739		8.66035	4.60081	7.71313	7.84844	7.30717	8.79567	6.99143	7.98376	0.717546	0.657505	0.696848	0.659715	0.657627	0.756182
STML2_HUMAN		22	17	24	23	29	28		54	40	59	51	71	69		54	40	59	51	71	69	0	51	63.6667	YES		54	40	59	51	71	69		356		15.1685	11.236	16.573	14.3258	19.9438	19.382	14.3258	17.8839	1.52308	2.02054	1.86251	1.50914	2.41253	2.10263
VDAC2_HUMAN		17	13	18	19	18	18		57	38	56	57	62	65		57	38	56	57	62	65	0	50.3333	61.3333	YES		57	38	56	57	62	65		294		19.3878	12.9252	19.0476	19.3878	21.0884	22.1088	17.1202	20.8617	2.0453	2.36755	2.18809	2.17295	2.57148	2.44945
AIFM1_HUMAN		28	17	23	23	21	25		59	35	51	46	42	56		59	35	51	46	42	56	0	48.3333	48	YES		59	35	51	46	42	56		613		9.6248	5.70962	8.31974	7.50408	6.85155	9.1354	7.88472	7.83034	0.836918	0.885285	0.776657	0.614556	0.594353	0.799392
BIP_HUMAN		25	18	24	33	32	32		54	33	59	75	69	68		51	32	56	72	66	66	0	46.3333	68	YES		53.09	32.7	58.09	74.09	68.09	67.4		654		7.79817	4.89297	8.56269	11.0092	10.0917	10.0917	7.08461	10.3976	0.610831	0.717522	0.808622	1.0742	1.04433	0.921026
RL40_HUMAN		9	5	6	9	8	7		67	29	41	63	72	58		67	29	41	63	72	58	0	45.6667	64.3333	YES		67	29	41	63	72	58		128		52.3438	22.6562	32.0312	49.2188	56.25	45.3125	35.6771	50.2604	6.12435	4.36658	3.89629	6.0849	7.4545	5.40067
LONM_HUMAN		28	18	23	24	18	23		59	34	42	44	37	48		59	34	42	44	37	48	0	45	43	YES		59	34	42	44	37	48		959		6.15224	3.54536	4.37956	4.58811	3.85819	5.00521	4.69239	4.48384	0.407111	0.440687	0.258263	0.232165	0.178653	0.274083
G3P_HUMAN		24	14	21	25	25	24		56	29	49	60	60	80		56	29	49	60	60	80	0	44.6667	66.6667	YES		56	29	49	60	60	80		335		16.7164	8.65672	14.6269	17.9104	17.9104	23.8806	13.3333	19.9005	1.71467	1.4907	1.60646	1.97922	2.13014	2.6748
ATP5H_HUMAN		18	10	18	16	16	16		44	28	62	51	50	48		44	28	62	51	50	48	0	44.6667	49.6667	YES		44	28	62	51	50	48		161		27.3292	17.3913	38.5093	31.677	31.0559	29.8137	27.7433	30.8489	3.02824	3.28502	4.74859	3.78453	3.9557	3.42941
OAT_HUMAN		25	15	21	30	26	30		67	33	33	78	67	71		67	33	33	78	67	71	0	44.3333	72	YES		67	33	33	78	67	71		439		15.262	7.51708	7.51708	17.7677	15.262	16.1731	10.0987	16.4009	1.53464	1.25659	0.671055	1.96049	1.76234	1.6945
AATM_HUMAN		25	15	20	31	20	26		57	27	45	70	49	66		57	27	45	70	49	66	0	43	61.6667	YES		57	27	45	70	49	66		430		13.2558	6.27907	10.4651	16.2791	11.3953	15.3488	10	14.3411	1.28634	1.00226	1.05892	1.76528	1.22537	1.58966
NDUS1_HUMAN		30	16	25	26	25	29		61	23	41	45	35	48		61	23	41	45	35	48	0	41.6667	42.6667	YES		61	23	41	45	35	48		727		8.39065	3.16369	5.63961	6.18982	4.81431	6.60248	5.73132	5.86887	0.684164	0.362281	0.424043	0.442208	0.311433	0.477235
AFG32_HUMAN		27	16	27	28	26	31		51	24	48	62	43	61		51	24	48	62	43	61	0	41	55.3333	YES		51	24	48	62	43	61		797		6.399	3.01129	6.02258	7.77917	5.39523	7.6537	5.14429	6.9427	0.437652	0.330975	0.474429	0.650631	0.392109	0.610938
P5CR1_HUMAN		18	13	20	18	17	17		51	32	49	48	41	45		48	29	46	44	38	42	0	41	41.3333	YES		49.57	30.57	47.57	46.1	39.57	43.57		319		15.047	9.09091	14.4201	13.7931	11.9122	13.1661	12.8527	12.9572	1.50804	1.57989	1.57925	1.43928	1.29715	1.31205
QCR6_HUMAN		13	8	10	12	12	15		48	23	52	49	45	53		48	23	52	49	45	53	0	41	49	YES		48	23	52	49	45	53		91		52.7473	25.2747	57.1429	53.8462	49.4505	58.2418	45.0549	53.8462	6.1743	4.90448	7.20014	6.69172	6.51024	7.04511
PGAM5_HUMAN		15	10	15	15	16	16		47	20	52	42	47	60		47	20	52	42	47	60	0	39.6667	49.6667	YES		47	20	52	42	47	60		289		16.263	6.92042	17.9931	14.5329	16.263	20.7612	13.7255	17.1857	1.65854	1.13401	2.04934	1.53629	1.90135	2.27805
KAD2_HUMAN		15	11	14	18	15	19		44	32	43	64	48	62		44	32	43	64	48	62	0	39.6667	58	YES		44	32	43	64	48	62		239		18.41	13.3891	17.9916	26.7782	20.0837	25.9414	16.5969	24.2678	1.92429	2.46286	2.04915	3.14212	2.43195	2.93691
TOM70_HUMAN		37	13	26	30	29	33		51	22	43	55	50	59		51	22	43	55	50	59	0	38.6667	54.6667	YES		51	22	43	55	50	59		608		8.38816	3.61842	7.07237	9.04605	8.22368	9.70395	6.35965	8.99123	0.683856	0.455696	0.612545	0.816766	0.784906	0.871704
H4_HUMAN		15	9	13	15	13	12		54	27	35	49	46	29		54	27	35	49	46	29	0	38.6667	41.3333	YES		54	27	35	49	46	29		103		52.4272	26.2136	33.9806	47.5728	44.6602	28.1553	37.5405	40.1294	6.13468	5.09735	4.15276	5.86906	5.84498	3.21849
CISY_HUMAN		19	11	14	15	14	19		46	29	38	40	44	55		46	29	38	40	44	55	0	37.6667	46.3333	YES		46	29	38	40	44	55		466		9.87124	6.22318	8.15451	8.58369	9.44206	11.8026	8.08298	9.94278	0.867421	0.990783	0.754918	0.756134	0.954107	1.13862
ECHB_HUMAN		29	12	23	26	23	24		53	22	38	47	35	37		53	22	38	47	35	37	0	37.6667	39.6667	YES		53	22	38	47	35	37		474		11.1814	4.64135	8.01688	9.91561	7.38397	7.80591	7.94655	8.3685	1.02959	0.665833	0.736811	0.930798	0.668292	0.630297
SSBP_HUMAN		11	10	12	12	12	11		42	21	46	48	52	46		42	21	46	48	52	46	0	36.3333	48.6667	YES		42	21	46	48	52	46		148		28.3784	14.1892	31.0811	32.4324	35.1351	31.0811	24.5495	32.8829	3.1581	2.62722	3.77128	3.88359	4.5222	3.59061
ATD3A_HUMAN		38	30	39	42	40	47		127	68	128	127	127	165		40	18	46	49	50	46	0	34.6667	48.3333	YES		105.65	55.35	107.17	106.97	107.76	135.21		634		6.30915	2.83912	7.25552	7.72871	7.88644	7.25552	5.46793	7.62355	0.426532	0.295606	0.636642	0.644013	0.738071	0.560294
HMGA1_HUMAN		10	4	4	5	5	4		43	27	34	33	32	26		43	27	34	33	32	26	0	34.6667	30.3333	YES		43	27	34	33	32	26		107		40.1869	25.2336	31.7757	30.8411	29.9065	24.2991	32.3988	28.3489	4.61967	4.89604	3.86267	3.67491	3.79609	2.72802
P5CS_HUMAN		23	8	18	31	21	22		51	16	33	93	41	52		51	16	33	93	41	52	0	33.3333	62	YES		51	16	33	93	41	52		795		6.41509	2.01258	4.15094	11.6981	5.15723	6.54088	4.19287	7.79874	0.439645	0.125813	0.228184	1.16455	0.359057	0.469401
TOM40_HUMAN		12	10	17	14	14	19		30	29	41	31	40	50		30	29	41	31	40	50	0	33.3333	40.3333	YES		30	29	41	31	40	50		361		8.31025	8.03324	11.3573	8.58726	11.0803	13.8504	9.23361	11.1727	0.674213	1.36262	1.1763	0.756601	1.18162	1.39908
GPDM_HUMAN		25	14	18	19	14	22		43	22	34	30	23	37		43	22	34	30	23	37	0	33	30	YES		43	22	34	30	23	37		727		5.91472	3.02613	4.67675	4.12655	3.16369	5.08941	4.5392	4.12655	0.377712	0.334025	0.297363	0.171637	0.0822055	0.284792
PDP1_HUMAN		15	6	10	20	13	18		50	15	34	70	53	73		50	15	34	70	53	73	0	33	65.3333	YES		50	15	34	70	53	73		537		9.31099	2.7933	6.33147	13.0354	9.86965	13.594	6.14525	12.1664	0.798077	0.286193	0.515068	1.33992	1.01349	1.36647
F162A_HUMAN		8	7	7	8	6	6		40	20	38	37	30	29		40	20	38	37	30	29	0	32.6667	32	YES		40	20	38	37	30	29		154		25.974	12.987	24.6753	24.026	19.4805	18.8312	21.2121	20.7792	2.8605	2.38026	2.9285	2.78119	2.34819	2.03257
PNPT1_HUMAN		16	12	15	13	13	22		36	23	38	31	31	46		36	23	38	31	31	46	0	32.3333	36	YES		36	23	38	31	31	46		783		4.5977	2.93742	4.85313	3.95913	3.95913	5.87484	4.12942	4.5977	0.214701	0.3158	0.320568	0.149682	0.192672	0.384689
P5CR2_HUMAN		19	14	17	20	17	19		40	21	45	54	47	46		37	18	42	50	44	43	0	32.3333	45.6667	YES		38.43	19.43	43.43	51.9	45.43	44.43		320		11.5625	5.625	13.125	15.625	13.75	13.4375	10.1042	14.2708	1.07675	0.867901	1.40887	1.67951	1.55237	1.34656
AL1B1_HUMAN		21	12	14	15	13	14		46	19	31	34	23	30		46	19	31	34	23	30	0	32	29	YES		46	19	31	34	23	30		517		8.89749	3.67505	5.99613	6.5764	4.44874	5.80271	6.18956	5.60928	0.746897	0.467329	0.470949	0.492904	0.260666	0.375515
CYC_HUMAN		13	9	11	11	11	13		40	22	33	38	30	37		40	22	33	38	30	37	0	31.6667	35	YES		40	22	33	38	30	37		105		38.0952	20.9524	31.4286	36.1905	28.5714	35.2381	30.1587	33.3333	4.36078	4.01656	3.817	4.37641	3.61067	4.11933
MTDC_HUMAN		13	9	12	13	14	14		38	24	31	28	33	42		38	24	31	28	33	42	0	31	34.3333	YES		38	24	31	28	33	42		350		10.8571	6.85714	8.85714	8	9.42857	12	8.85714	9.80952	0.989449	1.12102	0.847362	0.67959	0.952234	1.16373
AMPL_HUMAN		22	11	14	21	14	19		47	16	29	39	32	44		47	16	29	39	32	44	0	30.6667	38.3333	YES		47	16	29	39	32	44		519		9.05588	3.08285	5.58767	7.51445	6.1657	8.47784	5.9088	7.386	0.766501	0.345676	0.417209	0.615917	0.499107	0.715758
EZRI_HUMAN		27	5	20	13	14	14		64	13	55	36	43	39		47	5	39	23	29	27	0	30.3333	26.3333	YES		62.92	12.47	53.93	35.13	42.07	38.2		586		8.02048	0.853242	6.65529	3.92491	4.94881	4.60751	5.17634	4.49374	0.638347	-0.112346	0.557672	0.145195	0.330112	0.2235
RM15_HUMAN		17	12	17	19	18	19		37	22	31	37	35	42		37	22	31	37	35	42	0	30	38	YES		37	22	31	37	35	42		296		12.5	7.43243	10.473	12.5	11.8243	14.1892	10.1351	12.8378	1.19279	1.2392	1.05995	1.26971	1.28494	1.44217
CY1_HUMAN		8	5	8	8	7	8		33	20	36	32	33	34		33	20	36	32	33	34	0	29.6667	33	YES		33	20	36	32	33	34		325		10.1538	6.15385	11.0769	9.84615	10.1538	10.4615	9.12821	10.1538	0.9024	0.97654	1.13941	0.921689	1.05296	0.96806
ODPA_HUMAN		18	7	11	11	7	13		40	19	30	35	21	38		40	19	30	35	21	38	0	29.6667	31.3333	YES		40	19	30	35	21	38		390		10.2564	4.87179	7.69231	8.97436	5.38462	9.74359	7.60684	8.03419	0.915094	0.713173	0.694109	0.807365	0.390634	0.876746
C1QBP_HUMAN		9	8	7	7	7	8		33	26	30	24	22	26		33	26	30	24	22	26	0	29.6667	24	YES		33	26	30	24	22	26		282		11.7021	9.21986	10.6383	8.51064	7.80142	9.21986	10.5201	8.51064	1.09403	1.60638	1.0817	0.746554	0.726265	0.810134
C1TM_HUMAN		19	12	16	15	15	20		39	18	30	27	28	38		39	18	30	27	28	38	0	29	31	YES		39	18	30	27	28	38		978		3.98773	1.84049	3.06748	2.76074	2.86299	3.88548	2.96524	3.16973	0.139204	0.0904614	0.0856374	-0.00747211	0.0404461	0.131667
SLIRP_HUMAN		11	5	10	10	10	10		38	16	33	38	37	45		38	16	33	38	37	45	0	29	40	YES		38	16	33	38	37	45		109		34.8624	14.6789	30.2752	34.8624	33.945	41.2844	26.6055	36.6972	3.96064	2.72782	3.66526	4.20225	4.35692	4.88834
DHX30_HUMAN		19	17	20	25	29	26		32	22	32	37	45	51		32	22	32	37	45	51	0	28.6667	44.3333	YES		32	22	32	37	45	51		1194		2.68007	1.84255	2.68007	3.09883	3.76884	4.27136	2.40089	3.71301	-0.0226491	0.0908836	0.0346663	0.0368642	0.166246	0.180746
ENPL_HUMAN		20	10	20	29	31	21		43	21	30	69	62	47		40	20	26	59	53	42	0	28.6667	51.3333	YES		42.65	20.88	29.51	67.76	60.9	46.39		803		4.98132	2.49066	3.23786	7.34745	6.60025	5.23039	3.56995	6.39269	0.262183	0.224024	0.108053	0.594016	0.559454	0.302723
ODP2_HUMAN		16	9	12	10	12	11		36	18	31	22	24	21		36	18	31	22	24	21	0	28.3333	22.3333	YES		36	18	31	22	24	21		647		5.56414	2.78207	4.79134	3.40031	3.70943	3.24575	4.37919	3.45183	0.33432	0.283887	0.312439	0.0763997	0.157995	0.0503016
ACADV_HUMAN		19	14	13	25	22	22		38	21	25	52	46	43		38	21	25	52	46	43	0	28	47	YES		38	21	25	52	46	43		655		5.80153	3.20611	3.81679	7.93893	7.0229	6.56489	4.27481	7.17557	0.363702	0.370996	0.184221	0.671582	0.618149	0.472454
ALDH2_HUMAN		24	12	16	20	15	16		46	13	25	34	21	22		46	13	25	34	21	22	0	28	25.6667	YES		46	13	25	34	21	22		517		8.89749	2.51451	4.83559	6.5764	4.0619	4.25532	5.41586	4.96454	0.746897	0.228922	0.318261	0.492904	0.206943	0.178706
COX6C_HUMAN		9	8	8	9	9	7		31	28	25	34	30	28		31	28	25	34	30	28	0	28	30.6667	YES		31	28	25	34	30	28		75		41.3333	37.3333	33.3333	45.3333	40	37.3333	37.3333	40.8889	4.76157	7.38164	4.06761	5.57538	5.1978	4.38582
KCRU_HUMAN		16	7	11	8	8	8		38	15	30	19	17	18		38	15	30	19	17	18	0	27.6667	18	YES		38	15	30	19	17	18		417		9.11271	3.59712	7.19424	4.55635	4.07674	4.31655	6.63469	4.31655	0.773536	0.451321	0.62858	0.228	0.209005	0.186494
RM45_HUMAN		14	8	14	13	14	13		36	11	36	39	35	48		36	11	36	39	35	48	0	27.6667	40.6667	YES		36	11	36	39	35	48		306		11.7647	3.59477	11.7647	12.7451	11.4379	15.6863	9.04139	13.2898	1.10178	0.450838	1.2299	1.30185	1.23128	1.63258
PRDX3_HUMAN		15	11	11	16	13	15		31	21	30	43	37	35		31	21	30	43	37	35	0	27.3333	38.3333	YES		31	21	30	43	37	35		256		12.1094	8.20312	11.7188	16.7969	14.4531	13.6719	10.6771	14.974	1.14444	1.39752	1.22385	1.83319	1.65001	1.37637
PPIF_HUMAN		10	8	11	8	8	9		31	14	37	23	23	31		31	14	37	23	23	31	0	27.3333	25.6667	YES		31	14	37	23	23	31		207		14.9758	6.76329	17.8744	11.1111	11.1111	14.9758	13.2045	12.3994	1.49923	1.10174	2.03373	1.08757	1.18589	1.54222
NIPS1_HUMAN		15	8	9	13	10	9		48	12	22	32	20	20		48	12	22	32	20	20	0	27.3333	24	YES		48	12	22	32	20	20		284		16.9014	4.22535	7.74648	11.2676	7.04225	7.04225	9.62441	8.4507	1.73756	0.580376	0.701236	1.10809	0.620837	0.533169
OPA1_HUMAN		18	11	17	13	12	18		35	19	27	19	20	34		35	19	27	19	20	34	0	27	24.3333	YES		35	19	27	19	20	34		960		3.64583	1.97917	2.8125	1.97917	2.08333	3.54167	2.8125	2.53472	0.0968863	0.118949	0.05209	-0.109965	-0.0678272	0.0879386
ODO1_HUMAN		20	9	9	15	8	14		45	19	23	31	16	29		43	17	21	29	14	27	0	27	23.3333	YES		44.95	18.95	22.95	30.95	15.95	28.95		1023		4.20332	1.66178	2.05279	2.8348	1.36852	2.6393	2.6393	2.28087	0.165888	0.0537492	-0.0478628	0.00224035	-0.167095	-0.0268317
IDH3A_HUMAN		16	10	14	18	13	16		39	15	27	39	27	28		39	15	27	39	27	28	0	27	31.3333	YES		39	15	27	39	27	28		366		10.6557	4.09836	7.37705	10.6557	7.37705	7.65027	7.37705	8.56102	0.96452	0.554288	0.652631	1.02786	0.667331	0.610502
SDHB_HUMAN		14	7	10	8	9	13		41	15	25	26	26	36		41	15	25	26	26	36	0	27	29.3333	YES		41	15	25	26	26	36		280		14.6429	5.35714	8.92857	9.28571	9.28571	12.8571	9.64286	10.4762	1.45802	0.812876	0.856759	0.848195	0.932395	1.27275
GRPE1_HUMAN		13	7	10	11	10	14		32	14	34	36	26	34		32	14	34	36	26	34	0	26.6667	32	YES		32	14	34	36	26	34		217		14.7465	6.45161	15.6682	16.5899	11.9816	15.6682	12.2888	14.7465	1.47085	1.03771	1.74347	1.80604	1.30678	1.63028
MAOM_HUMAN		17	10	11	13	15	16		36	20	23	26	27	24		36	20	23	26	27	24	0	26.3333	25.6667	YES		36	20	23	26	27	24		584		6.16438	3.42466	3.93836	4.45205	4.62329	4.10959	4.50913	4.39498	0.408614	0.415892	0.200215	0.214323	0.284906	0.160171
SUCA_HUMAN		15	6	13	16	11	13		40	12	27	40	22	32		40	12	27	40	22	32	0	26.3333	31.3333	YES		40	12	27	40	22	32		346		11.5607	3.46821	7.80347	11.5607	6.35838	9.24855	7.61079	9.05588	1.07653	0.424838	0.708734	1.14653	0.525865	0.813783
AT5F1_HUMAN		15	5	12	13	11	13		35	12	31	37	29	37		35	12	31	37	29	37	0	26	34.3333	YES		35	12	31	37	29	37		256		13.6719	4.6875	12.1094	14.4531	11.3281	14.4531	10.1562	13.4115	1.33784	0.675314	1.27525	1.52583	1.21603	1.47574
SYIM_HUMAN		21	9	9	15	14	14		46	15	16	34	23	27		46	15	16	34	23	27	0	25.6667	28	YES		46	15	16	34	23	27		1012		4.54545	1.48221	1.58103	3.35968	2.27273	2.66798	2.53623	2.7668	0.208235	0.0168616	-0.10993	0.0710722	-0.0415253	-0.0231829
AL7A1_HUMAN		22	6	8	23	18	17		42	12	23	54	34	39		42	12	23	54	34	39	0	25.6667	42.3333	YES		42	12	23	54	34	39		539		7.79221	2.22635	4.26716	10.0186	6.30798	7.23562	4.7619	7.85405	0.610094	0.169726	0.243475	0.944297	0.518865	0.557763
NDUAD_HUMAN		6	3	6	5	6	4		32	16	29	28	30	20		32	16	29	28	30	20	0	25.6667	26	YES		32	16	29	28	30	20		144		22.2222	11.1111	20.1389	19.4444	20.8333	13.8889	17.8241	18.0556	2.39613	1.9949	2.33166	2.18038	2.53606	1.40398
NDUA7_HUMAN		9	5	7	9	8	9		38	11	27	35	21	26		38	11	27	35	21	26	0	25.3333	27.3333	YES		38	11	27	35	21	26		113		33.6283	9.73451	23.8938	30.9735	18.5841	23.0088	22.4189	24.1888	3.8079	1.71211	2.82568	3.69226	2.22369	2.56392
RT09_HUMAN		25	10	13	14	14	19		38	14	23	27	23	38		38	14	23	27	23	38	0	25	29.3333	YES		38	14	23	27	23	38		396		9.59596	3.53535	5.80808	6.81818	5.80808	9.59596	6.31313	7.40741	0.833349	0.438632	0.446208	0.52461	0.449443	0.857969
DECR_HUMAN		16	9	11	16	14	14		36	13	26	32	24	27		36	13	26	32	24	27	0	25	27.6667	YES		36	13	26	32	24	27		335		10.7463	3.8806	7.76119	9.55224	7.16418	8.0597	7.46269	8.25871	0.975725	0.509554	0.703172	0.883146	0.637769	0.662576
RT18B_HUMAN		6	5	7	8	6	9		26	20	27	36	32	36		26	20	27	36	32	36	0	24.3333	34.6667	YES		26	20	27	36	32	36		258		10.0775	7.75194	10.4651	13.9535	12.4031	13.9535	9.43152	13.4367	0.892953	1.30483	1.05892	1.46031	1.36532	1.41219
ETFA_HUMAN		22	10	11	23	16	19		44	12	17	38	22	38		44	12	17	38	22	38	0	24.3333	32.6667	YES		44	12	17	38	22	38		333		13.2132	3.6036	5.10511	11.4114	6.60661	11.4114	7.30731	9.80981	1.28107	0.452652	0.35372	1.12695	0.560337	1.08887
NDUS6_HUMAN		7	4	7	6	7	7		25	9	39	26	24	29		25	9	39	26	24	29	0	24.3333	26.3333	YES		25	9	39	26	24	29		124		20.1613	7.25806	31.4516	20.9677	19.3548	23.3871	19.6237	21.2366	2.14105	1.20338	3.82003	2.38014	2.33073	2.61203
GRSF1_HUMAN		12	8	13	13	14	14		25	16	31	37	36	39		25	16	31	37	36	39	0	24	37.3333	YES		25	16	31	37	36	39		480		5.20833	3.33333	6.45833	7.70833	7.5	8.125	5	7.77778	0.290281	0.397131	0.531759	0.641342	0.684406	0.670881
ACON_HUMAN		20	8	12	23	19	21		42	9	21	43	32	39		42	9	21	43	32	39	0	24	38	YES		42	9	21	43	32	39		780		5.38462	1.15385	2.69231	5.51282	4.10256	5	3.07692	4.87179	0.3121	-0.0505938	0.0362768	0.353428	0.212591	0.27342
LMNB1_HUMAN		21	10	10	19	22	10		38	19	21	36	44	15		34	19	19	34	40	13	0	24	29	YES		36.67	19	20.33	35.33	42.67	14.33		586		5.80205	3.24232	3.24232	5.80205	6.82594	2.21843	4.09556	4.94881	0.363767	0.378435	0.10864	0.391357	0.590796	-0.0803606
TFAM_HUMAN		17	7	11	15	13	15		41	10	20	33	25	37		41	10	20	33	25	37	0	23.6667	31.6667	YES		41	10	20	33	25	37		246		16.6667	4.06504	8.13008	13.4146	10.1626	15.0407	9.6206	12.8726	1.70851	0.547444	0.751705	1.38965	1.05417	1.55047
MPPB_HUMAN		20	11	16	14	19	17		32	16	26	27	32	25		30	14	26	26	32	24	0	23.3333	27.3333	YES		30.38	14.38	26	26.19	32	24.19		489		6.13497	2.86299	5.31697	5.31697	6.54397	4.90798	4.77164	5.58964	0.404973	0.300509	0.381595	0.327746	0.551638	0.261716
H12_HUMAN		28	19	23	24	24	18		105	85	111	98	118	74		26	17	27	17	18	14	0	23.3333	16.3333	YES		61.68	47.71	64.94	53.58	63.16	41.1		213		12.2066	7.98122	12.6761	7.98122	8.4507	6.57277	10.9546	7.66823	1.15647	1.35193	1.3498	0.677127	0.816434	0.473457
OCAD1_HUMAN		12	7	10	10	10	11		30	13	27	28	32	38		30	13	27	28	32	38	0	23.3333	32.6667	YES		30	13	27	28	32	38		245		12.2449	5.30612	11.0204	11.4286	13.0612	15.5102	9.52381	13.3333	1.16121	0.802395	1.13197	1.1292	1.45671	1.61019
NDUBA_HUMAN		16	10	13	14	14	13		32	15	23	30	28	26		32	15	23	30	28	26	0	23.3333	28	YES		32	15	23	30	28	26		172		18.6047	8.72093	13.3721	17.4419	16.2791	15.1163	13.5659	16.2791	1.94838	1.50389	1.44138	1.91777	1.90359	1.56008
CLPX_HUMAN		17	12	18	19	17	22		31	12	25	30	23	40		31	12	25	30	23	40	0	22.6667	31	YES		31	12	25	30	23	40		633		4.89731	1.89573	3.94945	4.73934	3.63349	6.31912	3.58083	4.89731	0.251785	0.10181	0.201674	0.251996	0.147449	0.441195
SYYM_HUMAN		11	4	8	10	10	14		29	12	27	28	29	33		29	12	27	28	29	33	0	22.6667	30	YES		29	12	27	28	29	33		477		6.07966	2.51572	5.66038	5.87002	6.07966	6.91824	4.75192	6.28931	0.398128	0.229172	0.426775	0.400271	0.487158	0.517396
PDIA3_HUMAN		13	6	18	18	23	22		23	9	35	28	47	39		23	9	35	28	47	39	0	22.3333	38	YES		23	9	35	28	47	39		505		4.55446	1.78218	6.93069	5.54455	9.30693	7.72277	4.42244	7.52475	0.209349	0.0784824	0.593906	0.35759	0.935341	0.619723
H14_HUMAN		25	20	22	25	25	19		101	89	108	107	129	80		22	21	24	26	29	20	0	22.3333	25	YES		65.32	58.29	70.06	70.42	83.84	52.9		219		10.0457	9.58904	10.9589	11.8721	13.242	9.13242	10.1979	11.4155	0.88901	1.68222	1.12388	1.18737	1.48182	0.799013
TIM50_HUMAN		11	5	11	12	15	16		25	14	27	28	31	34		25	14	27	28	31	34	0	22	31	YES		25	14	27	28	31	34		353		7.08215	3.96601	7.64873	7.93201	8.78187	9.63173	6.23229	8.78187	0.522208	0.527099	0.688375	0.670674	0.862424	0.862518
SEPT9_HUMAN		14	5	11	17	17	5		33	9	23	38	33	6		33	9	23	38	33	6	0	21.6667	25.6667	YES		33	9	23	38	33	6		586		5.6314	1.53584	3.92491	6.48464	5.6314	1.02389	3.69738	4.37998	0.342645	0.0278772	0.198446	0.48087	0.424906	-0.232291
HCD2_HUMAN		16	6	11	13	12	14		30	11	24	36	28	32		30	11	24	36	28	32	0	21.6667	32	YES		30	11	24	36	28	32		261		11.4943	4.21456	9.1954	13.7931	10.728	12.2605	8.3014	12.2605	1.06831	0.578159	0.891865	1.43928	1.13269	1.19687
UCRI_HUMAN		11	4	7	12	9	10		28	15	20	30	19	26		28	15	20	30	19	26	0	21	25	YES		28	15	20	30	19	26		274		10.219	5.47445	7.29927	10.9489	6.93431	9.48905	7.66423	9.12409	0.910461	0.836975	0.642398	1.0663	0.605846	0.844372
ACAD9_HUMAN		10	8	8	13	9	13		23	17	22	27	24	30		23	17	22	27	24	30	0	20.6667	27	YES		23	17	22	27	24	30		621		3.7037	2.73752	3.54267	4.34783	3.86473	4.83092	3.32797	4.34783	0.104049	0.274735	0.148156	0.200654	0.179563	0.251915
ATPG_HUMAN		12	5	13	11	11	12		27	8	27	22	26	31		27	8	27	22	26	31	0	20.6667	26.3333	YES		27	8	27	22	26	31		298		9.0604	2.68456	9.0604	7.38255	8.72483	10.4027	6.93512	8.83669	0.767061	0.263857	0.874104	0.598619	0.854503	0.960574
COX5A_HUMAN		9	6	8	9	10	8		23	16	23	25	24	20		23	16	23	25	24	20	0	20.6667	23	YES		23	16	23	25	24	20		150		15.3333	10.6667	15.3333	16.6667	16	13.3333	13.7778	15.3333	1.54348	1.90359	1.69941	1.81611	1.86483	1.33332
PCKGM_HUMAN		18	11	12	13	7	12		26	17	18	18	10	20		26	17	18	18	10	20	0	20.3333	16	YES		26	17	18	18	10	20		640		4.0625	2.65625	2.8125	2.8125	1.5625	3.125	3.17708	2.5	0.148458	0.25804	0.05209	-0.000683954	-0.140157	0.0349438
RM14_HUMAN		8	8	10	9	11	9		16	13	32	25	25	25		16	13	32	25	25	25	0	20.3333	25	YES		16	13	32	25	25	25		145		11.0345	8.96552	22.069	17.2414	17.2414	17.2414	14.023	17.2414	1.0114	1.55413	2.58559	1.89148	2.03723	1.83037
ETFB_HUMAN		15	8	7	13	11	11		36	13	12	32	22	23		36	13	12	32	22	23	0	20.3333	25.6667	YES		36	13	12	32	22	23		255		14.1176	5.09804	4.70588	12.549	8.62745	9.01961	7.97386	10.0654	1.39301	0.759649	0.301195	1.27614	0.840979	0.784664
HSP7C_HUMAN		18	11	15	13	18	19		33	15	25	22	34	34		28	12	20	16	28	29	0	20	24.3333	YES		30.57	14	22.57	19.5	31.5	32.22		646		4.33437	1.85759	3.09598	2.47678	4.33437	4.48916	3.09598	3.76677	0.182108	0.093973	0.0893859	-0.0447093	0.244782	0.208448
G45IP_HUMAN		10	7	9	10	12	10		23	14	23	25	24	33		23	14	23	25	24	33	0	20	27.3333	YES		23	14	23	25	24	33		222		10.3604	6.30631	10.3604	11.2613	10.8108	14.8649	9.00901	12.3123	0.927961	1.00786	1.04513	1.10726	1.14419	1.52811
RT34_HUMAN		13	9	9	12	11	14		26	11	23	27	26	31		26	11	23	27	26	31	0	20	28	YES		26	11	23	27	26	31		218		11.9266	5.04587	10.5505	12.3853	11.9266	14.2202	9.17431	12.844	1.12182	0.748933	1.07015	1.25467	1.29915	1.44611
RT36_HUMAN		8	5	8	8	8	8		22	12	26	26	24	22		22	12	26	26	24	22	0	20	24	YES		22	12	26	26	24	22		103		21.3592	11.6505	25.2427	25.2427	23.301	21.3592	19.4175	23.301	2.28932	2.1057	3.00315	2.94075	2.87875	2.35411
ODO2_HUMAN		13	7	13	12	9	9		27	11	21	19	11	18		27	11	21	19	11	18	0	19.6667	16	YES		27	11	21	19	11	18		453		5.96026	2.42826	4.63576	4.19426	2.42826	3.97351	4.34143	3.53201	0.383349	0.211204	0.29197	0.180516	-0.0199265	0.142864
SUCB1_HUMAN		14	8	11	14	13	15		28	11	20	30	23	30		28	11	20	30	23	30	0	19.6667	27.6667	YES		28	11	20	30	23	30		463		6.04752	2.37581	4.31965	6.47948	4.9676	6.47948	4.24766	5.97552	0.394149	0.20043	0.250381	0.480194	0.332722	0.461592
KAD4_HUMAN		9	5	7	12	9	10		28	12	19	34	22	23		28	12	19	34	22	23	0	19.6667	26.3333	YES		28	12	19	34	22	23		223		12.5561	5.38117	8.52018	15.2466	9.86547	10.3139	8.81913	11.8087	1.19973	0.817811	0.803029	1.62989	1.01291	0.949282
QCR8_HUMAN		8	4	5	7	7	6		34	10	15	24	19	20		34	10	15	24	19	20	0	19.6667	21	YES		34	10	15	24	19	20		82		41.4634	12.1951	18.2927	29.2683	23.1707	24.3902	23.9837	25.6098	4.77767	2.21758	2.08876	3.46865	2.86066	2.73962
ECH1_HUMAN		12	5	8	8	9	9		25	11	21	26	23	26		25	11	21	26	23	26	0	19	25	YES		25	11	21	26	23	26		328		7.62195	3.35366	6.40244	7.92683	7.0122	7.92683	5.79268	7.62195	0.589021	0.401307	0.524405	0.669995	0.616662	0.645676
RM03_HUMAN		6	4	5	6	7	7		27	12	18	31	19	28		27	12	18	31	19	28	0	19	26	YES		27	12	18	31	19	28		348		7.75862	3.44828	5.17241	8.90805	5.45977	8.04598	5.45977	7.47126	0.605937	0.420744	0.362575	0.798669	0.401071	0.660831
TXTP_HUMAN		9	6	7	9	8	8		25	15	17	25	23	22		25	15	17	25	23	22	0	19	23.3333	YES		25	15	17	25	23	22		311		8.03859	4.82315	5.46624	8.03859	7.3955	7.07395	6.10932	7.50268	0.640588	0.70318	0.401233	0.68465	0.669893	0.537202
PDIA1_HUMAN		13	6	10	13	18	16		24	10	22	31	36	31		24	10	22	31	36	31	0	18.6667	32.6667	YES		24	10	22	31	36	31		508		4.72441	1.9685	4.33071	6.10236	7.08661	6.10236	3.67454	6.43045	0.230384	0.116759	0.251835	0.430739	0.626997	0.413627
RT22_HUMAN		12	8	10	13	10	13		25	9	22	38	27	31		25	9	22	38	27	31	0	18.6667	32	YES		25	9	22	38	27	31		360		6.94444	2.5	6.11111	10.5556	7.5	8.61111	5.18519	8.88889	0.505164	0.225942	0.486076	1.01472	0.684406	0.732709
H31_HUMAN		10	7	8	10	9	6		24	17	15	19	22	12		24	17	15	19	22	12	0	18.6667	17.6667	YES		24	17	15	19	22	12		136		17.6471	12.5	11.0294	13.9706	16.1765	8.82353	13.7255	12.9902	1.82985	2.28021	1.13316	1.46256	1.88934	0.759726
ODPB_HUMAN		10	8	8	10	8	7		23	14	18	22	14	16		23	14	18	22	14	16	0	18.3333	17.3333	YES		23	14	18	22	14	16		359		6.40669	3.89972	5.01393	6.12813	3.89972	4.45682	5.10678	4.82823	0.438604	0.513483	0.341724	0.434119	0.184421	0.204335
NDUAA_HUMAN		10	6	9	10	10	10		24	11	20	25	20	21		24	11	20	25	20	21	0	18.3333	22	YES		24	11	20	25	20	21		355		6.76056	3.09859	5.6338	7.04225	5.6338	5.91549	5.16432	6.19718	0.482404	0.348909	0.423279	0.553994	0.42524	0.38986
ABHDA_HUMAN		14	5	9	15	11	13		31	9	15	33	24	24		31	9	15	33	24	24	0	18.3333	27	YES		31	9	15	33	24	24		306		10.1307	2.94118	4.90196	10.7843	7.84314	7.84314	5.99129	8.82353	0.899537	0.316572	0.326993	1.04472	0.732059	0.635032
ACOT9_HUMAN		15	5	9	18	11	14		30	10	14	50	27	33		30	10	14	50	27	33	0	18	36.6667	YES		30	10	14	50	27	33		439		6.83371	2.2779	3.18907	11.3895	6.15034	7.51708	4.10023	8.35232	0.491458	0.180318	0.101633	1.12408	0.496974	0.593562
GAL3A_HUMAN		10	4	8	15	8	13		26	7	21	39	24	26		26	7	21	39	24	26	0	18	29.6667	YES		26	7	21	39	24	26		268		9.70149	2.61194	7.83582	14.5522	8.95522	9.70149	6.71642	11.0697	0.846411	0.248938	0.71299	1.53883	0.886498	0.871391
TOM22_HUMAN		8	5	8	8	9	8		19	14	21	22	19	19		19	14	21	22	19	19	0	18	20	YES		19	14	21	22	19	19		142		13.3803	9.85915	14.7887	15.493	13.3803	13.3803	12.6761	14.0845	1.30174	1.73771	1.62776	1.6622	1.50102	1.33929
QCR7_HUMAN		11	6	13	11	12	12		21	8	25	23	23	26		21	8	25	23	23	26	0	18	24	YES		21	8	25	23	23	26		111		18.9189	7.20721	22.5225	20.7207	20.7207	23.4234	16.2162	21.6216	1.98728	1.19293	2.64527	2.34775	2.52042	2.61665
ODPX_HUMAN		10	5	8	7	5	7		24	8	21	14	8	13		24	8	21	14	8	13	0	17.6667	11.6667	YES		24	8	21	14	8	13		501		4.79042	1.59681	4.19162	2.79441	1.59681	2.59481	3.52628	2.32868	0.238555	0.0404021	0.233535	-0.00305607	-0.135393	-0.0324897
RM38_HUMAN		16	8	8	7	6	13		28	12	13	14	13	22		28	12	13	14	13	22	0	17.6667	16.3333	YES		28	12	13	14	13	22		380		7.36842	3.15789	3.42105	3.68421	3.42105	5.78947	4.64912	4.29825	0.557641	0.361092	0.132155	0.11363	0.117947	0.373832
VDAC3_HUMAN		11	6	13	12	12	13		21	10	22	20	23	24		21	10	22	20	23	24	0	17.6667	22.3333	YES		21	10	22	20	23	24		283		7.42049	3.53357	7.77385	7.06714	8.12721	8.48057	6.24264	7.89164	0.564086	0.438265	0.704837	0.557257	0.771509	0.716105
ACADM_HUMAN		19	8	9	14	8	12		34	9	10	24	13	19		34	9	10	24	13	19	0	17.6667	18.6667	YES		34	9	10	24	13	19		421		8.07601	2.13777	2.3753	5.70071	3.08789	4.51306	4.19636	4.43389	0.645221	0.15153	-0.00543118	0.378068	0.0716788	0.211488
RM11_HUMAN		10	7	7	11	8	10		23	10	20	25	22	28		23	10	20	25	22	28	0	17.6667	25	YES		23	10	20	25	22	28		192		11.9792	5.20833	10.4167	13.0208	11.4583	14.5833	9.20139	13.0208	1.12832	0.782307	1.05254	1.33801	1.23411	1.4923
PREP_HUMAN		21	8	9	16	13	16		32	10	10	22	18	28		32	10	10	22	18	28	0	17.3333	22.6667	YES		32	10	10	22	18	28		1037		3.08582	0.96432	0.96432	2.1215	1.73578	2.7001	1.67149	2.18579	0.0275726	-0.0895276	-0.191068	-0.0912992	-0.116094	-0.0190986
TIM14_HUMAN		6	3	6	6	6	6		21	10	20	25	24	22		21	10	20	25	24	22	0	17	23.6667	YES		21	10	20	25	24	22		116		18.1034	8.62069	17.2414	21.5517	20.6897	18.9655	14.6552	20.4023	1.88634	1.4833	1.95045	2.45672	2.5161	2.04966
SYSM_HUMAN		14	8	6	12	7	13		28	11	11	23	14	20		28	11	11	23	14	20	0	16.6667	19	YES		28	11	11	23	14	20		518		5.40541	2.12355	2.12355	4.44015	2.7027	3.861	3.2175	3.66795	0.314673	0.14861	-0.0385523	0.212762	0.018187	0.128554
MET15_HUMAN		10	7	9	7	8	7		19	12	18	19	18	17		19	12	18	19	18	17	0	16.3333	18	YES		19	12	18	19	18	17		407		4.6683	2.9484	4.4226	4.6683	4.4226	4.1769	4.0131	4.4226	0.22344	0.318056	0.263926	0.242681	0.257036	0.168733
HDHD5_HUMAN		10	7	7	9	6	8		23	12	14	16	13	15		23	12	14	16	13	15	0	16.3333	14.6667	YES		23	12	14	16	13	15		423		5.43735	2.83688	3.30969	3.78251	3.07329	3.5461	3.86131	3.4673	0.318627	0.295146	0.117504	0.12652	0.0696513	0.0885024
GLSK_HUMAN		12	9	10	10	9	10		21	12	14	17	15	17		21	12	14	17	15	17	0	15.6667	16.3333	YES		21	12	14	17	15	17		669		3.13901	1.79372	2.09268	2.54111	2.24215	2.54111	2.3418	2.44145	0.0341559	0.0808538	-0.0426146	-0.0362738	-0.0457714	-0.0393202
AGK_HUMAN		9	8	9	11	8	10		16	16	15	18	14	23		16	16	15	18	14	23	0	15.6667	18.3333	YES		16	16	15	18	14	23		422		3.79147	3.79147	3.5545	4.2654	3.31754	5.45024	3.71248	4.34439	0.114912	0.491245	0.149713	0.189846	0.103571	0.330685
NDUV1_HUMAN		16	4	16	15	12	18		21	7	19	21	12	22		21	7	19	21	12	22	0	15.6667	18.3333	YES		21	7	19	21	12	22		464		4.52586	1.50862	4.09483	4.52586	2.58621	4.74138	3.37644	3.95115	0.20581	0.0222864	0.220801	0.224001	0.00200877	0.240527
FUMH_HUMAN		12	7	10	10	10	13		19	10	17	15	16	21		19	10	17	15	16	21	0	15.3333	17.3333	YES		19	10	17	15	16	21		510		3.72549	1.96078	3.33333	2.94118	3.13725	4.11765	3.00654	3.39869	0.106746	0.115173	0.120614	0.0161903	0.0785349	0.161196
ECHM_HUMAN		11	3	7	8	8	9		25	6	15	20	16	26		25	6	15	20	16	26	0	15.3333	20.6667	YES		25	6	15	20	16	26		290		8.62069	2.06897	5.17241	6.89655	5.51724	8.96552	5.28736	7.12644	0.712637	0.137396	0.362575	0.534887	0.409053	0.777785
NDUA8_HUMAN		9	5	8	9	8	7		18	9	19	19	17	17		18	9	19	19	17	17	0	15.3333	17.6667	YES		18	9	19	19	17	17		172		10.4651	5.23256	11.0465	11.0465	9.88372	9.88372	8.91473	10.2713	0.940926	0.787283	1.13541	1.0791	1.01544	0.894569
NFS1_HUMAN		11	6	7	7	7	9		22	8	15	12	13	14		22	8	15	12	13	14	0	15	13	YES		22	8	15	12	13	14		457		4.814	1.75055	3.28228	2.62582	2.84464	3.06346	3.28228	2.84464	0.241474	0.0719845	0.113897	-0.0251646	0.0378982	0.0271163
DIC_HUMAN		9	7	9	8	9	10		17	14	14	22	21	22		17	14	14	22	21	22	0	15	21.6667	YES		17	14	14	22	21	22		287		5.92334	4.87805	4.87805	7.66551	7.31707	7.66551	5.22648	7.54936	0.37878	0.714457	0.323847	0.635725	0.659002	0.612439
CCHL_HUMAN		9	4	8	8	11	13		21	5	19	16	22	33		21	5	19	16	22	33	0	15	23.6667	YES		21	5	19	16	22	33		268		7.83582	1.86567	7.08955	5.97015	8.20896	12.3134	5.59701	8.83085	0.615492	0.0956342	0.614806	0.413401	0.782861	1.2036
DCXR_HUMAN		11	8	9	14	14	16		22	9	14	31	24	32		22	9	14	31	24	32	0	15	29	YES		22	9	14	31	24	32		244		9.01639	3.68852	5.7377	12.7049	9.83607	13.1148	6.14754	11.8852	0.761614	0.470097	0.436949	1.29658	1.00882	1.30552
MYH9_HUMAN		18	2	12	13	7	6		24	2	18	17	7	7		24	2	18	17	7	7	0	14.6667	10.3333	YES		24	2	18	17	7	7		1960		1.22449	0.102041	0.918367	0.867347	0.357143	0.357143	0.748299	0.527211	-0.20281	-0.266663	-0.197114	-0.255766	-0.30755	-0.317093
AT1A1_HUMAN		13	2	15	10	9	7		19	3	23	18	12	12		19	3	22	16	12	11	0	14.6667	13	YES		19	3	22.99	17.98	12	11.99		1023		1.85728	0.293255	2.15054	1.56403	1.17302	1.07527	1.43369	1.27077	-0.124487	-0.227382	-0.0350019	-0.164405	-0.194246	-0.225756
CALX_HUMAN		9	5	5	8	9	7		20	10	14	19	22	19		20	10	14	19	22	19	0	14.6667	20	YES		20	10	14	19	22	19		592		3.37838	1.68919	2.36486	3.20946	3.71622	3.20946	2.47748	3.37838	0.0637827	0.05938	-0.00680368	0.0513722	0.158937	0.045686
ATP8_HUMAN		4	2	3	3	5	4		21	6	17	16	19	24		21	6	17	16	19	24	0	14.6667	19.6667	YES		21	6	17	16	19	24		68		30.8824	8.82353	25	23.5294	27.9412	35.2941	21.5686	28.9216	3.46802	1.52496	2.97122	2.71607	3.52315	4.12645
PDE12_HUMAN		8	6	9	6	9	8		20	7	16	12	16	21		20	7	16	12	16	21	0	14.3333	16.3333	YES		20	7	16	12	16	21		609		3.28407	1.14943	2.62726	1.97044	2.62726	3.44828	2.35359	2.68199	0.0521102	-0.051502	0.0277184	-0.111109	0.00770966	0.0760604
MTCH2_HUMAN		8	6	6	6	9	6		18	11	14	13	18	18		18	11	14	13	18	18	0	14.3333	16.3333	YES		18	11	14	13	18	18		303		5.94059	3.63036	4.62046	4.29043	5.94059	5.94059	4.73047	5.39054	0.380915	0.458149	0.289957	0.193127	0.467845	0.393052
AKA12_HUMAN		19	3	8	13	6	13		27	4	11	19	9	22		27	4	11	19	9	22	0	14	16.6667	YES		27	4	11	19	9	22		1782		1.51515	0.224467	0.617284	1.06622	0.505051	1.23457	0.785634	0.935279	-0.166834	-0.241513	-0.236727	-0.229686	-0.287009	-0.205496
MPPA_HUMAN		10	9	8	10	8	10		17	13	12	14	15	20		17	13	12	14	15	20	0	14	16.3333	YES		17	13	12	14	15	20		525		3.2381	2.47619	2.28571	2.66667	2.85714	3.80952	2.66667	3.11111	0.0464195	0.221051	-0.0172172	-0.0198081	0.0396347	0.122007
ANXA2_HUMAN		11	4	14	16	12	15		15	4	23	27	16	20		15	4	23	27	16	20	0	14	21	YES		15	4	23	27	16	20		339		4.42478	1.17994	6.78466	7.9646	4.71976	5.89971	4.12979	6.19469	0.193298	-0.0452333	0.574693	0.674948	0.298304	0.387852
RDH13_HUMAN		11	5	10	10	8	11		16	9	17	16	13	17		16	9	17	16	13	17	0	14	15.3333	YES		16	9	17	16	13	17		331		4.83384	2.71903	5.13595	4.83384	3.92749	5.13595	4.22961	4.63243	0.243929	0.270938	0.357778	0.264388	0.188278	0.290712
SQOR_HUMAN		13	3	7	12	7	12		24	7	11	25	11	18		24	7	11	25	11	18	0	14	18	YES		24	7	11	25	11	18		450		5.33333	1.55556	2.44444	5.55556	2.44444	4	3.11111	4	0.305753	0.0319281	0.00366631	0.359033	-0.0176783	0.146233
PRDX5_HUMAN		8	4	6	8	4	9		19	8	15	22	9	17		19	8	15	22	9	17	0	14	16	YES		19	8	15	22	9	17		214		8.8785	3.73832	7.00935	10.2804	4.20561	7.94393	6.54206	7.47664	0.744547	0.480326	0.604254	0.978632	0.226901	0.647851
NDUAC_HUMAN		8	6	8	8	9	10		18	7	17	18	16	16		18	7	17	18	16	16	0	14	16.6667	YES		18	7	17	18	16	16		145		12.4138	4.82759	11.7241	12.4138	11.0345	11.0345	9.65517	11.4943	1.18212	0.704091	1.22456	1.2584	1.17525	1.04093
ATD3B_HUMAN		27	27	28	28	26	39		96	64	96	87	90	138		14	14	13	9	14	22	0	13.6667	15	YES		36.35	28.65	37.83	31.03	36.24	54.79		648		2.16049	2.16049	2.00617	1.38889	2.16049	3.39506	2.10905	2.31481	-0.086958	0.156199	-0.0539955	-0.187372	-0.0571116	0.0692923
EFGM_HUMAN		11	8	6	12	11	15		20	10	11	19	16	24		20	10	11	19	16	24	0	13.6667	19.6667	YES		20	10	11	19	16	24		751		2.66312	1.33156	1.46471	2.52996	2.13049	3.19574	1.8198	2.61873	-0.0247472	-0.0140871	-0.125233	-0.0377354	-0.061278	0.0439409
GHC1_HUMAN		9	8	9	9	7	10		17	12	12	14	14	20		17	12	12	14	14	20	0	13.6667	16	YES		17	12	12	14	14	20		323		5.26316	3.71517	3.71517	4.33437	4.33437	6.19195	4.23117	4.95356	0.297067	0.475571	0.170851	0.198889	0.244782	0.425022
H10_HUMAN		12	2	4	9	6	4		29	4	8	18	12	8		29	4	8	18	12	8	0	13.6667	12.6667	YES		29	4	8	18	12	8		194		14.9485	2.06186	4.12371	9.27835	6.18557	4.12371	7.04467	6.52921	1.49584	0.135936	0.224601	0.847229	0.501865	0.161967
IGG1_HUMAN		2	2						4	23						4	23	0	0	0	0	0	13.5	0	YES		4	23						449		0.890869	5.12249	0	0	0	0	2.00445	0	-0.244103	0.764673	-0.31794	-0.369507	-0.357148	-0.362517
SCMC1_HUMAN		12	4	6	16	11	11		20	8	12	28	19	22		20	8	12	28	19	22	0	13.3333	23	YES		20	8	12	28	19	22		477		4.19287	1.67715	2.51572	5.87002	3.98323	4.61216	2.79525	4.8218	0.164595	0.0569066	0.0130442	0.400271	0.196018	0.224092
MIC25_HUMAN		6	4	10	6	5	5		11	8	21	10	6	6		11	8	21	10	6	6	0	13.3333	7.33333	YES		11	8	21	10	6	6		235		4.68085	3.40426	8.93617	4.25532	2.55319	2.55319	5.67376	3.12057	0.224993	0.411701	0.857759	0.188523	-0.00257621	-0.0377831
ECI1_HUMAN		9	5	8	6	5	5		16	9	15	13	12	11		16	9	15	13	12	11	0	13.3333	12	YES		16	9	15	13	12	11		302		5.29801	2.98013	4.96689	4.30464	3.97351	3.64238	4.41501	3.97351	0.301381	0.324574	0.335535	0.19499	0.194669	0.100749
OCAD2_HUMAN		7	2	6	4	3	4		25	3	12	7	4	10		25	3	12	7	4	10	0	13.3333	7	YES		25	3	12	7	4	10		154		16.2338	1.94805	7.79221	4.54545	2.5974	6.49351	8.65801	4.54545	1.65493	0.112557	0.707252	0.226571	0.00356356	0.463376
DNJA3_HUMAN		8	7	7	8	7	8		15	10	14	16	14	16		15	10	14	16	14	16	0	13	15.3333	YES		15	10	14	16	14	16		480		3.125	2.08333	2.91667	3.33333	2.91667	3.33333	2.70833	3.19444	0.0324214	0.140348	0.0657949	0.0676167	0.047901	0.0614412
LMNB2_HUMAN		15	6	9	11	15	8		24	8	13	13	24	9		20	8	11	11	20	7	0	13	12.6667	YES		21.33	8	11.67	11.67	21.33	7.67		620		3.22581	1.29032	1.77419	1.77419	3.22581	1.12903	2.09677	2.04301	0.0448985	-0.0225579	-0.0845162	-0.136845	0.0908324	-0.218918
HCDH_HUMAN		14	6	8	16	10	11		23	6	10	30	15	17		23	6	10	30	15	17	0	13	20.6667	YES		23	6	10	30	15	17		314		7.32484	1.91083	3.18471	9.55414	4.77707	5.41401	4.14013	6.58174	0.552247	0.104911	0.101061	0.883396	0.306262	0.326078
NDUV2_HUMAN		10	6	7	10	7	9		19	7	13	15	10	15		19	7	13	15	10	15	0	13	13.3333	YES		19	7	13	15	10	15		249		7.63052	2.81124	5.22088	6.0241	4.01606	6.0241	5.22088	5.35475	0.590081	0.28988	0.368952	0.420476	0.200578	0.403673
ATP5L_HUMAN		7	4	5	5	6	6		16	8	15	19	19	20		16	8	15	19	19	20	0	13	19.3333	YES		16	8	15	19	19	20		103		15.534	7.76699	14.5631	18.4466	18.4466	19.4175	12.6214	18.7702	1.56831	1.30792	1.59807	2.04953	2.2046	2.10714
SCOT1_HUMAN		12	6	10	9	10	13		16	8	14	13	15	23		16	8	14	13	15	23	0	12.6667	17	YES		16	8	14	13	15	23		520		3.07692	1.53846	2.69231	2.5	2.88462	4.42308	2.4359	3.26923	0.0264708	0.0284165	0.0362768	-0.0416643	0.0434499	0.200043
RT18A_HUMAN		9	3	6	8	9	11		18	6	14	16	17	20		18	6	14	16	17	20	0	12.6667	17.6667	YES		18	6	14	16	17	20		196		9.18367	3.06122	7.14286	8.16327	8.67347	10.2041	6.46259	9.01361	0.782319	0.341233	0.621819	0.701	0.84737	0.935314
ATPK_HUMAN		7	5	6	6	6	6		13	11	14	14	14	14		13	11	14	14	14	14	0	12.6667	14	YES		13	11	14	14	14	14		94		13.8298	11.7021	14.8936	14.8936	14.8936	14.8936	13.4752	14.8936	1.35738	2.11631	1.64156	1.5836	1.71119	1.53176
CPT1A_HUMAN		10	5	7	7	9	8		16	7	14	16	16	19		16	7	14	16	16	19	0	12.3333	17	YES		16	7	14	16	16	19		773		2.06986	0.905563	1.81113	2.06986	2.06986	2.45796	1.59552	2.19922	-0.0981762	-0.101598	-0.0796572	-0.098072	-0.0696986	-0.0498959
RM02_HUMAN		10	7	7	8	8	7		18	9	10	12	12	12		18	9	10	12	12	12	0	12.3333	12	YES		18	9	10	12	12	12		305		5.90164	2.95082	3.27869	3.93443	3.93443	3.93443	4.04372	3.93443	0.376093	0.318553	0.113425	0.146442	0.189241	0.137893
RM28_HUMAN		10	3	8	9	10	8		22	4	11	18	14	17		22	4	11	18	14	17	0	12.3333	16.3333	YES		22	4	11	18	14	17		256		8.59375	1.5625	4.29688	7.03125	5.46875	6.64062	4.81771	6.38021	0.709303	0.0333546	0.247384	0.552551	0.402318	0.482087
BAX_HUMAN		9	6	10	8	9	9		17	6	14	14	13	16		17	6	14	14	13	16	0	12.3333	14.3333	YES		17	6	14	14	13	16		192		8.85417	3.125	7.29167	7.29167	6.77083	8.33333	6.42361	7.46528	0.741535	0.354334	0.641398	0.586701	0.583144	0.697379
PLEC_HUMAN		14	3	12	15	12	11		19	4	13	18	15	12		19	4	13	18	15	12	0	12	15	YES		19	4	13	18	15	12		4684		0.405636	0.0853971	0.277541	0.384287	0.320239	0.256191	0.256191	0.320239	-0.304161	-0.270082	-0.281425	-0.319113	-0.312675	-0.329933
RT31_HUMAN		13	6	10	11	8	13		16	7	13	12	9	16		16	7	13	12	9	16	0	12	12.3333	YES		16	7	13	12	9	16		395		4.05063	1.77215	3.29114	3.03797	2.27848	4.05063	3.03797	3.12236	0.146989	0.0764228	0.115063	0.0288842	-0.0407263	0.152673
HEMH_HUMAN		15	5	6	14	13	10		22	7	7	21	16	14		22	7	7	21	16	14	0	12	17	YES		22	7	7	21	16	14		423		5.20095	1.65485	1.65485	4.96454	3.78251	3.30969	2.83688	4.01891	0.289367	0.052325	-0.100218	0.281528	0.168143	0.0584344
PPIA_HUMAN		9	4	7	10	5	7		17	5	14	20	11	13		17	5	14	20	11	13	0	12	14.6667	YES		17	5	14	20	11	13		165		10.303	3.0303	8.48485	12.1212	6.66667	7.87879	7.27273	8.88889	0.920865	0.334881	0.79838	1.22003	0.568678	0.639566
COX20_HUMAN		5	6	6	5	6	6		14	9	13	13	14	15		14	9	13	13	14	15	0	12	14	YES		14	9	13	13	14	15		118		11.8644	7.62712	11.0169	11.0169	11.8644	12.7119	10.1695	11.8644	1.11412	1.27919	1.13152	1.07522	1.29051	1.25427
FLNA_HUMAN		9	5	13	13	11	9		13	5	17	18	17	10		13	5	17	17	17	10	0	11.6667	14.6667	YES		13	5	17	17.79	17	10		2647		0.491122	0.188893	0.642236	0.642236	0.642236	0.377786	0.440751	0.554086	-0.29358	-0.248821	-0.233444	-0.285286	-0.267958	-0.314467
FABD_HUMAN		8	4	8	7	8	8		14	8	13	13	11	12		14	8	13	13	11	12	0	11.6667	12	YES		14	8	13	13	11	12		390		3.58974	2.05128	3.33333	3.33333	2.82051	3.07692	2.99145	3.07692	0.0899439	0.133764	0.120614	0.0676167	0.0345477	0.028829
BCKD_HUMAN		8	4	8	10	12	10		15	6	14	19	23	16		15	6	14	19	23	16	0	11.6667	19.3333	YES		15	6	14	19	23	16		412		3.64078	1.45631	3.39806	4.61165	5.58252	3.8835	2.83172	4.69256	0.0962604	0.0115405	0.12913	0.235252	0.418119	0.131415
EF1A1_HUMAN		15	7	10	9	10	12		32	9	25	19	21	23		17	4	14	9	13	13	0	11.6667	11.6667	YES		30.55	8.52	23.94	18.04	20.23	22.04		462		3.67965	0.865801	3.0303	1.94805	2.81385	2.81385	2.52525	2.52525	0.101072	-0.109766	0.0807456	-0.114045	0.0336228	-0.00463025
RM39_HUMAN		9	6	8	10	10	8		13	9	13	17	15	15		13	9	13	17	15	15	0	11.6667	15.6667	YES		13	9	13	17	15	15		338		3.84615	2.66272	3.84615	5.02959	4.43787	4.43787	3.45168	4.63511	0.12168	0.25937	0.188084	0.290058	0.259156	0.201924
RM24_HUMAN		8	5	7	8	6	7		15	9	11	19	14	18		15	9	11	19	14	18	0	11.6667	17	YES		15	9	11	19	14	18		216		6.94444	4.16667	5.09259	8.7963	6.48148	8.33333	5.40123	7.87037	0.505164	0.56832	0.352074	0.784014	0.54296	0.697379
RT07_HUMAN		9	3	5	9	6	10		19	4	12	19	14	22		19	4	12	19	14	22	0	11.6667	18.3333	YES		19	4	12	19	14	22		242		7.85124	1.65289	4.95868	7.85124	5.78512	9.09091	4.82094	7.57576	0.6174	0.0519237	0.334455	0.660082	0.446254	0.793733
HSDL2_HUMAN		7	6	6	7	6	8		16	8	10	20	15	19		16	8	10	20	15	19	0	11.3333	18	YES		16	8	10	20	15	19		418		3.82775	1.91388	2.39234	4.78469	3.58852	4.54545	2.71132	4.30622	0.119403	0.105537	-0.00318829	0.257943	0.141203	0.215608
IDHP_HUMAN		10	4	6	12	7	8		18	5	11	19	15	15		18	5	11	19	15	15	0	11.3333	16.3333	YES		18	5	11	19	15	15		452		3.9823	1.10619	2.43363	4.20354	3.31858	3.31858	2.50737	3.61357	0.138532	-0.0603827	0.00224327	0.181733	0.103717	0.0595653
SUCB2_HUMAN		13	6	5	9	6	8		19	8	7	12	7	8		19	8	7	12	7	8	0	11.3333	9	YES		19	8	7	12	7	8		432		4.39815	1.85185	1.62037	2.77778	1.62037	1.85185	2.62346	2.08333	0.190002	0.0927953	-0.104754	-0.00523733	-0.132121	-0.126985
KAD3_HUMAN		10	4	6	8	5	6		18	4	12	11	9	10		18	4	12	11	9	10	0	11.3333	10	YES		18	4	12	11	9	10		227		7.92952	1.76211	5.28634	4.84581	3.96476	4.40529	4.99266	4.40529	0.627089	0.0743608	0.377565	0.265959	0.193453	0.19778
RPOM_HUMAN		12	6	6	7	8	12		15	9	9	9	11	15		15	9	9	9	11	15	0	11	11.6667	YES		15	9	9	9	11	15		1230		1.21951	0.731707	0.731707	0.731707	0.894309	1.21951	0.894309	0.948509	-0.203426	-0.137312	-0.221672	-0.273553	-0.232951	-0.20741
ODB2_HUMAN		7			6	3	4		11			9	4	5		11	0	0	9	4	5	0	11	6	YES		11			9	4	5		482		2.28216	0	0	1.86722	0.829876	1.03734	0.760719	1.24481	-0.0718993	-0.287625	-0.31794	-0.124645	-0.2419	-0.23058
M2OM_HUMAN		4	3	3	4	4	5		12	9	12	16	14	16		12	9	12	16	14	16	0	11	15.3333	YES		12	9	12	16	14	16		314		3.82166	2.86624	3.82166	5.09554	4.4586	5.09554	3.50318	4.88323	0.118648	0.301178	0.184861	0.298708	0.262035	0.285572
MGME1_HUMAN		7	5	5	9	6	9		14	8	11	13	10	13		14	8	11	13	10	13	0	11	12	YES		14	8	11	13	10	13		344		4.06977	2.32558	3.19767	3.77907	2.90698	3.77907	3.19767	3.48837	0.149358	0.190112	0.102766	0.126069	0.0465553	0.118133
CLPP_HUMAN		8	6	6	6	8	6		15	7	11	13	11	12		15	7	11	13	11	12	0	11	12	YES		15	7	11	13	11	12		277		5.41516	2.52708	3.97112	4.69314	3.97112	4.33213	3.97112	4.33213	0.315881	0.231504	0.204525	0.245938	0.194337	0.188476
NDUS3_HUMAN		7	4	7	7	7	10		15	6	12	11	11	14		15	6	12	11	11	14	0	11	12	YES		15	6	12	11	11	14		264		5.68182	2.27273	4.54545	4.16667	4.16667	5.30303	4.16667	4.54545	0.348885	0.179254	0.280089	0.176898	0.221493	0.311962
ATP5I_HUMAN		3	2	4	4	4	4		11	8	14	10	11	12		11	8	14	10	11	12	0	11	11	YES		11	8	14	10	11	12		69		15.942	11.5942	20.2899	14.4928	15.942	17.3913	15.942	15.942	1.61882	2.09414	2.35152	1.53103	1.85678	1.84944
ACSF3_HUMAN		9	3	6	7	6	6		17	4	11	13	8	10		17	4	11	13	8	10	0	10.6667	10.3333	YES		17	4	11	13	8	10		576		2.95139	0.694444	1.90972	2.25694	1.38889	1.73611	1.85185	1.79398	0.0109331	-0.144967	-0.0666851	-0.0735379	-0.164267	-0.141706
TFB1M_HUMAN		6	4	6	6	5	6		13	7	12	14	12	13		13	7	12	14	12	13	0	10.6667	13	YES		13	7	12	14	12	13		346		3.75723	2.02312	3.46821	4.04624	3.46821	3.75723	3.08285	3.75723	0.110674	0.127979	0.138359	0.161106	0.124496	0.115355
RT29_HUMAN		10	5	6	10	7	10		16	5	11	15	13	16		16	5	11	15	13	16	0	10.6667	14.6667	YES		16	5	11	15	13	16		398		4.0201	1.25628	2.76382	3.76884	3.26633	4.0201	2.68007	3.68509	0.14321	-0.0295509	0.0456853	0.124728	0.0964603	0.148789
QOR_HUMAN		7	5	4	4	5	6		16	7	9	11	13	14		16	7	9	11	13	14	0	10.6667	12.6667	YES		16	7	9	11	13	14		329		4.86322	2.12766	2.73556	3.34347	3.95137	4.25532	3.24215	3.85005	0.247566	0.149454	0.0419676	0.0689453	0.191594	0.178706
NDUF2_HUMAN		6	4	5	6	6	8		13	8	11	9	8	18		13	8	11	9	8	18	0	10.6667	11.6667	YES		13	8	11	9	8	18		169		7.69231	4.73373	6.50888	5.32544	4.73373	10.6509	6.31164	6.90335	0.597729	0.68481	0.538409	0.328856	0.300243	0.992143
HMGN2_HUMAN		2	1	1	2	2	1		11	8	13	16	15	8		11	8	13	16	15	8	0	10.6667	13	YES		11	8	13	16	15	8		90		12.2222	8.88889	14.4444	17.7778	16.6667	8.88889	11.8519	14.4444	1.15841	1.53839	1.58246	1.96182	1.95742	0.768038
AHNK_HUMAN		7		9	5	3	6		7		14	12	4	9		7	0	14	12	4	9	0	10.5	8.33333	YES		7		14	12	4	9		5890		0.118846	0	0.237691	0.203735	0.0679117	0.152801	0.118846	0.141483	-0.339658	-0.287625	-0.286668	-0.34279	-0.347716	-0.343083
RM12_HUMAN		7		6	8	4	8		12		9	13	6	13		12	0	9	13	6	13	0	10.5	10.6667	YES		12		9	13	6	13		198		6.06061	0	4.54545	6.56566	3.0303	6.56566	3.53535	5.38721	0.395769	-0.287625	0.280089	0.491494	0.0636821	0.472552
RL4_HUMAN		8	6	8	8	11	8		11	9	11	13	16	13		11	9	11	13	16	13	0	10.3333	14	YES		11	9	11	13	16	13		427		2.57611	2.10773	2.57611	3.0445	3.74707	3.0445	2.41998	3.27869	-0.0355158	0.145359	0.0209894	0.0297394	0.163223	0.0247047
EFTS_HUMAN		4	3	4	3	3	4		13	5	13	9	8	11		13	5	13	9	8	11	0	10.3333	9.33333	YES		13	5	13	9	8	11		325		4	1.53846	4	2.76923	2.46154	3.38462	3.17949	2.87179	0.140722	0.0284165	0.208325	-0.00635816	-0.0153044	0.0679636
RT26_HUMAN		4	4	4	5	4	4		13	9	9	11	10	11		13	9	9	11	10	11	0	10.3333	10.6667	YES		13	9	9	11	10	11		205		6.34146	4.39024	4.39024	5.36585	4.87805	5.36585	5.04065	5.20325	0.430531	0.614249	0.259668	0.334156	0.320285	0.319952
YMEL1_HUMAN		8	6	8	10	7	15		10	7	13	12	10	21		10	7	13	12	10	21	0	10	14.3333	YES		10	7	13	12	10	21		773		1.29366	0.905563	1.68176	1.55239	1.29366	2.71669	1.29366	1.85425	-0.194248	-0.101598	-0.0966774	-0.165931	-0.177492	-0.0169884
DHB4_HUMAN		10	5	10	12	16	14		13	5	12	16	27	25		13	5	12	16	27	25	0	10	22.6667	YES		13	5	12	16	27	25		736		1.7663	0.679348	1.63043	2.17391	3.66848	3.39674	1.3587	3.07971	-0.135748	-0.148069	-0.10343	-0.0844264	0.152308	0.0695056
FAKD4_HUMAN		8	2	6	10	8	8		14	6	10	14	10	13		14	6	10	14	10	13	0	10	12.3333	YES		14	6	10	14	10	13		631		2.2187	0.950872	1.58479	2.2187	1.58479	2.06022	1.58479	1.95457	-0.0797536	-0.0922903	-0.109436	-0.0785531	-0.137062	-0.100483
HIBCH_HUMAN		5	3	4	8	5	6		14	6	10	23	13	13		14	6	10	23	13	13	0	10	16.3333	YES		14	6	10	23	13	13		386		3.62694	1.5544	2.59067	5.95855	3.36788	3.36788	2.59067	4.23143	0.0945482	0.0316915	0.0229051	0.41188	0.110562	0.0658345
RT23_HUMAN		5	6	7	5	6	7		9	8	13	11	11	10		9	8	13	11	11	10	0	10	10.6667	YES		9	8	13	11	11	10		190		4.73684	4.21053	6.84211	5.78947	5.78947	5.26316	5.26316	5.61404	0.231923	0.57733	0.582251	0.389708	0.446859	0.306891
RT14_HUMAN		4	5	4	4	4	5		8	11	11	13	12	12		8	11	11	13	12	12	0	10	12.3333	YES		8	11	11	13	12	12		128		6.25	8.59375	8.59375	10.1562	9.375	9.375	7.8125	9.63542	0.419211	1.47776	0.812708	0.962355	0.944794	0.829866
THTR_HUMAN		10	2	3	12	9	8		20	5	5	25	15	18		20	5	5	25	15	18	0	10	19.3333	YES		20	5	5	25	15	18		297		6.73401	1.6835	1.6835	8.41751	5.05051	6.06061	3.367	6.50954	0.479117	0.0582116	-0.0964482	0.734341	0.344235	0.408316
AL4A1_HUMAN		9	4	6	9	8	10		18	4	7	22	16	21		18	4	7	22	16	21	0	9.66667	19.6667	YES		18	4	7	22	16	21		563		3.19716	0.71048	1.24334	3.90764	2.84192	3.73002	1.71699	3.49319	0.0413526	-0.141673	-0.154359	0.142929	0.0375204	0.111894
MTX1_HUMAN		6	3	6	6	6	7		15	4	10	11	10	16		15	4	10	11	10	16	0	9.66667	12.3333	YES		15	4	10	11	10	16		466		3.21888	0.858369	2.14592	2.36052	2.14592	3.43348	2.07439	2.64664	0.0440417	-0.111293	-0.0356091	-0.059956	-0.0591352	0.0741781
RM04_HUMAN		7	2	5	6	6	4		14	6	9	16	13	8		14	6	9	16	13	8	0	9.66667	12.3333	YES		14	6	9	16	13	8		311		4.50161	1.92926	2.89389	5.14469	4.18006	2.57235	3.10825	3.9657	0.202808	0.108697	0.0627983	0.305153	0.223354	-0.0353467
NIPS2_HUMAN		7	4	4	6	3	3		15	7	7	10	5	5		15	7	7	10	5	5	0	9.66667	6.66667	YES		15	7	7	10	5	5		286		5.24476	2.44755	2.44755	3.4965	1.74825	1.74825	3.37995	2.331	0.294789	0.215168	0.00407522	0.0890143	-0.114361	-0.140161
NDUS8_HUMAN		8	2	8	6	7	5		14	4	11	9	11	7		14	4	11	9	11	7	0	9.66667	9	YES		14	4	11	9	11	7		210		6.66667	1.90476	5.2381	4.28571	5.2381	3.33333	4.60317	4.28571	0.470783	0.103664	0.371217	0.192509	0.370287	0.0614412
CYB5B_HUMAN		5	2	3	5	3	4		17	3	9	18	10	14		17	3	9	18	10	14	0	9.66667	14	YES		17	3	9	18	10	14		150		11.3333	2	6	12	6.66667	9.33333	6.44444	9.33333	1.04839	0.123229	0.471458	1.20414	0.568678	0.824566
RM47_HUMAN		8	4	5	6	6	6		12	7	9	9	11	10		12	7	9	9	11	10	0	9.33333	10	YES		12	7	9	9	11	10		250		4.8	2.8	3.6	3.6	4.4	4	3.73333	4	0.23974	0.28757	0.155699	0.102587	0.253897	0.146233
RM01_HUMAN		9	3	5	7	5	9		18	4	6	11	8	21		18	4	6	11	8	21	0	9.33333	13.3333	YES		18	4	6	11	8	21		325		5.53846	1.23077	1.84615	3.38462	2.46154	6.46154	2.87179	4.10256	0.331142	-0.0347918	-0.0750486	0.0743416	-0.0153044	0.45931
NDUB4_HUMAN		5	4	3	5	4	6		13	8	7	11	10	12		13	8	7	11	10	12	0	9.33333	11	YES		13	8	7	11	10	12		129		10.0775	6.20155	5.42636	8.52713	7.75194	9.30233	7.23514	8.52713	0.892953	0.98634	0.395986	0.748717	0.719393	0.820622
HIG1A_HUMAN		3	3	3	3	3	3		11	9	8	13	10	11		11	9	8	13	10	11	0	9.33333	11.3333	YES		11	9	8	13	10	11		93		11.828	9.67742	8.60215	13.9785	10.7527	11.828	10.0358	12.1864	1.10961	1.70038	0.813813	1.46359	1.13612	1.14185
SUV3_HUMAN		7	4	6	5	4	7		12	5	10	7	7	12		12	5	10	7	7	12	0	9	8.66667	YES		12	5	10	7	7	12		786		1.52672	0.636132	1.27226	0.890585	0.890585	1.52672	1.14504	1.10263	-0.165402	-0.156946	-0.150553	-0.252718	-0.233469	-0.168338
RT30_HUMAN		6	4	4	5	5	7		10	9	8	12	10	13		10	9	8	12	10	13	0	9	11.6667	YES		10	9	8	12	10	13		439		2.2779	2.05011	1.82232	2.73349	2.2779	2.96128	2.05011	2.65756	-0.0724258	0.133524	-0.0781839	-0.0110457	-0.0408064	0.0141201
DJC11_HUMAN		9	4	6	7	7	9		15	4	8	12	10	13		15	4	8	12	10	13	0	9	11.6667	YES		15	4	8	12	10	13		559		2.68336	0.715564	1.43113	2.14669	1.78891	2.32558	1.61002	2.08706	-0.0222411	-0.140629	-0.129652	-0.0879963	-0.108715	-0.0667323
IDH3B_HUMAN		8	5	6	9	8	8		12	6	9	14	12	14		12	6	9	14	12	14	0	9	13.3333	YES		12	6	9	14	12	14		385		3.11688	1.55844	2.33766	3.63636	3.11688	3.63636	2.33766	3.4632	0.0314168	0.0325209	-0.0103826	0.107355	0.0757058	0.0999828
ACDSB_HUMAN		9	5	5	6	7	6		14	6	7	10	9	8		14	6	7	10	9	8	0	9	9	YES		14	6	7	10	9	8		432		3.24074	1.38889	1.62037	2.31481	2.08333	1.85185	2.08333	2.08333	0.046747	-0.00230975	-0.104754	-0.065949	-0.0678272	-0.126985
PGES2_HUMAN		11	3	8	7	8	10		14	5	8	10	10	13		14	5	8	10	10	13	0	9	11	YES		14	5	8	10	10	13		377		3.71353	1.32626	2.12202	2.65252	2.65252	3.44828	2.38727	2.91777	0.105265	-0.0151754	-0.0387544	-0.0216633	0.0112179	0.0760604
RT35_HUMAN		8	4	5	5	5	8		12	5	10	10	9	13		12	5	10	10	9	13	0	9	10.6667	YES		12	5	10	10	9	13		323		3.71517	1.54799	3.09598	3.09598	2.78638	4.02477	2.78638	3.30237	0.105468	0.0303734	0.0893859	0.0364902	0.0298072	0.149383
NDUS7_HUMAN		3	3	3	4	4	3		11	8	8	11	10	9		11	8	8	11	10	9	0	9	10	YES		11	8	8	11	10	9		213		5.16432	3.75587	3.75587	5.16432	4.69484	4.22535	4.22535	4.69484	0.284833	0.483931	0.176206	0.307727	0.294842	0.174895
RNZ2_HUMAN		6	4	6	5	8	11		11	6	9	9	11	19		11	6	9	9	11	19	0	8.66667	13	YES		11	6	9	9	11	19		826		1.33172	0.726392	1.08959	1.08959	1.33172	2.30024	1.04923	1.57385	-0.189538	-0.138404	-0.174587	-0.226622	-0.172207	-0.0699551
GANAB_HUMAN		9	5	5	10	8	8		14	6	6	16	13	14		14	6	6	16	13	14	0	8.66667	14.3333	YES		14	6	6	16	13	14		944		1.48305	0.635593	0.635593	1.69492	1.37712	1.48305	0.918079	1.51836	-0.170807	-0.157057	-0.234318	-0.147241	-0.165902	-0.173892
NOA1_HUMAN		10	7	6	7	9	8		12	7	7	8	9	11		12	7	7	8	9	11	0	8.66667	9.33333	YES		12	7	7	8	9	11		698		1.7192	1.00287	1.00287	1.14613	1.2894	1.57593	1.24164	1.33715	-0.141578	-0.0816094	-0.185997	-0.219207	-0.178084	-0.162078
TIM21_HUMAN		1	1	1	1	2	1		9	6	11	3	7	15		9	6	11	3	7	15	0	8.66667	8.33333	YES		9	6	11	3	7	15		248		3.62903	2.41935	4.43548	1.20968	2.82258	6.04839	3.49462	3.36022	0.0948068	0.209376	0.26562	-0.210874	0.0348349	0.406762
RT28_HUMAN		7	2	8	7	7	7		11	3	12	10	9	12		11	3	12	10	9	12	0	8.66667	10.3333	YES		11	3	12	10	9	12		187		5.88235	1.60428	6.41711	5.34759	4.81283	6.41711	4.63458	5.52585	0.373706	0.041937	0.526336	0.331761	0.311229	0.453659
NDUS5_HUMAN		4		4	4	4	6		9		8	6	6	12		9	0	8	6	6	12	0	8.5	8	YES		9		8	6	6	12		106		8.49057	0	7.54717	5.66038	5.66038	11.3208	5.34591	7.54717	0.696531	-0.287625	0.675013	0.372779	0.42893	1.07734
RPN1_HUMAN		8	3	5	10	12	11		11	4	10	14	21	21		11	4	10	14	21	21	0	8.33333	18.6667	YES		11	4	10	14	21	21		607		1.81219	0.658979	1.64745	2.30643	3.45964	3.45964	1.37287	3.07523	-0.130068	-0.152253	-0.101192	-0.0670492	0.123305	0.0775055
GARS_HUMAN		8	3	3	4	3	7		14	4	7	9	8	13		14	4	7	9	8	13	0	8.33333	10	YES		14	4	7	9	8	13		739		1.89445	0.541272	0.947226	1.21786	1.08254	1.75913	1.12765	1.35318	-0.119887	-0.176433	-0.193317	-0.2098	-0.206811	-0.138777
SAM50_HUMAN		8	3	5	5	4	5		11	7	7	11	9	10		11	7	7	11	9	10	0	8.33333	10	YES		11	7	7	11	9	10		469		2.34542	1.49254	1.49254	2.34542	1.91898	2.1322	1.77683	2.1322	-0.0640697	0.0189824	-0.121573	-0.0619361	-0.090652	-0.0913285
ATAD1_HUMAN		5	5	5	8	7	6		9	5	11	18	12	15		9	5	11	18	12	15	0	8.33333	15	YES		9	5	11	18	12	15		361		2.49307	1.38504	3.04709	4.98615	3.3241	4.15512	2.3084	4.15512	-0.0457936	-0.0031001	0.0829544	0.284362	0.104483	0.165963
TM10C_HUMAN		9	4	5	9	5	10		14	4	7	13	7	20		14	4	7	13	7	20	0	8.33333	13.3333	YES		14	4	7	13	7	20		403		3.47395	0.992556	1.73697	3.22581	1.73697	4.96278	2.06782	3.30852	0.0756113	-0.0837272	-0.0894132	0.0535159	-0.115928	0.268686
ADT3_HUMAN		26	22	24	27	29	34		76	51	63	70	73	96		11	4	10	8	8	21	0	8.33333	12.3333	YES		34.1	18.46	24.5	27.9	26.88	46.09		298		3.69128	1.34228	3.3557	2.68456	2.68456	7.04698	2.79642	4.1387	0.102511	-0.0118841	0.123558	-0.0174612	0.015668	0.533771
NDUA9_HUMAN		8	2	7	8	6	9		14	3	8	11	8	12		14	3	8	11	8	12	0	8.33333	10.3333	YES		14	3	8	11	8	12		377		3.71353	0.795756	2.12202	2.91777	2.12202	3.18302	2.21043	2.74094	0.105265	-0.124155	-0.0387544	0.0131211	-0.0624552	0.0423237
SFXN3_HUMAN		11	3	6	7	7	5		16	5	11	11	11	7		13	5	7	7	7	4	0	8.33333	6	YES		13.26	5	7.35	7.35	7.35	4.26		321		4.04984	1.55763	2.18069	2.18069	2.18069	1.24611	2.59605	1.86916	0.146892	0.0323547	-0.0310355	-0.0835383	-0.0543075	-0.204028
CHCH2_HUMAN		4	2	5	5	7	7		8	6	11	10	15	16		8	6	11	10	15	16	0	8.33333	13.6667	YES		8	6	11	10	15	16		151		5.29801	3.97351	7.28477	6.62252	9.93377	10.596	5.51876	9.05077	0.301381	0.528641	0.64049	0.498951	1.02239	0.985165
RM13_HUMAN		5	5	4	5	5	5		10	8	7	11	11	9		10	8	7	11	11	9	0	8.33333	10.3333	YES		10	8	7	11	11	9		178		5.61798	4.49438	3.93258	6.17978	6.17978	5.05618	4.68165	5.80524	0.340984	0.635642	0.199455	0.440891	0.501061	0.280566
GSTK1_HUMAN		7	3	3	6	5	5		17	3	5	18	8	13		17	3	5	18	8	13	0	8.33333	13	YES		17	3	5	18	8	13		226		7.52212	1.32743	2.21239	7.9646	3.53982	5.75221	3.68732	5.75221	0.576665	-0.0149343	-0.0268643	0.674948	0.134441	0.369092
CCD58_HUMAN		6	2	6	8	4	5		11	2	12	15	7	7		11	2	12	15	7	7	0	8.33333	9.66667	YES		11	2	12	15	7	7		144		7.63889	1.38889	8.33333	10.4167	4.86111	4.86111	5.78704	6.71296	0.591117	-0.00230975	0.778446	0.996505	0.317933	0.255755
ATPMD_HUMAN		3	3	3	3	3	4		9	8	8	8	10	14		9	8	8	8	10	14	0	8.33333	10.6667	YES		9	8	8	8	10	14		58		15.5172	13.7931	13.7931	13.7931	17.2414	24.1379	14.3678	18.3908	1.56624	2.54585	1.49677	1.43928	2.03723	2.70753
ERAL1_HUMAN		7	2	6	7	5	7		10	3	11	12	7	11		10	3	11	12	7	11	0	8	10	YES		10	3	11	12	7	11		437		2.28833	0.686499	2.51716	2.746	1.60183	2.51716	1.83066	2.28833	-0.0711354	-0.1466	0.0132336	-0.00940518	-0.134695	-0.0423656
ALDOA_HUMAN		6	3	7	6	5	4		9	4	11	11	7	7		9	4	11	11	7	7	0	8	8.33333	YES		9	4	11	11	7	7		364		2.47253	1.0989	3.02198	3.02198	1.92308	1.92308	2.1978	2.28938	-0.0483368	-0.061881	0.0796503	0.0267864	-0.0900826	-0.117926
MMSA_HUMAN		9	3	2	5	3	5		16	5	3	6	5	7		16	5	3	6	5	7	0	8	6	YES		16	5	3	6	5	7		535		2.99065	0.934579	0.560748	1.1215	0.934579	1.30841	1.49533	1.1215	0.0157931	-0.0956371	-0.244165	-0.222438	-0.227359	-0.196104
RAB5C_HUMAN		4	2	6	2	3	3		9	4	11	8	9	9		9	4	11	8	9	9	0	8	8.66667	YES		9	4	11	8	9	9		216		4.16667	1.85185	5.09259	3.7037	4.16667	4.16667	3.7037	4.01235	0.161351	0.0927953	0.352074	0.116186	0.221493	0.167431
HSPB1_HUMAN		5	2	4	5	4	3		10	5	9	11	9	8		10	5	9	11	9	8	0	8	9.33333	YES		10	5	9	11	9	8		205		4.87805	2.43902	4.39024	5.36585	4.39024	3.90244	3.90244	4.55285	0.249401	0.213416	0.259668	0.334156	0.252542	0.133824
PTH2_HUMAN		6	3	5	9	8	7		12	3	9	20	19	16		12	3	9	20	19	16	0	8	18.3333	YES		12	3	9	20	19	16		179		6.70391	1.67598	5.02793	11.1732	10.6145	8.93855	4.46927	10.2421	0.475392	0.056666	0.343567	1.09571	1.11693	0.774354
MIPEP_HUMAN		5	3	3	4	4	4		9	4	10	8	10	11		9	4	10	8	10	11	0	7.66667	9.66667	YES		9	4	10	8	10	11		713		1.26227	0.56101	1.40252	1.12202	1.40252	1.54278	1.07527	1.35577	-0.198133	-0.172378	-0.133415	-0.222369	-0.162374	-0.166295
MAVS_HUMAN		5	3	3	4	7	7		10	5	8	10	14	15		10	5	8	10	14	15	0	7.66667	13	YES		10	5	8	10	14	15		540		1.85185	0.925926	1.48148	1.85185	2.59259	2.77778	1.41975	2.40741	-0.125159	-0.0974148	-0.123027	-0.126661	0.00289557	-0.00921854
TOIP1_HUMAN		7	4	4	7	6	4		12	5	6	9	9	5		12	5	6	9	9	5	0	7.66667	7.66667	YES		12	5	6	9	9	5		583		2.05832	0.857633	1.02916	1.54374	1.54374	0.857633	1.31504	1.31504	-0.0996044	-0.111444	-0.182538	-0.167066	-0.142763	-0.253437
RL8_HUMAN		5	3	6	5	4	7		8	3	12	12	12	16		8	3	12	12	12	16	0	7.66667	13.3333	YES		8	3	12	12	12	16		257		3.11284	1.16732	4.66926	4.66926	4.66926	6.22568	2.98314	5.18807	0.0309164	-0.0478269	0.296377	0.242806	0.29129	0.429312
ECI2_HUMAN		10	3	6	7	6	7		13	3	7	12	7	11		13	3	7	12	7	11	0	7.66667	10	YES		13	3	7	12	7	11		394		3.29949	0.761421	1.77665	3.04569	1.77665	2.79188	1.94585	2.53807	0.0540188	-0.131208	-0.084193	0.0298953	-0.110417	-0.00742515
GCSH_HUMAN		4	4	5	6	6	6		6	8	9	10	8	8		6	8	9	10	8	8	0	7.66667	8.66667	YES		6	8	9	10	8	8		173		3.46821	4.62428	5.20231	5.78035	4.62428	4.62428	4.4316	5.00963	0.0749012	0.662326	0.366509	0.388511	0.285043	0.225633
RRFM_HUMAN		6	1	6	6	5	9		10	1	12	10	8	14		10	1	12	10	8	14	0	7.66667	10.6667	YES		10	1	12	10	8	14		262		3.81679	0.381679	4.58015	3.81679	3.05344	5.34351	2.92621	4.07125	0.118047	-0.209218	0.284654	0.131016	0.0668945	0.317111
3HIDH_HUMAN		8	4	4	5	4	4		13	5	5	6	5	6		13	5	5	6	5	6	0	7.66667	5.66667	YES		13	5	5	6	5	6		336		3.86905	1.4881	1.4881	1.78571	1.4881	1.78571	2.28175	1.68651	0.124514	0.0180699	-0.122157	-0.135334	-0.15049	-0.135397
RT11_HUMAN		6	1	5	7	5	5		13	2	8	16	11	12		13	2	8	16	11	12	0	7.66667	13	YES		13	2	8	16	11	12		194		6.70103	1.03093	4.12371	8.24742	5.6701	6.18557	3.95189	6.70103	0.475036	-0.0758446	0.224601	0.712036	0.430281	0.42421
NDUA5_HUMAN		5	2	6	8	4	10		11	3	9	11	8	15		11	3	9	11	8	15	0	7.66667	11.3333	YES		11	3	9	11	8	15		116		9.48276	2.58621	7.75862	9.48276	6.89655	12.931	6.6092	9.77011	0.819338	0.243652	0.702833	0.874035	0.600603	1.28215
RM17_HUMAN		7	4		6	6	7		11	4		7	9	10		11	4	0	7	9	10	0	7.5	8.66667	YES		11	4		7	9	10		175		6.28571	2.28571	0	4	5.14286	5.71429	2.85714	4.95238	0.423631	0.181922	-0.31794	0.155041	0.35706	0.364269
NDUA4_HUMAN		5	2		3	3	2		13	2		6	5	5		13	2	0	6	5	5	0	7.5	5.33333	YES		13	2		6	5	5		81		16.0494	2.46914	0	7.40741	6.17284	6.17284	6.17284	6.58436	1.63211	0.219602	-0.31794	0.601879	0.500098	0.422591
DSG2_HUMAN		6	2	7	5	2	3		8	2	12	7	3	4		8	2	12	7	3	4	0	7.33333	4.66667	YES		8	2	12	7	3	4		1118		0.715564	0.178891	1.07335	0.626118	0.268336	0.357782	0.655933	0.417412	-0.265801	-0.250876	-0.176724	-0.2874	-0.319883	-0.317012
PTCD3_HUMAN		9	5	4	7	6	8		10	6	6	11	10	10		10	6	6	11	10	10	0	7.33333	10.3333	YES		10	6	6	11	10	10		689		1.45138	0.870827	0.870827	1.59652	1.45138	1.45138	1.06434	1.49976	-0.174727	-0.108734	-0.203369	-0.160145	-0.155589	-0.17792
SYLM_HUMAN		9	3	4	8	6	8		14	4	4	14	11	12		14	4	4	14	11	12	0	7.33333	12.3333	YES		14	4	4	14	11	12		903		1.55039	0.442968	0.442968	1.55039	1.21816	1.3289	0.812108	1.36582	-0.162472	-0.196627	-0.259661	-0.166194	-0.187977	-0.193497
CCD51_HUMAN		6	3	4	3	3	2		11	4	7	6	5	5		11	4	7	6	5	5	0	7.33333	5.33333	YES		11	4	7	6	5	5		411		2.6764	0.973236	1.70316	1.45985	1.21655	1.21655	1.78427	1.29765	-0.0231031	-0.087696	-0.0938614	-0.178066	-0.188201	-0.207788
PLCE_HUMAN		6	2	5	8	5	5		11	3	8	9	6	8		11	3	8	9	6	8	0	7.33333	7.66667	YES		11	3	8	9	6	8		364		3.02198	0.824176	2.1978	2.47253	1.64835	2.1978	2.01465	2.10623	0.0196701	-0.118317	-0.0287835	-0.045267	-0.128235	-0.0829842
COX2_HUMAN		4	2	4	4	3	4		10	3	9	8	4	8		10	3	9	8	4	8	0	7.33333	6.66667	YES		10	3	9	8	4	8		227		4.40529	1.32159	3.96476	3.52423	1.76211	3.52423	3.23054	2.93686	0.190886	-0.0161356	0.203688	0.0926502	-0.112436	0.0857207
RM16_HUMAN		10	2	3	8	5	7		13	3	6	14	8	9		13	3	6	14	8	9	0	7.33333	10.3333	YES		13	3	6	14	8	9		251		5.17928	1.19522	2.39044	5.57769	3.18725	3.58566	2.92165	4.11687	0.286685	-0.0420947	-0.00343909	0.361935	0.085478	0.0935336
NDUB9_HUMAN		6	3	4	5	5	7		10	5	7	8	7	10		10	5	7	8	7	10	0	7.33333	8.33333	YES		10	5	7	8	7	10		179		5.58659	2.7933	3.91061	4.46927	3.91061	5.58659	4.09683	4.65549	0.337099	0.286193	0.196565	0.216581	0.185934	0.348028
NDUB8_HUMAN		7	2	4	6	4	5		13	3	6	11	7	10		13	3	6	11	7	10	0	7.33333	9.33333	YES		13	3	6	11	7	10		186		6.98925	1.6129	3.22581	5.91398	3.76344	5.37634	3.94265	5.01792	0.510709	0.0437088	0.106467	0.406035	0.165496	0.321287
ACTN4_HUMAN		10	2	10	12	8	7		17	3	23	22	12	10		8	2	11	12	7	5	0	7	8	YES		14.83	2.76	20.1	19.59	10.79	8.72		911		0.878156	0.219539	1.20746	1.31723	0.768386	0.548847	0.768386	0.878156	-0.245676	-0.242526	-0.159079	-0.196769	-0.250439	-0.292711
ENOA_HUMAN		6							7							7	0	0	0	0	0	0	7	0	YES		7							434		1.6129	0	0	0	0	0	0.537634	0	-0.154735	-0.287625	-0.31794	-0.369507	-0.357148	-0.362517
ECSIT_HUMAN		6	4	6	5	6	9		9	4	8	6	8	13		9	4	8	6	8	13	0	7	9	YES		9	4	8	6	8	13		431		2.08817	0.928074	1.85615	1.39211	1.85615	3.01624	1.62413	2.08817	-0.0959101	-0.0969735	-0.0737336	-0.18695	-0.0993772	0.021111
LAP2B_HUMAN		10	4	6	7	9	6		17	6	13	12	21	10		10	2	9	6	13	4	0	7	7.66667	YES		16.08	5.47	12.47	11.21	19.94	9.21		454		2.20264	0.440529	1.98238	1.32159	2.86344	0.881057	1.54185	1.68869	-0.081741	-0.197128	-0.057126	-0.196198	0.0405086	-0.250458
NDUS2_HUMAN		7	3	3	5	3	7		12	4	5	6	6	8		12	4	5	6	6	8	0	7	6.66667	YES		12	4	5	6	6	8		463		2.59179	0.863931	1.07991	1.2959	1.2959	1.72786	1.51188	1.43988	-0.033575	-0.11015	-0.17586	-0.199567	-0.177182	-0.142755
AOFB_HUMAN		11	3	6	9	6	7		22	5	13	20	12	15		14	2	5	10	4	6	0	7	6.66667	YES		21.15	4.68	12.15	18.94	11.15	14.04		520		2.69231	0.384615	0.961538	1.92308	0.769231	1.15385	1.34615	1.28205	-0.021134	-0.208614	-0.191434	-0.11732	-0.250322	-0.215762
PDIP2_HUMAN		5	5	4	5	5	5		10	6	5	8	10	14		10	6	5	8	10	14	0	7	10.6667	YES		10	6	5	8	10	14		368		2.71739	1.63043	1.3587	2.17391	2.71739	3.80435	1.90217	2.89855	-0.0180294	0.0473103	-0.139182	-0.0844264	0.0202268	0.121348
PCCB_HUMAN		7	2	3	5	3	3		15	3	3	7	3	9		15	3	3	7	3	9	0	7	6.33333	YES		15	3	3	7	3	9		539		2.78293	0.556586	0.556586	1.2987	0.556586	1.66976	1.2987	1.17502	-0.00991729	-0.173287	-0.244712	-0.199199	-0.279852	-0.150145
MRM1_HUMAN		8	3	5	7	6	9		12	4	5	9	7	13		12	4	5	9	7	13	0	7	9.66667	YES		12	4	5	9	7	13		353		3.39943	1.13314	1.41643	2.54958	1.983	3.68272	1.983	2.73843	0.0663888	-0.0548465	-0.131586	-0.0351632	-0.0817605	0.105879
COA7_HUMAN		7	2	7	9	5	7		9	2	10	10	6	11		9	2	10	10	6	11	0	7	9	YES		9	2	10	10	6	11		231		3.8961	0.865801	4.329	4.329	2.5974	4.7619	3.0303	3.8961	0.127863	-0.109766	0.251611	0.198186	0.00356356	0.243138
RL26_HUMAN		2		5	5	5	5		6		8	6	7	10		6	0	8	6	7	10	0	7	7.66667	YES		6		8	6	7	10		145		4.13793	0	5.51724	4.13793	4.82759	6.89655	3.21839	5.28736	0.157795	-0.287625	0.407943	0.173129	0.313278	0.514638
SC61B_HUMAN		3	5	4	4	5	4		5	7	9	7	10	9		5	7	9	7	10	9	0	7	8.66667	YES		5	7	9	7	10	9		96		5.20833	7.29167	9.375	7.29167	10.4167	9.375	7.29167	9.02778	0.290281	1.21028	0.915494	0.586701	1.08945	0.829866
RT17_HUMAN		5	3	7	5	5	5		7	5	9	8	6	7		7	5	9	8	6	7	0	7	7	YES		7	5	9	8	6	7		130		5.38462	3.84615	6.92308	6.15385	4.61538	5.38462	5.38462	5.38462	0.3121	0.502478	0.592904	0.437491	0.283808	0.322339
NDUB7_HUMAN		5	4	5	5	7	5		8	5	8	7	9	8		8	5	8	7	9	8	0	7	8	YES		8	5	8	7	9	8		137		5.83942	3.64964	5.83942	5.10949	6.56934	5.83942	5.10949	5.83942	0.368392	0.462108	0.45033	0.300537	0.555162	0.380184
NDUB6_HUMAN		4	3	4	5	5	4		8	4	9	11	12	9		8	4	9	11	12	9	0	7	10.6667	YES		8	4	9	11	12	9		128		6.25	3.125	7.03125	8.59375	9.375	7.03125	5.46875	8.33333	0.419211	0.354334	0.607136	0.757453	0.944794	0.53177
ATP68_HUMAN		1	1	1	1	2	1		8	8	5	4	5	9		8	8	5	4	5	9	0	7	6	YES		8	8	5	4	5	9		58		13.7931	13.7931	8.62069	6.89655	8.62069	15.5172	12.069	10.3448	1.35284	2.54585	0.816252	0.534887	0.84004	1.61108
GSHR_HUMAN		4	4	5	5	5	5		7	5	8	9	6	9		7	5	8	9	6	9	0	6.66667	8	YES		7	5	8	9	6	9		522		1.341	0.957854	1.53257	1.72414	1.14943	1.72414	1.27714	1.53257	-0.188389	-0.0908558	-0.116306	-0.143409	-0.197523	-0.143228
TRXR2_HUMAN		7	4	5	5	3	5		9	4	7	7	3	6		9	4	7	7	3	6	0	6.66667	5.33333	YES		9	4	7	7	3	6		524		1.71756	0.763359	1.33588	1.33588	0.572519	1.14504	1.27226	1.01781	-0.141781	-0.13081	-0.142184	-0.194324	-0.27764	-0.216883
IVD_HUMAN		6	4	5	9	8	8		9	5	6	15	10	13		9	5	6	15	10	13	0	6.66667	12.6667	YES		9	5	6	15	10	13		426		2.11268	1.17371	1.40845	3.52113	2.34742	3.05164	1.56495	2.9734	-0.0928765	-0.0465135	-0.132636	0.0922433	-0.0311528	0.0256137
RM46_HUMAN		5	1	7	7	5	7		7	3	10	10	8	10		7	3	10	10	8	10	0	6.66667	9.33333	YES		7	3	10	10	8	10		279		2.50896	1.07527	3.58423	3.58423	2.86738	3.58423	2.38949	3.34528	-0.0438274	-0.0667357	0.153624	0.100518	0.0410568	0.093352
RT05_HUMAN		10	4	5	7	6	9		11	4	5	8	7	11		11	4	5	8	7	11	0	6.66667	8.66667	YES		11	4	5	8	7	11		430		2.55814	0.930233	1.16279	1.86047	1.62791	2.55814	1.55039	2.0155	-0.0377404	-0.0965301	-0.164956	-0.125531	-0.131074	-0.0371538
RM37_HUMAN		8	2	3	4	5	11		13	2	5	6	8	15		13	2	5	6	8	15	0	6.66667	9.66667	YES		13	2	5	6	8	15		423		3.07329	0.472813	1.18203	1.41844	1.89125	3.5461	1.57604	2.28526	0.0260207	-0.190496	-0.162425	-0.183497	-0.0945021	0.0885024
SEPT2_HUMAN		9	1	3	9	9	4		13	1	6	13	11	5		13	1	6	13	11	5	0	6.66667	9.66667	YES		13	1	6	13	11	5		361		3.60111	0.277008	1.66205	3.60111	3.04709	1.38504	1.84672	2.67775	0.0913505	-0.23072	-0.0992705	0.102732	0.0660135	-0.186357
RM09_HUMAN		7	2	3	4	3	6		10	3	7	9	7	10		10	3	7	9	7	10	0	6.66667	8.66667	YES		10	3	7	9	7	10		267		3.74532	1.1236	2.62172	3.37079	2.62172	3.74532	2.49688	3.24594	0.1092	-0.0568081	0.0269902	0.0725282	0.006941	0.113841
RM32_HUMAN		4	2	3	5	5	5		8	3	9	12	11	7		8	3	9	12	11	7	0	6.66667	10	YES		8	3	9	12	11	7		188		4.25532	1.59574	4.78723	6.38298	5.85106	3.7234	3.5461	5.31915	0.172324	0.040184	0.311899	0.467538	0.455412	0.111053
COA3_HUMAN		5	2	4	4	5	5		9	3	8	10	8	8		9	3	8	10	8	8	0	6.66667	8.66667	YES		9	3	8	10	8	8		106		8.49057	2.83019	7.54717	9.43396	7.54717	7.54717	6.28931	8.1761	0.696531	0.293772	0.675013	0.867636	0.690956	0.597389
ATIF1_HUMAN		5	1	3	5	3	4		9	3	8	11	9	8		9	3	8	11	9	8	0	6.66667	9.33333	YES		9	3	8	11	9	8		106		8.49057	2.83019	7.54717	10.3774	8.49057	7.54717	6.28931	8.80503	0.696531	0.293772	0.675013	0.99135	0.821969	0.597389
ACSF2_HUMAN		9	2		6	3	3		11	2		10	3	3		11	2	0	10	3	3	0	6.5	5.33333	YES		11	2		10	3	3		615		1.78862	0.325203	0	1.62602	0.487805	0.487805	0.704607	0.867209	-0.132986	-0.220819	-0.31794	-0.156276	-0.289404	-0.300474
PYC_HUMAN		12	2	4	16	4	12		13	2	4	20	4	14		13	2	4	20	4	14	0	6.33333	12.6667	YES		13	2	4	20	4	14		1178		1.10357	0.169779	0.339559	1.69779	0.339559	1.18846	0.537634	1.07527	-0.217777	-0.252748	-0.273266	-0.146863	-0.309992	-0.211361
TERA_HUMAN		8	3	5	12	16	7		10	4	5	14	20	10		10	4	5	14	20	10	0	6.33333	14.6667	YES		10	4	5	14	20	10		806		1.24069	0.496278	0.620347	1.73697	2.48139	1.24069	0.785773	1.81969	-0.200804	-0.185676	-0.236324	-0.141726	-0.0125476	-0.204716
CHCH1_HUMAN		4	1	2	4	2	3		9	3	7	12	8	9		9	3	7	12	8	9	0	6.33333	9.66667	YES		9	3	7	12	8	9		118		7.62712	2.54237	5.9322	10.1695	6.77966	7.62712	5.36723	8.19209	0.58966	0.234647	0.462538	0.964091	0.58437	0.607557
CPSM_HUMAN		7	3	4	9	6	7		11	3	4	15	7	11		11	3	4	15	7	11	0	6	11	YES		11	3	4	15	7	11		1500		0.733333	0.2	0.266667	1	0.466667	0.733333	0.4	0.733333	-0.263601	-0.246539	-0.282856	-0.23837	-0.29234	-0.269246
MRPP3_HUMAN		3	1	3	2	2	2		8	4	6	5	5	6		8	4	6	5	5	6	0	6	5.33333	YES		8	4	6	5	5	6		583		1.37221	0.686106	1.02916	0.857633	0.857633	1.02916	1.02916	0.914808	-0.184526	-0.14668	-0.182538	-0.25704	-0.238045	-0.231621
MCCB_HUMAN		7	4	5	7	8	5		8	4	6	8	8	6		8	4	6	8	8	6	0	6	7.33333	YES		8	4	6	8	8	6		563		1.42096	0.71048	1.06572	1.42096	1.42096	1.06572	1.06572	1.30255	-0.178492	-0.141673	-0.177728	-0.183167	-0.159814	-0.226971
PAPD1_HUMAN		6	4	5	7	6	7		9	4	5	12	7	11		9	4	5	12	7	11	0	6	10	YES		9	4	5	12	7	11		582		1.54639	0.687285	0.859107	2.06186	1.20275	1.89003	1.03093	1.71821	-0.162967	-0.146438	-0.204911	-0.0991213	-0.190117	-0.122128
SCO2_HUMAN		2	3	3	3	4	5		5	6	7	6	8	8		5	6	7	6	8	8	0	6	7.33333	YES		5	6	7	6	8	8		266		1.8797	2.25564	2.63158	2.25564	3.00752	3.00752	2.25564	2.75689	-0.121713	0.175744	0.0282869	-0.0737091	0.0605179	0.0200016
HMGB2_HUMAN		5			5	4	2		10			9	7	2		6	0	0	4	3	1	0	6	2.66667	YES		7.52			5.9	4.52	1.38		209		2.87081	0	0	1.91388	1.43541	0.478469	0.956938	1.27592	0.000960096	-0.287625	-0.31794	-0.118527	-0.157807	-0.301662
THTM_HUMAN		9	2	4	10	7	8		10	3	5	12	7	11		10	3	5	12	7	11	0	6	10	YES		10	3	5	12	7	11		297		3.367	1.0101	1.6835	4.0404	2.3569	3.7037	2.0202	3.367	0.0623748	-0.080123	-0.0964482	0.16034	-0.0298356	0.108548
MYL6_HUMAN		5	1	6	4	3	3		9	1	8	7	4	5		9	1	8	7	4	5	0	6	5.33333	YES		9	1	8	7	4	5		151		5.96026	0.662252	5.29801	4.63576	2.64901	3.31126	3.97351	3.53201	0.383349	-0.151581	0.3791	0.238413	0.01073	0.0586335
HMGN1_HUMAN		2	1		2	2	1		10	2		7	6	2		10	2	0	7	6	2	0	6	5	YES		10	2		7	6	2		100		10	2	0	7	6	2	4	5	0.883358	0.123229	-0.31794	0.548453	0.476095	-0.108142
HNRPM_HUMAN		5	4	7	5	6	3		5	5	7	5	9	4		5	5	7	5	9	4	0	5.66667	6	YES		5	5	7	5	9	4		730		0.684932	0.684932	0.958904	0.684932	1.23288	0.547945	0.776256	0.821918	-0.269592	-0.146921	-0.191781	-0.279687	-0.185933	-0.292825
CKAP4_HUMAN		5	2	6	7	12	7		7	2	8	9	17	8		7	2	8	9	17	8	0	5.66667	11.3333	YES		7	2	8	9	17	8		602		1.16279	0.332226	1.3289	1.49502	2.82392	1.3289	0.941307	1.88261	-0.210446	-0.219377	-0.143101	-0.173455	0.0350209	-0.193497
OXA1L_HUMAN		4	3	5	5	3	6		7	3	7	6	6	8		7	3	7	6	6	8	0	5.66667	6.66667	YES		7	3	7	6	6	8		435		1.6092	0.689655	1.6092	1.37931	1.37931	1.83908	1.30268	1.53257	-0.155194	-0.145951	-0.106224	-0.188628	-0.165598	-0.128609
SYHM_HUMAN		6	2	4	2	5	7		9	3	5	2	5	9		9	3	5	2	5	9	0	5.66667	5.33333	YES		9	3	5	2	5	9		506		1.77866	0.592885	0.988142	0.395257	0.988142	1.77866	1.11989	1.05402	-0.134219	-0.16583	-0.187934	-0.317674	-0.21992	-0.136294
GTPBA_HUMAN		3	2	3	3	3	4		7	3	7	6	7	10		7	3	7	6	7	10	0	5.66667	7.66667	YES		7	3	7	6	7	10		387		1.80879	0.775194	1.80879	1.55039	1.80879	2.58398	1.46425	1.98105	-0.13049	-0.128379	-0.079965	-0.166194	-0.105955	-0.0338673
RT15_HUMAN		4	1	7	5	4	5		5	1	11	6	5	8		5	1	11	6	5	8	0	5.66667	6.33333	YES		5	1	11	6	5	8		257		1.94553	0.389105	4.28016	2.33463	1.94553	3.11284	2.20493	2.46433	-0.113565	-0.207692	0.245184	-0.0633504	-0.0869651	0.0333972
TIM23_HUMAN		5	3	6	2	5	8		6	3	8	3	8	12		6	3	8	3	8	12	0	5.66667	7.66667	YES		6	3	8	3	8	12		209		2.87081	1.43541	3.82775	1.43541	3.82775	5.74163	2.71132	3.66826	0.000960096	0.00724625	0.185663	-0.181272	0.174427	0.367746
NDKB_HUMAN		5	4	2	3	2	2		7	5	5	6	5	2		7	5	5	6	5	2	0	5.66667	4.33333	YES		7	5	5	6	5	2		152		4.60526	3.28947	3.28947	3.94737	3.28947	1.31579	3.72807	2.85088	0.215637	0.388121	0.114844	0.148139	0.0996741	-0.195165
IGHG2_HUMAN		1	1						2	9						2	9	0	0	0	0	0	5.5	0	YES		2	9						326		0.613497	2.76074	0	0	0	0	1.12474	0	-0.278434	0.279505	-0.31794	-0.369507	-0.357148	-0.362517
GBB1_HUMAN		4		6	3	3	5		4		8	4	4	7		4	0	7	4	4	7	0	5.5	5	YES		4		7.68	4	4	7		340		1.17647	0	2.05882	1.17647	1.17647	2.05882	1.07843	1.47059	-0.208753	-0.287625	-0.0470684	-0.215228	-0.193767	-0.100661
PCCA_HUMAN		7	4	4	8	4	1		8	4	4	10	4	1		8	4	4	10	4	1	0	5.33333	5	YES		8	4	4	10	4	1		728		1.0989	0.549451	0.549451	1.37363	0.549451	0.137363	0.732601	0.686813	-0.218354	-0.174753	-0.245651	-0.189374	-0.280843	-0.345046
GATA_HUMAN		5	5	4	7	5	7		6	5	5	8	5	9		6	5	5	8	5	9	0	5.33333	7.33333	YES		6	5	5	8	5	9		528		1.13636	0.94697	0.94697	1.51515	0.94697	1.70455	1.0101	1.38889	-0.213717	-0.0930918	-0.193351	-0.170815	-0.225638	-0.14572
RL3_HUMAN		5	4	3	3	4	5		5	5	6	6	9	9		5	5	6	6	9	9	0	5.33333	8	YES		5	5	6	6	9	9		403		1.24069	1.24069	1.48883	1.48883	2.23325	2.23325	1.32341	1.98511	-0.200804	-0.0327528	-0.12206	-0.174266	-0.0470076	-0.0784756
ACTG_HUMAN		35	19	34	34	34	36		109	64	127	124	118	127		5	4	7	5	6	4	0	5.33333	5	YES		57.07	33.9	66.82	64.49	61.9	65.5		375		1.33333	1.06667	1.86667	1.33333	1.6	1.06667	1.42222	1.33333	-0.189338	-0.0685028	-0.0723498	-0.194658	-0.13495	-0.22685
HS90B_HUMAN		10	3	7	9	8	10		17	5	11	15	11	14		10	1	5	8	5	7	0	5.33333	6.66667	YES		14.27	3.44	8.19	10.87	7.73	10.8		724		1.38122	0.138122	0.690608	1.10497	0.690608	0.966851	0.736648	0.92081	-0.183411	-0.259251	-0.22708	-0.224604	-0.26124	-0.239546
EMD_HUMAN		4	5	4	4	6	3		4	6	6	6	9	3		4	6	6	6	9	3	0	5.33333	6	YES		4	6	6	6	9	3		254		1.5748	2.3622	2.3622	2.3622	3.54331	1.1811	2.09974	2.3622	-0.15945	0.197635	-0.00715367	-0.0597344	0.134925	-0.212296
ETHE1_HUMAN		5	3	3	9	5	8		8	4	4	15	7	18		8	4	4	15	7	18	0	5.33333	13.3333	YES		8	4	4	15	7	18		254		3.14961	1.5748	1.5748	5.90551	2.75591	7.08661	2.09974	5.24934	0.035467	0.035882	-0.110749	0.404925	0.0255755	0.538812
1433Z_HUMAN		7	1	5	6	3	3		8	1	7	7	4	3		8	1	7	7	4	3	0	5.33333	4.66667	YES		8	1	7	7	4	3		245		3.26531	0.408163	2.85714	2.85714	1.63265	1.22449	2.17687	1.90476	0.0497875	-0.203777	0.0579635	0.00517038	-0.130415	-0.206777
MIC27_HUMAN		7	3	2	2	3	8		10	3	3	2	4	13		10	3	3	2	4	13	0	5.33333	6.33333	YES		10	3	3	2	4	13		268		3.73134	1.1194	1.1194	0.746269	1.49254	4.85075	1.99005	2.36318	0.10747	-0.0576694	-0.170665	-0.271644	-0.149873	0.254437
DBLOH_HUMAN		6	2	4	7	7	6		9	3	4	8	8	13		9	3	4	8	8	13	0	5.33333	9.66667	YES		9	3	4	8	8	13		239		3.76569	1.25523	1.67364	3.34728	3.34728	5.43933	2.23152	4.04463	0.111721	-0.0297669	-0.0977456	0.0694456	0.107702	0.329298
RM27_HUMAN		4	4	3	6	6	7		6	4	6	9	7	11		6	4	6	9	7	11	0	5.33333	9	YES		6	4	6	9	7	11		148		4.05405	2.7027	4.05405	6.08108	4.72973	7.43243	3.6036	6.08108	0.147413	0.267583	0.215437	0.427948	0.299688	0.582795
COXM1_HUMAN		4	2	4	4	3	2		6	4	6	7	5	3		6	4	6	7	5	3	0	5.33333	5	YES		6	4	6	7	5	3		106		5.66038	3.77358	5.66038	6.60377	4.71698	2.83019	5.03145	4.71698	0.346232	0.487571	0.426775	0.496493	0.297917	-0.00255253
RT33_HUMAN		5	3	3	1	1	3		7	4	5	2	4	7		7	4	5	2	4	7	0	5.33333	4.33333	YES		7	4	5	2	4	7		106		6.60377	3.77358	4.71698	1.88679	3.77358	6.60377	5.03145	4.08805	0.462998	0.487571	0.302656	-0.122079	0.166904	0.4774
CISD1_HUMAN		4	2	3	4	4	4		9	2	5	15	8	11		9	2	5	15	8	11	0	5.33333	11.3333	YES		9	2	5	15	8	11		108		8.33333	1.85185	4.62963	13.8889	7.40741	10.1852	4.93827	10.4938	0.67707	0.0927953	0.291163	1.45184	0.671547	0.932911
SFPQ_HUMAN		1	3	6	1	4	4		1	4	12	1	6	5		0	4	11	1	6	5	0	5	4	YES		0.54	4	11.54	1	6	5		707		0	0.565771	1.55587	0.141443	0.848656	0.707214	0.707214	0.565771	-0.354368	-0.1714	-0.11324	-0.350959	-0.239291	-0.272568
RSAD1_HUMAN		4			1				5			1				5	0	0	1	0	0	0	5	1	YES		5			1				442		1.13122	0	0	0.226244	0	0	0.377074	0.0754148	-0.214354	-0.287625	-0.31794	-0.339838	-0.357148	-0.362517
PDIA6_HUMAN		5	2	5	4	6	6		5	2	8	6	10	9		5	2	8	6	10	9	0	5	8.33333	YES		5	2	8	6	10	9		440		1.13636	0.454545	1.81818	1.36364	2.27273	2.04545	1.13636	1.89394	-0.213717	-0.194249	-0.0787288	-0.190684	-0.0415253	-0.102361
BASI_HUMAN		4	1	5	3	3	4		5	1	9	5	4	6		5	1	9	5	4	6	0	5	5	YES		5	1	9	5	4	6		385		1.2987	0.25974	2.33766	1.2987	1.03896	1.55844	1.2987	1.2987	-0.193624	-0.234267	-0.0103826	-0.199199	-0.212863	-0.164303
HP1B3_HUMAN		6	1	4	6	5	3		8	2	5	9	8	3		8	2	5	9	8	3	0	5	6.66667	YES		8	2	5	9	8	3		553		1.44665	0.361664	0.904159	1.62749	1.44665	0.542495	0.904159	1.20555	-0.175312	-0.213329	-0.198983	-0.156083	-0.156245	-0.293519
SFXN4_HUMAN		4	3	4	2	5	6		5	4	6	4	6	8		5	4	6	4	6	8	0	5	6	YES		5	4	6	4	6	8		337		1.48368	1.18694	1.78042	1.18694	1.78042	2.37389	1.48368	1.78042	-0.170729	-0.0437947	-0.0836976	-0.213855	-0.109895	-0.0605884
FKBP8_HUMAN		4	2	3	2	3	6		7	2	6	4	7	10		7	2	6	4	7	10	0	5	7	YES		7	2	6	4	7	10		412		1.69903	0.485437	1.45631	0.970874	1.69903	2.42718	1.21359	1.69903	-0.144075	-0.187903	-0.126339	-0.24219	-0.121197	-0.0538096
L2HDH_HUMAN		3	1	3	3	3	4		8	1	6	5	6	5		8	1	6	5	6	5	0	5	5.33333	YES		8	1	6	5	6	5		463		1.72786	0.215983	1.2959	1.07991	1.2959	1.07991	1.07991	1.15191	-0.140506	-0.243256	-0.147444	-0.22789	-0.177182	-0.225166
GLO2_HUMAN		3		3	3	2	2		6		4	4	3	2		6	0	4	4	3	2	0	5	3	YES		6		4	4	3	2		308		1.94805	0	1.2987	1.2987	0.974026	0.649351	1.08225	0.974026	-0.113252	-0.287625	-0.147075	-0.199199	-0.221881	-0.279928
KPYM_HUMAN		8	1	2	4	2	1		11	1	3	5	3	2		11	1	3	5	3	2	0	5	3.33333	YES		11	1	3	5	3	2		531		2.07156	0.188324	0.564972	0.94162	0.564972	0.376648	0.94162	0.627746	-0.0979652	-0.248938	-0.243609	-0.246026	-0.278688	-0.314612
TI17A_HUMAN		2	3	5	3	3	4		4	4	7	4	4	5		4	4	7	4	4	5	0	5	4.33333	YES		4	4	7	4	4	5		171		2.33918	2.33918	4.09357	2.33918	2.33918	2.92398	2.92398	2.53411	-0.0648414	0.192906	0.220635	-0.0627536	-0.0322966	0.00937612
RL24_HUMAN		3	2	6	2	4	5		4	3	8	2	6	7		4	3	8	2	6	7	0	5	5	YES		4	3	8	2	6	7		157		2.54777	1.91083	5.09554	1.27389	3.82166	4.4586	3.18471	3.18471	-0.0390237	0.104911	0.352462	-0.202454	0.17358	0.204561
SCO1_HUMAN		3	1	2	2	2	2		8	1	6	8	9	7		8	1	6	8	9	7	0	5	8	YES		8	1	6	8	9	7		301		2.65781	0.332226	1.99336	2.65781	2.99003	2.32558	1.66113	2.65781	-0.0254042	-0.219377	-0.0556818	-0.0209699	0.0580897	-0.0667323
IPYR2_HUMAN		5	1	2	2		1		9	3	3	2		1		9	3	3	2	0	1	0	5	1.5	YES		9	3	3	2		1		334		2.69461	0.898204	0.898204	0.598802	0	0.299401	1.49701	0.299401	-0.020849	-0.10311	-0.199767	-0.290982	-0.357148	-0.324437
ALR_HUMAN		3	2	3	3	4	3		6	3	6	7	7	8		6	3	6	7	7	8	0	5	7.33333	YES		6	3	6	7	7	8		205		2.92683	1.46341	2.92683	3.41463	3.41463	3.90244	2.43902	3.57724	0.00789332	0.0129998	0.0671319	0.0782782	0.117056	0.133824
T126A_HUMAN		4	1	4	4	4	3		6	3	6	7	7	7		6	3	6	7	7	7	0	5	7	YES		6	3	6	7	7	7		195		3.07692	1.53846	3.07692	3.58974	3.58974	3.58974	2.5641	3.58974	0.0264708	0.0284165	0.0868792	0.101242	0.141374	0.0940534
RM41_HUMAN		4	2	6	7	4	5		5	3	7	9	6	7		5	3	7	9	6	7	0	5	7.33333	YES		5	3	7	9	6	7		137		3.64964	2.18978	5.10949	6.56934	4.37956	5.10949	3.64964	5.3528	0.0973569	0.162215	0.354297	0.491978	0.251059	0.287346
NDUA6_HUMAN		2	2	2	3	2	1		5	3	7	6	6	4		5	3	7	6	6	4	0	5	5.33333	YES		5	3	7	6	6	4		128		3.90625	2.34375	5.46875	4.6875	4.6875	3.125	3.90625	4.16667	0.129119	0.193844	0.401563	0.245198	0.293823	0.0349438
H2B1K_HUMAN		15	8	13	13	14	9		59	28	54	58	49	42		8	0	7	6	3	0	0	5	3	YES		25.68	9.33	23.34	23.34	19	14.67		126		6.34921	0	5.55556	4.7619	2.38095	0	3.96825	2.38095	0.43149	-0.287625	0.412984	0.254955	-0.0264957	-0.362517
RT21_HUMAN		4	2		4	4	3		8	2		5	5	6		8	2	0	5	5	6	0	5	5.33333	YES		8	2		5	5	6		87		9.1954	2.29885	0	5.74713	5.74713	6.89655	3.83142	6.13027	0.783771	0.184621	-0.31794	0.384155	0.440978	0.514638
ATP5E_HUMAN		3	2	4	5	5	5		6	2	7	8	8	9		6	2	7	8	8	9	0	5	8.33333	YES		6	2	7	8	8	9		51		11.7647	3.92157	13.7255	15.6863	15.6863	17.6471	9.80392	16.3399	1.10178	0.517971	1.48787	1.68755	1.82126	1.88197
NONO_HUMAN		1	3	7		5	2		1	3	12		7	5		0	3	11	0	7	5	0	4.66667	6	YES		0.46	3	11.46		7	5		471		0	0.636943	2.33546	0	1.4862	1.06157	0.9908	0.849257	-0.354368	-0.15678	-0.0106728	-0.369507	-0.150753	-0.227499
ADAS_HUMAN		2	5	4	4	7	11		2	7	5	5	11	16		2	7	5	5	11	16	0	4.66667	10.6667	YES		2	7	5	5	11	16		658		0.303951	1.06383	0.759878	0.759878	1.67173	2.43161	0.70922	1.62107	-0.316747	-0.0690856	-0.217966	-0.269859	-0.124988	-0.0532466
CLPB_HUMAN		4	4	4	4	6	9		5	4	5	5	9	12		5	4	5	5	9	12	0	4.66667	8.66667	YES		5	4	5	5	9	12		707		0.707214	0.565771	0.707214	0.707214	1.27298	1.69731	0.660066	1.22584	-0.266834	-0.1714	-0.224895	-0.276765	-0.180363	-0.14664
CAVN1_HUMAN		2	2	3			1		3	2	9			1		3	2	9	0	0	1	0	4.66667	1	YES		3	2	9			1		390		0.769231	0.512821	2.30769	0	0	0.25641	1.19658	0.0854701	-0.259158	-0.182278	-0.0143257	-0.369507	-0.357148	-0.329905
SYAM_HUMAN		6	2	3	3		3		8	3	3	3		3		8	3	3	3	0	3	0	4.66667	3	YES		8	3	3	3		3		985		0.812183	0.304569	0.304569	0.304569	0	0.304569	0.473773	0.203046	-0.253842	-0.225058	-0.277869	-0.329567	-0.357148	-0.32378
RT02_HUMAN		1	2	2	3	2	4		4	5	5	7	6	8		4	5	5	7	6	8	0	4.66667	7	YES		4	5	5	7	6	8		296		1.35135	1.68919	1.68919	2.36486	2.02703	2.7027	1.57658	2.36486	-0.187108	0.05938	-0.0956999	-0.0593856	-0.0756466	-0.0187672
MRM3_HUMAN		6	1	4	1	3	4		7	1	6	1	4	5		7	1	6	1	4	5	0	4.66667	3.33333	YES		7	1	6	1	4	5		420		1.66667	0.238095	1.42857	0.238095	0.952381	1.19048	1.11111	0.793651	-0.14808	-0.238714	-0.129988	-0.338284	-0.224887	-0.211103
NDUS4_HUMAN		2	2	2	3	2	3		3	3	8	5	4	6		3	3	8	5	4	6	0	4.66667	5	YES		3	3	8	5	4	6		175		1.71429	1.71429	4.57143	2.85714	2.28571	3.42857	2.66667	2.85714	-0.142186	0.0645355	0.283506	0.00517038	-0.0397218	0.0735543
ADX_HUMAN		3	2	2	3	4	4		5	4	5	6	8	9		5	4	5	6	8	9	0	4.66667	7.66667	YES		5	4	5	6	8	9		184		2.71739	2.17391	2.71739	3.26087	4.34783	4.8913	2.53623	4.16667	-0.0180294	0.158955	0.0395769	0.058114	0.246651	0.259596
RL15_HUMAN		5	2	4	4	5	4		6	2	6	5	6	5		6	2	6	5	6	5	0	4.66667	5.33333	YES		6	2	6	5	6	5		204		2.94118	0.980392	2.94118	2.45098	2.94118	2.45098	2.28758	2.61438	0.00966911	-0.0862259	0.0690195	-0.0480926	0.0513047	-0.0507831
RM40_HUMAN		5	1	5	5	3	6		7	1	6	8	6	9		7	1	6	8	6	9	0	4.66667	7.66667	YES		7	1	6	8	6	9		206		3.39806	0.485437	2.91262	3.8835	2.91262	4.36893	2.26537	3.72168	0.0662185	-0.187903	0.0652626	0.139763	0.0473392	0.193156
H2B1M_HUMAN		15	10	13	14	14	10		100	59	104	104	91	69		5	4	5	6	5	4	0	4.66667	5	YES		63.76	38.25	67.76	66.51	58.25	42.5		126		3.96825	3.1746	3.96825	4.7619	3.96825	3.1746	3.7037	3.96825	0.136793	0.364524	0.204148	0.254955	0.193939	0.0412527
RM49_HUMAN		4	2	3	1	2	4		8	2	4	3	4	6		8	2	4	3	4	6	0	4.66667	4.33333	YES		8	2	4	3	4	6		166		4.81928	1.20482	2.40964	1.80723	2.40964	3.61446	2.81124	2.61044	0.242126	-0.0401226	-0.000912973	-0.132512	-0.0225119	0.0971967
NDUA2_HUMAN		2	2	2	3	1	3		5	3	6	8	4	7		5	3	6	8	4	7	0	4.66667	6.33333	YES		5	3	6	8	4	7		99		5.05051	3.0303	6.06061	8.08081	4.0404	7.07071	4.7138	6.39731	0.270746	0.334881	0.479432	0.690187	0.203959	0.536788
PTMA_HUMAN		1	2	2	1	1	5		6	4	4	4	4	11		6	4	4	4	4	11	0	4.66667	6.33333	YES		6	4	4	4	4	11		111		5.40541	3.6036	3.6036	3.6036	3.6036	9.90991	4.2042	5.70571	0.314673	0.452652	0.156173	0.103059	0.143298	0.8979
RM51_HUMAN		3	1	2	5	3	3		7	3	4	9	9	8		7	3	4	9	9	8	0	4.66667	8.66667	YES		7	3	4	9	9	8		128		5.46875	2.34375	3.125	7.03125	7.03125	6.25	3.64583	6.77083	0.322513	0.193844	0.0932045	0.552551	0.619309	0.432405
RM53_HUMAN		2	2	3	2	3	4		7	3	4	7	5	11		7	3	4	7	5	11	0	4.66667	7.66667	YES		7	3	4	7	5	11		112		6.25	2.67857	3.57143	6.25	4.46429	9.82143	4.16667	6.84524	0.419211	0.262626	0.15194	0.4501	0.262825	0.886646
ZO1_HUMAN		1		3	2	2	2		2		7	2	2	2		2	0	7	2	2	2	0	4.5	2	YES		2		7	2	2	2		1748		0.114416	0	0.400458	0.114416	0.114416	0.114416	0.171625	0.114416	-0.340206	-0.287625	-0.265254	-0.354503	-0.341258	-0.347965
SPTB2_HUMAN		4		4	4	1	3		5		4	4	1	3		5	0	4	4	1	3	0	4.5	2.66667	YES		5		4	4	1	3		2364		0.211506	0	0.169205	0.169205	0.0423012	0.126904	0.126904	0.112803	-0.328189	-0.287625	-0.295679	-0.347318	-0.351273	-0.346377
CTNB1_HUMAN		4		4	1	1	1		5		5	1	1	1		4	0	5	1	1	1	0	4.5	1	YES		4.34		5	1	1	1		781		0.512164	0	0.640205	0.128041	0.128041	0.128041	0.384123	0.128041	-0.290976	-0.287625	-0.233711	-0.352716	-0.339366	-0.346232
P33MX_HUMAN		2		4	4	2	3		3		6	5	3	3		3	0	6	5	3	3	0	4.5	3.66667	YES		3		6	5	3	3		305		0.983607	0	1.96721	1.63934	0.983607	0.983607	0.983607	1.20219	-0.232624	-0.287625	-0.0591213	-0.154528	-0.22055	-0.237415
MCU_HUMAN		4		4	2	2	3		4		5	2	2	3		4	0	5	2	2	3	0	4.5	2.33333	YES		4		5	2	2	3		351		1.1396	0	1.4245	0.569801	0.569801	0.854701	0.854701	0.664767	-0.213316	-0.287625	-0.130524	-0.294785	-0.278017	-0.25381
ABHDB_HUMAN		6	2		6		3		7	2		7		3		7	2	0	7	0	3	0	4.5	5	YES		7	2		7		3		315		2.22222	0.634921	0	2.22222	0	0.952381	0.952381	1.0582	-0.0793177	-0.157195	-0.31794	-0.0780913	-0.357148	-0.241386
PTH_HUMAN		3		3	3	3	3		6		3	3	4	5		6	0	3	3	4	5	0	4.5	4	YES		6		3	3	4	5		214		2.80374	0	1.40187	1.40187	1.86916	2.33645	1.40187	1.86916	-0.00734196	-0.287625	-0.133502	-0.18567	-0.0975704	-0.0653501
RM50_HUMAN		3	1		2	2	3		7	2		6	3	4		7	2	0	6	3	4	0	4.5	4.33333	YES		7	2		6	3	4		158		4.43038	1.26582	0	3.79747	1.89873	2.53165	1.89873	2.74262	0.193992	-0.0275908	-0.31794	0.128482	-0.0934632	-0.0405235
AT2A2_HUMAN		2	4	6	4	8	7		2	4	7	4	10	8		2	4	7	4	10	8	0	4.33333	7.33333	YES		2	4	7	4	10	8		1042		0.191939	0.383877	0.671785	0.383877	0.959693	0.767754	0.415867	0.703775	-0.330611	-0.208766	-0.229556	-0.319167	-0.223871	-0.264868
RRBP1_HUMAN		4	2	4	8	15	9		6	2	5	12	19	13		6	2	5	12	19	13	0	4.33333	14.6667	YES		6	2	5	12	19	13		1410		0.425532	0.141844	0.35461	0.851064	1.34752	0.921986	0.307329	1.04019	-0.301699	-0.258486	-0.271286	-0.257901	-0.170013	-0.245252
4F2_HUMAN		2	2	5	3	3	3		3	3	7	4	3	4		3	3	7	4	3	4	0	4.33333	3.66667	YES		3	3	7	4	3	4		630		0.47619	0.47619	1.11111	0.634921	0.47619	0.634921	0.687831	0.582011	-0.295429	-0.189803	-0.171756	-0.286246	-0.291017	-0.281763
DPOG1_HUMAN		7	1	4	6	6	6		7	1	5	8	7	8		7	1	5	8	7	8	0	4.33333	7.66667	YES		7	1	5	8	7	8		1239		0.564972	0.0807103	0.403551	0.645682	0.564972	0.645682	0.349744	0.618779	-0.28444	-0.271045	-0.264847	-0.284834	-0.278688	-0.280394
MIRO2_HUMAN		3	3	5	3	5	5		4	3	7	3	5	7		4	2	7	3	5	7	0	4.33333	5	YES		4	2.9	7	3	5	7		618		0.647249	0.323625	1.13269	0.485437	0.809061	1.13269	0.701187	0.809061	-0.274256	-0.221144	-0.168917	-0.305848	-0.24479	-0.218454
PDIA4_HUMAN		4	2	6	13	16	14		5	2	6	15	24	18		5	2	6	15	24	18	0	4.33333	19	YES		5	2	6	15	24	18		645		0.775194	0.310078	0.930233	2.32558	3.72093	2.7907	0.671835	2.94574	-0.25842	-0.223927	-0.195553	-0.0645371	0.159592	-0.00757529
ALAT2_HUMAN		5	2	4	3	2	5		5	3	5	3	3	6		5	3	5	3	3	6	0	4.33333	4	YES		5	3	5	3	3	6		523		0.956023	0.573614	0.956023	0.573614	0.573614	1.14723	0.828553	0.764818	-0.236038	-0.169789	-0.19216	-0.294285	-0.277488	-0.216604
PDPR_HUMAN		8	1	3	12	7	8		9	1	3	20	8	9		9	1	3	20	8	9	0	4.33333	12.3333	YES		9	1	3	20	8	9		879		1.02389	0.113766	0.341297	2.27531	0.910125	1.02389	0.492984	1.40311	-0.227638	-0.264254	-0.273037	-0.0711292	-0.230755	-0.232291
DDX28_HUMAN		5	2	5	5	3	4		6	2	5	5	4	7		6	2	5	5	4	7	0	4.33333	5.33333	YES		6	2	5	5	4	7		540		1.11111	0.37037	0.925926	0.925926	0.740741	1.2963	0.802469	0.987654	-0.216843	-0.211541	-0.19612	-0.248084	-0.254278	-0.197644
TXND5_HUMAN		4	4	4	5	6	5		5	4	4	7	7	7		5	4	4	7	7	7	0	4.33333	7	YES		5	4	4	7	7	7		432		1.15741	0.925926	0.925926	1.62037	1.62037	1.62037	1.00309	1.62037	-0.211113	-0.0974148	-0.19612	-0.157016	-0.132121	-0.156426
HS90A_HUMAN		9	3	4	4	5	7		16	5	8	7	8	10		9	1	3	3	4	4	0	4.33333	3.66667	YES		11.73	2.56	4.95	4.56	5.56	6.34		732		1.22951	0.136612	0.409836	0.409836	0.546448	0.546448	0.591985	0.500911	-0.202188	-0.259561	-0.26402	-0.315762	-0.28126	-0.293016
LRC59_HUMAN		3	2	6	3	8	6		4	2	7	4	9	10		4	2	7	4	9	10	0	4.33333	7.66667	YES		4	2	7	4	9	10		307		1.30293	0.651466	2.28013	1.30293	2.9316	3.25733	1.41151	2.49729	-0.193101	-0.153796	-0.0179519	-0.198644	0.0499743	0.0517744
MLEC_HUMAN		2	2	2	2	2	2		5	4	4	6	6	4		5	4	4	6	6	4	0	4.33333	5.33333	YES		5	4	4	6	6	4		292		1.71233	1.36986	1.36986	2.05479	2.05479	1.36986	1.48402	1.82648	-0.142429	-0.00621818	-0.137712	-0.100047	-0.0717905	-0.188288
TRUA_HUMAN		4	1	4	5	5	6		8	1	4	6	5	7		8	1	4	6	5	7	0	4.33333	6	YES		8	1	4	6	5	7		427		1.87354	0.234192	0.936768	1.40515	1.17096	1.63934	1.01483	1.40515	-0.122475	-0.239515	-0.194693	-0.18524	-0.194532	-0.154013
ERP29_HUMAN		2	2	1	4	4	3		5	4	4	7	10	8		5	4	4	7	10	8	0	4.33333	8.33333	YES		5	4	4	7	10	8		261		1.91571	1.53257	1.53257	2.68199	3.83142	3.06513	1.66028	3.19285	-0.117256	0.0272056	-0.116306	-0.0177984	0.174936	0.0273296
RMD1_HUMAN		5	2	3	4	5	6		7	3	3	5	8	7		7	3	3	5	8	7	0	4.33333	6.66667	YES		7	3	3	5	8	7		314		2.2293	0.955414	0.955414	1.59236	2.54777	2.2293	1.38004	2.12314	-0.0784417	-0.0913571	-0.19224	-0.16069	-0.00332901	-0.0789781
ATPD_HUMAN		3	2	3	3	3	3		5	3	5	6	5	5		5	3	5	6	5	5	0	4.33333	5.33333	YES		5	3	5	6	5	5		168		2.97619	1.78571	2.97619	3.57143	2.97619	2.97619	2.57937	3.1746	0.0140029	0.0792088	0.0736262	0.0988398	0.0561673	0.0160171
HMGB1_HUMAN		6	1	3	5	4	3		11	1	8	10	10	3		7	1	5	5	6	2	0	4.33333	4.33333	YES		9.48	1	6.86	8.1	8.48	2.62		215		3.25581	0.465116	2.32558	2.32558	2.7907	0.930233	2.0155	2.0155	0.0486126	-0.192077	-0.0119721	-0.0645371	0.0304072	-0.244203
ICT1_HUMAN		5	2	4	3	5	3		7	2	4	5	7	5		7	2	4	5	7	5	0	4.33333	5.66667	YES		7	2	4	5	7	5		206		3.39806	0.970874	1.94175	2.42718	3.39806	2.42718	2.10356	2.75081	0.0662185	-0.0881813	-0.0624717	-0.0512131	0.114754	-0.0538096
RM21_HUMAN		5	1	3	3	1	2		7	2	4	4	3	3		7	2	4	4	3	3	0	4.33333	3.33333	YES		7	2	4	4	3	3		205		3.41463	0.97561	1.95122	1.95122	1.46341	1.46341	2.11382	1.62602	0.0682702	-0.0872084	-0.0612255	-0.11363	-0.153918	-0.176389
UQCC2_HUMAN		5	1	4	4	5	4		6	1	6	4	7	5		6	1	6	4	7	5	0	4.33333	5.33333	YES		6	1	6	4	7	5		126		4.7619	0.793651	4.7619	3.1746	5.55556	3.96825	3.43915	4.2328	0.235025	-0.124588	0.308566	0.0468012	0.414373	0.142195
RT16_HUMAN		4	2	2	3	4	3		7	2	4	5	6	7		7	2	4	5	6	7	0	4.33333	6	YES		7	2	4	5	6	7		137		5.10949	1.45985	2.91971	3.64964	4.37956	5.10949	3.16302	4.37956	0.278047	0.0122684	0.066195	0.109096	0.251059	0.287346
E41L2_HUMAN				3		1					4		1			0	0	4	0	1	0	0	4	1	YES				4		1			1005		0	0	0.39801	0	0.0995025	0	0.13267	0.0331675	-0.354368	-0.287625	-0.265576	-0.369507	-0.343329	-0.362517
ARP3_HUMAN				3	1		1				4	1		2		0	0	4	1	0	2	0	4	1.5	YES				4	1		2		418		0	0	0.956938	0.239234	0	0.478469	0.318979	0.239234	-0.354368	-0.287625	-0.19204	-0.338135	-0.357148	-0.301662
MTFR1_HUMAN				1	1	1	1				4	2	2	2		0	0	4	2	2	2	0	4	2	YES				4	2	2	2		333		0	0	1.2012	0.600601	0.600601	0.600601	0.4004	0.600601	-0.354368	-0.287625	-0.159903	-0.290746	-0.27374	-0.286128
VWA8_HUMAN		7		1	3	3	4		7		1	4	3	6		7	0	1	4	3	6	0	4	4.33333	YES		7		1	4	3	6		1905		0.367454	0	0.0524934	0.209974	0.15748	0.314961	0.139983	0.227472	-0.308887	-0.287625	-0.311034	-0.341972	-0.335278	-0.322458
GDAP1_HUMAN		2	2	4	4	5	4		2	4	6	9	8	7		2	4	6	9	8	7	0	4	8	YES		2	4	6	9	8	7		358		0.558659	1.11732	1.67598	2.51397	2.23464	1.95531	1.11732	2.23464	-0.285221	-0.0580976	-0.0974381	-0.0398328	-0.0468151	-0.113827
CACP_HUMAN		3			1				4			1				4	0	0	1	0	0	0	4	1	YES		4			1				626		0.638978	0	0	0.159744	0	0	0.212993	0.0532481	-0.27528	-0.287625	-0.31794	-0.348559	-0.357148	-0.362517
CQ080_HUMAN		4		4	5	3	3		4		4	7	4	4		4	0	4	7	4	4	0	4	5	YES		4		4	7	4	4		609		0.656814	0	0.656814	1.14943	0.656814	0.656814	0.437876	0.821018	-0.273072	-0.287625	-0.231526	-0.218775	-0.265933	-0.278979
NEUL_HUMAN		5	2	2	2	3	4		5	3	4	3	3	5		5	3	4	3	3	5	0	4	3.66667	YES		5	3	4	3	3	5		704		0.710227	0.426136	0.568182	0.426136	0.426136	0.710227	0.568182	0.520833	-0.266461	-0.200085	-0.243187	-0.313625	-0.297968	-0.272185
XRCC6_HUMAN		4		2	3	3	1		5		3	5	3	1		5	0	3	5	3	1	0	4	3	YES		5		3	5	3	1		609		0.821018	0	0.492611	0.821018	0.492611	0.164204	0.437876	0.492611	-0.252748	-0.287625	-0.253129	-0.261841	-0.288737	-0.341633
PTCD1_HUMAN		4	1	3	2	2	3		6	1	5	5	4	6		6	1	5	5	4	6	0	4	5	YES		6	1	5	5	4	6		700		0.857143	0.142857	0.714286	0.714286	0.571429	0.857143	0.571429	0.714286	-0.248277	-0.258278	-0.223964	-0.275838	-0.277791	-0.253499
NAKD2_HUMAN		3			4	1	3		4			5	1	3		4	0	0	5	1	3	0	4	3	YES		4			5	1	3		442		0.904977	0	0	1.13122	0.226244	0.678733	0.301659	0.678733	-0.242356	-0.287625	-0.31794	-0.221162	-0.325728	-0.276191
CPT2_HUMAN		5	1	5	5	5	4		6	1	5	7	5	5		6	1	5	7	5	5	0	4	5.66667	YES		6	1	5	7	5	5		658		0.911854	0.151976	0.759878	1.06383	0.759878	0.759878	0.607903	0.861196	-0.241505	-0.256405	-0.217966	-0.23	-0.25162	-0.26587
EPCAM_HUMAN		2		4	3		1		3		5	3		1		3	0	5	3	0	1	0	4	2	YES		3		5	3		1		314		0.955414	0	1.59236	0.955414	0	0.318471	0.849257	0.424628	-0.236114	-0.287625	-0.10844	-0.244217	-0.357148	-0.322012
GTR1_HUMAN		2	1	3	4	5	4		5	2	5	14	15	9		5	2	5	14	15	9	0	4	12.6667	YES		5	2	5	14	15	9		492		1.01626	0.406504	1.01626	2.84553	3.04878	1.82927	0.813008	2.57453	-0.228583	-0.204118	-0.184235	0.0036473	0.0662481	-0.129857
MFR1L_HUMAN		2		5	3	5	2		3		5	4	5	3		3	0	5	4	5	3	0	4	4	YES		3		5	4	5	3		292		1.0274	0	1.71233	1.36986	1.71233	1.0274	0.913242	1.36986	-0.227204	-0.287625	-0.0926555	-0.189867	-0.11935	-0.231845
ROA1_HUMAN		3	2	2	2	2	2		4	5	3	4	2	5		4	5	3	4	2	5	0	4	3.66667	YES		4	5	3	4	2	5		372		1.07527	1.34409	0.806452	1.07527	0.537634	1.34409	1.07527	0.985663	-0.221279	-0.0115135	-0.211838	-0.2285	-0.282484	-0.191566
OXSM_HUMAN		4	2	3	3	3	3		5	3	4	4	4	5		5	3	4	4	4	5	0	4	4.33333	YES		5	3	4	4	4	5		459		1.08932	0.653595	0.87146	0.87146	0.87146	1.08932	0.87146	0.944081	-0.219539	-0.153359	-0.203286	-0.255226	-0.236125	-0.223969
NUP35_HUMAN		2	2	5	3	4	5		4	2	6	4	7	6		4	2	6	4	7	6	0	4	5.66667	YES		4	2	6	4	7	6		326		1.22699	0.613497	1.84049	1.22699	2.14724	1.84049	1.22699	1.73824	-0.2025	-0.161596	-0.0757937	-0.208603	-0.0589523	-0.12843
ARMX3_HUMAN		2	2	3	6	5	3		5	2	5	11	9	7		5	2	5	11	9	7	0	4	9	YES		5	2	5	11	9	7		379		1.31926	0.527704	1.31926	2.90237	2.37467	1.84697	1.05541	2.37467	-0.19108	-0.17922	-0.14437	0.011102	-0.0273681	-0.127606
TACO1_HUMAN		4		3	2	1	3		4		4	2	1	3		4	0	4	2	1	3	0	4	2	YES		4		4	2	1	3		297		1.3468	0	1.3468	0.673401	0.3367	1.0101	0.897868	0.673401	-0.187671	-0.287625	-0.140747	-0.281199	-0.310389	-0.234045
RAB5A_HUMAN		3		3	3	2	3		3		5	3	2	3		3	0	5	3	2	3	0	4	2.66667	YES		3		5	3	2	3		215		1.39535	0	2.32558	1.39535	0.930233	1.39535	1.24031	1.24031	-0.181662	-0.287625	-0.0119721	-0.186525	-0.227963	-0.185046
RM44_HUMAN		3	2	2	3	2	3		5	3	4	6	5	7		5	3	4	6	5	7	0	4	6	YES		5	3	4	6	5	7		332		1.50602	0.903614	1.20482	1.80723	1.50602	2.10843	1.20482	1.80723	-0.167963	-0.101998	-0.159427	-0.132512	-0.148	-0.0943507
RL19_HUMAN		2	1	5	4	4	6		3	1	8	7	6	9		3	1	8	7	6	9	0	4	7.33333	YES		3	1	8	7	6	9		196		1.53061	0.510204	4.08163	3.57143	3.06122	4.59184	2.04082	3.7415	-0.16492	-0.182815	0.219065	0.0988398	0.0679763	0.221507
SURF1_HUMAN		3	2	2	2	2	2		5	2	5	4	4	5		5	2	5	4	4	5	0	4	4.33333	YES		5	2	5	4	4	5		300		1.66667	0.666667	1.66667	1.33333	1.33333	1.66667	1.33333	1.44444	-0.14808	-0.150674	-0.0986631	-0.194658	-0.171983	-0.150538
RAB21_HUMAN		3		3	2	2	3		4		4	4	4	4		4	0	4	4	4	4	0	4	4	YES		4		4	4	4	4		225		1.77778	0	1.77778	1.77778	1.77778	1.77778	1.18519	1.77778	-0.134328	-0.287625	-0.0840446	-0.136374	-0.110261	-0.136406
FAF2_HUMAN		6	1	3	8	5	7		8	1	3	13	8	10		8	1	3	13	8	10	0	4	10.3333	YES		8	1	3	13	8	10		445		1.79775	0.224719	0.674157	2.92135	1.79775	2.24719	0.898876	2.3221	-0.131855	-0.241461	-0.229244	0.0135901	-0.107487	-0.0767025
MACD1_HUMAN		2	1	2	2				6	2	4	2				6	2	4	2	0	0	0	4	2	YES		6	2	4	2				325		1.84615	0.615385	1.23077	0.615385	0	0	1.23077	0.205128	-0.125865	-0.161208	-0.156013	-0.288807	-0.357148	-0.362517
RAB13_HUMAN		2		3	3	3	3		4		4	5	5	4		4	0	4	5	5	4	0	4	4.66667	YES		4		4	5	5	4		203		1.97044	0	1.97044	2.46305	2.46305	1.97044	1.31363	2.29885	-0.110481	-0.287625	-0.0586963	-0.0465093	-0.0150939	-0.111901
TPIS_HUMAN		3	3	2	3	2	1		5	4	3	3	3	2		5	4	3	3	3	2	0	4	2.66667	YES		5	4	3	3	3	2		249		2.00803	1.60643	1.20482	1.20482	1.20482	0.803213	1.60643	1.07095	-0.105829	0.0423781	-0.159427	-0.211511	-0.18983	-0.260359
AKIP_HUMAN		1	1	1	1	1	1		4	3	5	5	4	4		4	3	5	5	4	4	0	4	4.33333	YES		4	3	5	5	4	4		199		2.01005	1.50754	2.51256	2.51256	2.01005	2.01005	2.01005	2.17755	-0.105579	0.0220639	0.0126284	-0.0400169	-0.0780043	-0.106864
BCAT2_HUMAN		8	3	1	3	3	5		8	3	1	3	4	6		8	3	1	3	4	6	0	4	4.33333	YES		8	3	1	3	4	6		392		2.04082	0.765306	0.255102	0.765306	1.02041	1.53061	1.02041	1.10544	-0.101771	-0.13041	-0.284378	-0.269147	-0.21544	-0.167842
RM19_HUMAN		3	2	1	3	3	5		6	3	3	4	4	8		6	3	3	4	4	8	0	4	5.33333	YES		6	3	3	4	4	8		292		2.05479	1.0274	1.0274	1.36986	1.36986	2.73973	1.36986	1.82648	-0.100041	-0.0765698	-0.182769	-0.189867	-0.166909	-0.0140582
RM42_HUMAN		1	1	2	2	1	2		3	2	7	4	4	4		3	2	7	4	4	4	0	4	4	YES		3	2	7	4	4	4		142		2.11268	1.40845	4.92958	2.8169	2.8169	2.8169	2.8169	2.8169	-0.0928765	0.00170877	0.330626	-0.000106766	0.0340462	-0.00424251
SODM_HUMAN		3	2	3	3	3	2		5	2	5	6	6	4		5	2	5	6	6	4	0	4	5.33333	YES		5	2	5	6	6	4		222		2.25225	0.900901	2.25225	2.7027	2.7027	1.8018	1.8018	2.4024	-0.0756008	-0.102556	-0.0216197	-0.0150825	0.018187	-0.13335
HDHD3_HUMAN		3	2	1	2		2		6	3	3	5		4		6	3	3	5	0	4	0	4	4.5	YES		6	3	3	5		4		251		2.39044	1.19522	1.19522	1.99203	0	1.59363	1.59363	1.19522	-0.0584972	-0.0420947	-0.16069	-0.108278	-0.357148	-0.159828
NDUBB_HUMAN		2	2	2	2	2	2		4	4	4	3	4	4		4	4	4	3	4	4	0	4	3.66667	YES		4	4	4	3	4	4		153		2.61438	2.61438	2.61438	1.96078	2.61438	2.61438	2.61438	2.39651	-0.0307794	0.249439	0.026024	-0.112376	0.00592115	-0.0300008
RT63_HUMAN		2	1	2	3	2	3		6	1	5	8	6	6		6	1	5	8	6	6	0	4	6.66667	YES		6	1	5	8	6	6		102		5.88235	0.980392	4.90196	7.84314	5.88235	5.88235	3.92157	6.53595	0.373706	-0.0862259	0.326993	0.65902	0.459757	0.385645
CMC2_HUMAN		3	3	4	7	6	9		3	4	5	10	7	12		3	4	4	9	6	10	0	3.66667	8.33333	YES		3	4	4.8	9.8	6.8	11.61		675		0.444444	0.592593	0.592593	1.33333	0.888889	1.48148	0.54321	1.23457	-0.299358	-0.16589	-0.239975	-0.194658	-0.233704	-0.174091
LAT1_HUMAN		2	1	2		1	2		3	1	7		2	2		3	1	7	0	2	2	0	3.66667	2	YES		3	1	7		2	2		507		0.591716	0.197239	1.38067	0	0.394477	0.394477	0.723208	0.262985	-0.28113	-0.247107	-0.136291	-0.369507	-0.302365	-0.312345
LYRIC_HUMAN		4	2	3	3	5	5		4	2	5	4	6	7		4	2	5	4	6	7	0	3.66667	5.66667	YES		4	2	5	4	6	7		582		0.687285	0.343643	0.859107	0.687285	1.03093	1.20275	0.630011	0.973654	-0.269301	-0.217031	-0.204911	-0.279379	-0.213979	-0.209543
CALR_HUMAN		3	1	4	4	4	5		3	2	6	11	12	13		3	2	6	11	12	13	0	3.66667	12	YES		3	2	6	11	12	13		417		0.719424	0.479616	1.43885	2.63789	2.8777	3.11751	0.879297	2.8777	-0.265323	-0.189099	-0.128636	-0.0235819	0.0424892	0.0339906
CATA_HUMAN		2	2	2	4	3	3		5	2	4	6	7	6		5	2	4	6	7	6	0	3.66667	6.33333	YES		5	2	4	6	7	6		527		0.948767	0.379507	0.759013	1.13852	1.32827	1.13852	0.695762	1.20177	-0.236937	-0.209664	-0.21808	-0.220205	-0.172685	-0.217712
EXOG_HUMAN		3	2	3	3	3	4		4	2	5	6	6	8		4	2	5	6	6	8	0	3.66667	6.66667	YES		4	2	5	6	6	8		368		1.08696	0.543478	1.3587	1.63043	1.63043	2.17391	0.996377	1.81159	-0.219832	-0.17598	-0.139182	-0.155697	-0.130723	-0.0860226
SEP11_HUMAN		6	1	3	3	3	3		6	1	5	6	4	3		5	1	5	6	4	3	0	3.66667	4.33333	YES		5.91	1	5	6	4	3		429		1.1655	0.2331	1.1655	1.3986	0.932401	0.699301	0.854701	1.0101	-0.210111	-0.23974	-0.1646	-0.186099	-0.227662	-0.273575
EF1D_HUMAN		2	2	3	2	2	2		4	2	5	5	4	2		4	2	5	5	4	2	0	3.66667	3.66667	YES		4	2	5	5	4	2		281		1.42349	0.711744	1.77936	1.77936	1.42349	0.711744	1.30486	1.30486	-0.178179	-0.141414	-0.0838365	-0.136167	-0.159462	-0.271992
RT27_HUMAN		2	2	1	3	2	4		6	3	2	4	3	7		6	3	2	4	3	7	0	3.66667	4.66667	YES		6	3	2	4	3	7		414		1.44928	0.724638	0.483092	0.966184	0.724638	1.69082	0.885668	1.12721	-0.174987	-0.138765	-0.254382	-0.242805	-0.256514	-0.147466
DHPR_HUMAN		3	2	3	3	3	5		4	3	4	4	4	7		4	3	4	4	4	7	0	3.66667	5	YES		4	3	4	4	4	7		244		1.63934	1.22951	1.63934	1.63934	1.63934	2.86885	1.50273	2.04918	-0.151462	-0.0350508	-0.102258	-0.154528	-0.129486	0.00236502
GRHPR_HUMAN		3	3	1	3	2	2		6	3	2	7	5	4		6	3	2	7	5	4	0	3.66667	5.33333	YES		6	3	2	7	5	4		328		1.82927	0.914634	0.609756	2.13415	1.52439	1.21951	1.11789	1.62602	-0.127955	-0.0997344	-0.237717	-0.0896413	-0.14545	-0.20741
SEPT7_HUMAN		7	1	1	8	6	3		9	1	1	12	10	3		9	1	1	12	10	3	0	3.66667	8.33333	YES		9	1	1	12	10	3		437		2.0595	0.228833	0.228833	2.746	2.28833	0.686499	0.839054	1.90694	-0.0994587	-0.240616	-0.287834	-0.00940518	-0.0393586	-0.275203
RL13_HUMAN		5	2	3	2	4	5		5	2	4	3	6	7		5	2	4	3	6	7	0	3.66667	5.33333	YES		5	2	4	3	6	7		211		2.36967	0.947867	1.89573	1.4218	2.8436	3.31754	1.73776	2.52765	-0.0610679	-0.0929074	-0.0685254	-0.183056	0.0377542	0.0594319
RM22_HUMAN		2	2	3	2	3	4		5	2	4	5	7	6		5	2	4	5	7	6	0	3.66667	6	YES		5	2	4	5	7	6		206		2.42718	0.970874	1.94175	2.42718	3.39806	2.91262	1.77994	2.91262	-0.053949	-0.0881813	-0.0624717	-0.0512131	0.114754	0.00793188
DEFM_HUMAN		5	2	3	3	3	4		6	2	3	4	3	4		6	2	3	4	3	4	0	3.66667	3.66667	YES		6	2	3	4	3	4		243		2.46914	0.823045	1.23457	1.64609	1.23457	1.64609	1.50892	1.50892	-0.0487566	-0.118549	-0.155513	-0.153644	-0.185698	-0.153155
RM23_HUMAN		4	2	3	3	2	2		5	2	4	4	3	4		5	2	4	4	3	4	0	3.66667	3.66667	YES		5	2	4	4	3	4		153		3.26797	1.30719	2.61438	2.61438	1.96078	2.61438	2.39651	2.39651	0.0501177	-0.019093	0.026024	-0.026665	-0.084846	-0.0300008
NDUB3_HUMAN		2	1	1	1	1	1		5	3	3	3	3	2		5	3	3	3	3	2	0	3.66667	2.66667	YES		5	3	3	3	3	2		98		5.10204	3.06122	3.06122	3.06122	3.06122	2.04082	3.7415	2.72109	0.277125	0.341233	0.0848138	0.0319331	0.0679763	-0.102951
HMGA2_HUMAN		3	1	1	2	1	1		7	2	2	4	4	3		7	2	2	4	4	3	0	3.66667	3.66667	YES		7	2	2	4	4	3		109		6.42202	1.83486	1.83486	3.66972	3.66972	2.75229	3.36391	3.36391	0.440502	0.0893052	-0.0765342	0.11173	0.152481	-0.0124598
RM34_HUMAN		2	1	2	2	3	2		6	1	4	4	8	7		6	1	4	4	8	7	0	3.66667	6.33333	YES		6	1	4	4	8	7		92		6.52174	1.08696	4.34783	4.34783	8.69565	7.6087	3.98551	6.88406	0.452845	-0.0643348	0.254087	0.200654	0.85045	0.605214
EF2_HUMAN		1		5	1	2	2		1		6	1	2	3		1	0	6	1	2	3	0	3.5	2	YES		1		6	1	2	3		858		0.11655	0	0.699301	0.11655	0.2331	0.34965	0.27195	0.2331	-0.339942	-0.287625	-0.225936	-0.354223	-0.324776	-0.318046
MAP4_HUMAN		3		2	2	2	1		4		3	2	3	1		4	0	3	2	3	1	0	3.5	2	YES		4		3	2	3	1		1152		0.347222	0	0.260417	0.173611	0.260417	0.0868056	0.202546	0.173611	-0.311391	-0.287625	-0.283678	-0.34674	-0.320982	-0.351477
IPO5_HUMAN		4		1	5	2	6		5		2	6	2	8		5	0	2	6	2	8	0	3.5	5.33333	YES		5		2	6	2	8		1097		0.455789	0	0.182315	0.546946	0.182315	0.729262	0.212701	0.486174	-0.297954	-0.287625	-0.293954	-0.297782	-0.331829	-0.269764
COQ8A_HUMAN		3		3	2		2		4		3	2		2		4	0	3	2	0	2	0	3.5	2	YES		4		3	2		2		647		0.618238	0	0.463679	0.309119	0	0.309119	0.360639	0.206079	-0.277847	-0.287625	-0.256936	-0.32897	-0.357148	-0.323201
KTHY_HUMAN		2		3	4	3	3		3		4	8	6	3		3	0	4	8	6	3	0	3.5	5.66667	YES		3		4	8	6	3		212		1.41509	0	1.88679	3.77358	2.83019	1.41509	1.10063	2.67296	-0.179218	-0.287625	-0.0697019	0.12535	0.0358914	-0.182535
RS11_HUMAN		3		3	1	3	3		3		4	1	3	3		3	0	4	1	3	3	0	3.5	2.33333	YES		3		4	1	3	3		158		1.89873	0	2.53165	0.632911	1.89873	1.89873	1.47679	1.47679	-0.119357	-0.287625	0.015139	-0.286509	-0.0934632	-0.121022
ACO13_HUMAN		3		3	3	1	1		4		3	3	2	1		4	0	3	3	2	1	0	3.5	2	YES		4		3	3	2	1		140		2.85714	0	2.14286	2.14286	1.42857	0.714286	1.66667	1.42857	-0.000731942	-0.287625	-0.0360124	-0.088499	-0.158756	-0.271669
SIM20_HUMAN		3	2		2	2	3		4	3		2	2	4		4	3	0	2	2	4	0	3.5	2.66667	YES		4	3		2	2	4		67		5.97015	4.47761	0	2.98507	2.98507	5.97015	3.48259	3.9801	0.384573	0.632197	-0.31794	0.021947	0.057401	0.396811
CLH1_HUMAN		3	1	4	2	2	3		3	1	6	3	3	4		3	1	6	3	3	4	0	3.33333	3.33333	YES		3	1	6	3	3	4		1675		0.179104	0.0597015	0.358209	0.179104	0.179104	0.238806	0.199005	0.199005	-0.3322	-0.275361	-0.270812	-0.34602	-0.332275	-0.332144
HEM1_HUMAN		2	4	3		2	4		2	4	4		2	5		2	4	4	0	2	5	0	3.33333	3.5	YES		2	4	4		2	5		640		0.3125	0.625	0.625	0	0.3125	0.78125	0.520833	0.364583	-0.315689	-0.159233	-0.235711	-0.369507	-0.313749	-0.263152
ETFD_HUMAN		3	1	3	4	3	2		4	2	4	5	3	3		4	2	4	5	3	3	0	3.33333	3.66667	YES		4	2	4	5	3	3		617		0.648298	0.324149	0.648298	0.810373	0.486224	0.486224	0.540249	0.594273	-0.274126	-0.221036	-0.232646	-0.263237	-0.289624	-0.300676
GLU2B_HUMAN		3	1	4	8	10	8		4	1	5	12	16	10		4	1	5	12	16	10	0	3.33333	12.6667	YES		4	1	5	12	16	10		528		0.757576	0.189394	0.94697	2.27273	3.0303	1.89394	0.631313	2.39899	-0.260601	-0.248718	-0.193351	-0.0714682	0.0636821	-0.121632
GTPB6_HUMAN		4	2	3	1	2	4		4	2	4	1	2	4		4	2	4	1	2	4	0	3.33333	2.33333	YES		4	2	4	1	2	4		516		0.775194	0.387597	0.775194	0.193798	0.387597	0.775194	0.645995	0.452196	-0.25842	-0.208002	-0.215951	-0.344093	-0.30332	-0.263922
GLUCM_HUMAN		4	1	2	3		3		5	2	3	4		4		5	2	3	4	0	4	0	3.33333	4	YES		5	2	3	4		4		616		0.811688	0.324675	0.487013	0.649351	0	0.649351	0.541126	0.4329	-0.253903	-0.220928	-0.253866	-0.284353	-0.357148	-0.279928
HXK1_HUMAN		7	1	1	8	5	1		8	1	1	11	6	1		8	1	1	11	6	1	0	3.33333	6	YES		8	1	1	11	6	1		917		0.87241	0.109051	0.109051	1.19956	0.654308	0.109051	0.363504	0.654308	-0.246387	-0.265223	-0.303593	-0.2122	-0.266281	-0.348647
PPIB_HUMAN		2	2	4	5	5	7		2	2	6	7	8	13		2	2	6	7	8	13	0	3.33333	9.33333	YES		2	2	6	7	8	13		216		0.925926	0.925926	2.77778	3.24074	3.7037	6.01852	1.54321	4.32099	-0.239764	-0.0974148	0.0475218	0.0554743	0.1572	0.402963
PYRD_HUMAN		3	1	4	2	2	4		4	1	5	3	2	5		4	1	5	3	2	5	0	3.33333	3.33333	YES		4	1	5	3	2	5		395		1.01266	0.253165	1.26582	0.759494	0.506329	1.26582	0.843882	0.843882	-0.229029	-0.235618	-0.151401	-0.269909	-0.286832	-0.20152
RL29_HUMAN		1	2	3	2	3	3		2	3	5	4	5	5		2	3	5	4	5	5	0	3.33333	4.66667	YES		2	3	5	4	5	5		159		1.25786	1.88679	3.14465	2.51572	3.14465	3.14465	2.09644	2.93501	-0.198679	0.099973	0.0957904	-0.0396024	0.0795624	0.0374435
PARL_HUMAN		1	1	1	1	1	1		5	3	2	3	2	5		5	3	2	3	2	5	0	3.33333	3.33333	YES		5	3	2	3	2	5		379		1.31926	0.791557	0.527704	0.791557	0.527704	1.31926	0.879507	0.879507	-0.19108	-0.125018	-0.248512	-0.265705	-0.283863	-0.194724
NDUF3_HUMAN		2	2	3	3	2	2		3	4	3	3	4	4		3	4	3	3	4	4	0	3.33333	3.66667	YES		3	4	3	3	4	4		184		1.63043	2.17391	1.63043	1.63043	2.17391	2.17391	1.81159	1.99275	-0.152565	0.158955	-0.10343	-0.155697	-0.055248	-0.0860226
RL12_HUMAN		2	2	2	2	2	2		3	3	4	4	3	2		3	3	4	4	3	2	0	3.33333	3	YES		3	3	4	4	3	2		165		1.81818	1.81818	2.42424	2.42424	1.81818	1.21212	2.0202	1.81818	-0.129327	0.0858785	0.00100841	-0.051599	-0.10465	-0.20835
GATC_HUMAN		1	2	1	1	2	3		3	3	4	3	5	4		3	3	4	3	5	4	0	3.33333	4	YES		3	3	4	3	5	4		136		2.20588	2.20588	2.94118	2.20588	3.67647	2.94118	2.45098	2.94118	-0.0813401	0.165523	0.0690195	-0.0802341	0.153418	0.0115637
TSPO_HUMAN		3	2	3	2	2	3		4	2	4	2	4	3		4	2	4	2	4	3	0	3.33333	3	YES		4	2	4	2	4	3		169		2.36686	1.18343	2.36686	1.18343	2.36686	1.77515	1.97239	1.77515	-0.061415	-0.0445161	-0.00654068	-0.214315	-0.0284522	-0.136741
RM35_HUMAN		2	1	3	2	3	3		5	1	4	5	5	5		5	1	4	5	5	5	0	3.33333	5	YES		5	1	4	5	5	5		188		2.65957	0.531915	2.12766	2.65957	2.65957	2.65957	1.77305	2.65957	-0.0251855	-0.178355	-0.0380119	-0.0207382	0.0121976	-0.0242525
F136A_HUMAN		5	2	1	5	2	3		6	2	2	7	2	3		6	2	2	7	2	3	0	3.33333	4	YES		6	2	2	7	2	3		138		4.34783	1.44928	1.44928	5.07246	1.44928	2.17391	2.41546	2.89855	0.183774	0.0100952	-0.127264	0.295681	-0.155881	-0.0860226
COX7R_HUMAN		5	2	3	2	3	3		5	2	3	2	3	3		5	2	3	2	3	3	0	3.33333	2.66667	YES		5	2	3	2	3	3		114		4.38596	1.75439	2.63158	1.75439	2.63158	2.63158	2.92398	2.33918	0.188494	0.0727732	0.0282869	-0.139442	0.00830976	-0.0278132
MANF_HUMAN				3	1	2	1				3	1	2	1		0	0	3	1	2	1	0	3	1.33333	NO				3	1	2	1		182		0	0	1.64835	0.549451	1.0989	0.549451	0.549451	0.732601	-0.354368	-0.287625	-0.101073	-0.297454	-0.204539	-0.292634
PPT1_HUMAN				3	2	3	4				3	2	5	6		0	0	3	2	5	6	0	3	4.33333	YES				3	2	5	6		306		0	0	0.980392	0.653595	1.63399	1.96078	0.326797	1.41612	-0.354368	-0.287625	-0.188954	-0.283797	-0.13023	-0.11313
PRKDC_HUMAN		4	1		2	2			5	1		3	3			5	1	0	3	3	0	0	3	3	NO		5	1		3	3			4128		0.121124	0.0242248	0	0.0726744	0.0726744	0	0.0484496	0.0484496	-0.339376	-0.282648	-0.31794	-0.359977	-0.347055	-0.362517
RBM14_HUMAN		1	3	4		2	1		1	3	5		2	1		1	3	5	0	2	1	0	3	1.5	NO		1	3	5		2	1		669		0.149477	0.44843	0.747384	0	0.298954	0.149477	0.44843	0.149477	-0.335867	-0.195505	-0.21961	-0.369507	-0.315631	-0.343506
DREB_HUMAN		1		4	2	3	1		1		5	2	4	1		1	0	5	2	4	1	0	3	2.33333	NO		1		5	2	4	1		649		0.154083	0	0.770416	0.308166	0.616333	0.154083	0.308166	0.359527	-0.335297	-0.287625	-0.21658	-0.329095	-0.271555	-0.34292
CTNA1_HUMAN		2	1	3		1			3	1	5		2			3	1	5	0	2	0	0	3	2	NO		3	1	5		2			906		0.331126	0.110375	0.551876	0	0.220751	0	0.331126	0.0735835	-0.313384	-0.264951	-0.245332	-0.369507	-0.326491	-0.362517
SYVM_HUMAN		2		1	2	3	1		4		2	6	6	4		4	0	2	6	6	4	0	3	5.33333	YES		4		2	6	6	4		1063		0.376294	0	0.188147	0.56444	0.56444	0.376294	0.188147	0.501725	-0.307793	-0.287625	-0.293187	-0.295488	-0.278762	-0.314657
SERPH_HUMAN		2	1	4	3	3	4		2	2	5	4	4	6		2	2	5	4	4	6	0	3	4.66667	YES		2	2	5	4	4	6		418		0.478469	0.478469	1.19617	0.956938	0.956938	1.43541	0.717703	1.11643	-0.295147	-0.189334	-0.160564	-0.244017	-0.224254	-0.179951
LBR_HUMAN		3			1	2	1		3			1	2	1		3	0	0	1	2	1	0	3	1.33333	NO		3			1	2	1		615		0.487805	0	0	0.162602	0.325203	0.162602	0.162602	0.216802	-0.293991	-0.287625	-0.31794	-0.348184	-0.311985	-0.341836
MTO1_HUMAN		3	2	2	1	2	2		4	2	3	1	3	2		4	2	3	1	3	2	0	3	2	NO		4	2	3	1	3	2		717		0.55788	0.27894	0.41841	0.13947	0.41841	0.27894	0.41841	0.27894	-0.285318	-0.230323	-0.262892	-0.351218	-0.299041	-0.327039
SYNM_HUMAN		2			1		2		3			1		2		3	0	0	1	0	2	0	3	1.5	NO		3			1		2		477		0.628931	0	0	0.209644	0	0.419287	0.209644	0.209644	-0.276523	-0.287625	-0.31794	-0.342015	-0.357148	-0.309189
GATB_HUMAN		3		1	3	3	3		4		2	4	3	3		4	0	2	4	3	3	0	3	3.33333	YES		4		2	4	3	3		557		0.718133	0	0.359066	0.718133	0.5386	0.5386	0.359066	0.598444	-0.265483	-0.287625	-0.270699	-0.275333	-0.28235	-0.294014
TGT_HUMAN		3			2	2	2		3			2	2	3		3	0	0	2	2	3	0	3	2.33333	NO		3			2	2	3		403		0.744417	0	0	0.496278	0.496278	0.744417	0.248139	0.578991	-0.262229	-0.287625	-0.31794	-0.304427	-0.288228	-0.267837
RCC2_HUMAN		1	1		1	1	1		4	2		2	2	2		4	2	0	2	2	2	0	3	2	NO		4	2		2	2	2		522		0.766284	0.383142	0	0.383142	0.383142	0.383142	0.383142	0.383142	-0.259523	-0.208917	-0.31794	-0.319263	-0.303939	-0.313786
TIM29_HUMAN		1	1	2	2	2	2		2	2	5	3	4	4		2	2	5	3	4	4	0	3	3.66667	YES		2	2	5	3	4	4		260		0.769231	0.769231	1.92308	1.15385	1.53846	1.53846	1.15385	1.41026	-0.259158	-0.129604	-0.0649281	-0.218195	-0.143496	-0.166844
NSUN4_HUMAN		1	1	1	1	1	2		3	3	3	3	3	4		3	3	3	3	3	4	0	3	3.33333	YES		3	3	3	3	3	4		384		0.78125	0.78125	0.78125	0.78125	0.78125	1.04167	0.78125	0.868056	-0.257671	-0.127135	-0.215154	-0.267056	-0.248652	-0.23003
AL9A1_HUMAN		3	2	1	4	4	6		4	3	2	5	5	8		4	3	2	5	5	8	0	3	6	YES		4	3	2	5	5	8		494		0.809717	0.607287	0.404858	1.01215	1.01215	1.61943	0.607287	1.21457	-0.254147	-0.162872	-0.264675	-0.236777	-0.216587	-0.156545
ARK72_HUMAN		3			5	6	6		3			9	8	7		3	0	0	9	8	7	0	3	8	YES		3			9	8	7		359		0.835655	0	0	2.50696	2.22841	1.94986	0.278552	2.22841	-0.250937	-0.287625	-0.31794	-0.0407511	-0.0476795	-0.114519
SYMM_HUMAN		3		1	2	1	3		5		1	2	1	3		5	0	1	2	1	3	0	3	2	NO		5		1	2	1	3		593		0.84317	0	0.168634	0.337268	0.168634	0.505902	0.337268	0.337268	-0.250006	-0.287625	-0.295754	-0.325279	-0.333729	-0.298173
HTRA2_HUMAN		4		2	1	1	3		4		2	2	1	4		4	0	2	2	1	4	0	3	2.33333	NO		4		2	2	1	4		458		0.873362	0	0.436681	0.436681	0.218341	0.873362	0.436681	0.509461	-0.24627	-0.287625	-0.260488	-0.312242	-0.326826	-0.251436
CN37_HUMAN		3		2	5	2	2		4		2	7	2	3		4	0	2	7	2	3	0	3	4	YES		4		2	7	2	3		421		0.950119	0	0.475059	1.66271	0.475059	0.712589	0.475059	0.950119	-0.236769	-0.287625	-0.255439	-0.151464	-0.291174	-0.271885
SYTM_HUMAN		7	1	1	6	1	3		7	1	1	6	1	4		7	1	1	6	1	4	0	3	3.66667	YES		7	1	1	6	1	4		718		0.97493	0.139276	0.139276	0.835655	0.139276	0.557103	0.417827	0.510678	-0.233698	-0.259014	-0.299616	-0.259922	-0.337806	-0.291661
MICU1_HUMAN		4	1	2	2	3	3		5	1	3	3	4	3		5	1	3	3	4	3	0	3	3.33333	YES		5	1	3	3	4	3		476		1.05042	0.210084	0.630252	0.630252	0.840336	0.630252	0.630252	0.70028	-0.224355	-0.244468	-0.23502	-0.286858	-0.240447	-0.282357
TIDC1_HUMAN		2			2	2	2		3			2	2	2		3	0	0	2	2	2	0	3	2	NO		3			2	2	2		285		1.05263	0	0	0.701754	0.701754	0.701754	0.350877	0.701754	-0.224081	-0.287625	-0.31794	-0.277481	-0.259692	-0.273263
NUDT9_HUMAN		3	1	3	3	2	2		4	1	4	4	2	3		4	1	4	4	2	3	0	3	3	NO		4	1	4	4	2	3		350		1.14286	0.285714	1.14286	1.14286	0.571429	0.857143	0.857143	0.857143	-0.212913	-0.228931	-0.167579	-0.219636	-0.277791	-0.253499
XPP3_HUMAN		4	1	2	2	2	3		6	1	2	4	3	5		6	1	2	4	3	5	0	3	4	YES		6	1	2	4	3	5		507		1.18343	0.197239	0.394477	0.788955	0.591716	0.986193	0.591716	0.788955	-0.207891	-0.247107	-0.26604	-0.266046	-0.274974	-0.237086
LDHB_HUMAN		4		2	3	2	4		5		3	4	3	4		4	0	2	3	3	3	0	3	3	NO		4.77		2.77	3.77	3	3.77		334		1.1976	0	0.598802	0.898204	0.898204	0.898204	0.598802	0.898204	-0.206137	-0.287625	-0.239158	-0.251719	-0.232411	-0.248277
TM109_HUMAN		2			2	1	2		3			3	3	3		3	0	0	3	3	3	0	3	3	NO		3			3	3	3		243		1.23457	0	0	1.23457	1.23457	1.23457	0.411523	1.23457	-0.201562	-0.287625	-0.31794	-0.207609	-0.185698	-0.205496
PTPM1_HUMAN		3			4	3	5		3			6	4	5		3	0	0	6	4	5	0	3	5	YES		3			6	4	5		201		1.49254	0	0	2.98507	1.99005	2.48756	0.497512	2.48756	-0.169633	-0.287625	-0.31794	0.021947	-0.0807818	-0.0461303
MTFP1_HUMAN		2	2	2	3	3	2		3	3	3	3	3	2		3	3	3	3	3	2	0	3	2.66667	NO		3	3	3	3	3	2		166		1.80723	1.80723	1.80723	1.80723	1.80723	1.20482	1.80723	1.60643	-0.130682	0.0836285	-0.0801698	-0.132512	-0.106171	-0.209279
NQO1_HUMAN		4	1	1	5	3	3		5	2	2	8	5	6		5	2	2	8	5	6	0	3	6.33333	YES		5	2	2	8	5	6		274		1.82482	0.729927	0.729927	2.91971	1.82482	2.18978	1.09489	2.31144	-0.128506	-0.137678	-0.221907	0.013375	-0.103728	-0.0840044
HINT2_HUMAN		2	2	2	4	2	3		3	2	4	6	3	5		3	2	4	6	3	5	0	3	4.66667	YES		3	2	4	6	3	5		163		1.84049	1.22699	2.45399	3.68098	1.84049	3.06748	1.84049	2.86299	-0.126566	-0.0355673	0.00492189	0.113206	-0.101552	0.0276286
RAB1A_HUMAN		4	3	4	2	2	5		5	4	5	3	2	7		4	2	3	2	1	5	0	3	2.66667	NO		4.2	2.4	3.4	2.2	1.2	5.4		205		1.95122	0.97561	1.46341	0.97561	0.487805	2.43902	1.46341	1.30081	-0.11286	-0.0872084	-0.125404	-0.241569	-0.289404	-0.0523037
MGST3_HUMAN		2			2	2	1		3			3	2	2		3	0	0	3	2	2	0	3	2.33333	NO		3			3	2	2		152		1.97368	0	0	1.97368	1.31579	1.31579	0.657895	1.53509	-0.11008	-0.287625	-0.31794	-0.110684	-0.174419	-0.195165
NDUB5_HUMAN		3	2		2	3	3		4	2		4	5	5		4	2	0	4	5	5	0	3	4.66667	YES		4	2		4	5	5		189		2.1164	1.0582	0	2.1164	2.6455	2.6455	1.0582	2.46914	-0.0924153	-0.0702419	-0.31794	-0.0919683	0.0102434	-0.0260423
DUT_HUMAN		5	1	2	3	1	1		6	1	2	6	1	1		6	1	2	6	1	1	0	3	2.66667	NO		6	1	2	6	1	1		252		2.38095	0.396825	0.793651	2.38095	0.396825	0.396825	1.19048	1.0582	-0.0596713	-0.206106	-0.213523	-0.0572759	-0.302039	-0.312046
MIA40_HUMAN		1	1	1	1	1	1		4	1	4	3	3	4		4	1	4	3	3	4	0	3	3.33333	YES		4	1	4	3	3	4		142		2.8169	0.704225	2.8169	2.11268	2.11268	2.8169	2.11268	2.34742	-0.00571273	-0.142958	0.0526691	-0.0924569	-0.0637522	-0.00424251
RM20_HUMAN		3	1	3	3	3	1		5	1	3	3	4	2		5	1	3	3	4	2	0	3	3	NO		5	1	3	3	4	2		149		3.3557	0.671141	2.01342	2.01342	2.68456	1.34228	2.01342	2.01342	0.0609763	-0.149754	-0.0530416	-0.105473	0.015668	-0.191796
TM256_HUMAN		1	1	1	2	1	2		4	2	3	5	4	5		4	2	3	5	4	5	0	3	4.66667	YES		4	2	3	5	4	5		113		3.53982	1.76991	2.65487	4.42478	3.53982	4.42478	2.65487	4.12979	0.0837651	0.0759625	0.0313509	0.210746	0.134441	0.200259
HMGN3_HUMAN		1	1	1	1	1	1		6	1	2	2	2	1		6	1	2	2	2	1	0	3	1.66667	NO		6	1	2	2	2	1		99		6.06061	1.0101	2.0202	2.0202	2.0202	1.0101	3.0303	1.6835	0.395769	-0.080123	-0.0521497	-0.104584	-0.0765945	-0.234045
PEO1_HUMAN		1	3	4	4	2	4		1	3	4	4	2	4		1	3	4	4	2	4	0	2.66667	3.33333	YES		1	3	4	4	2	4		684		0.146199	0.438596	0.584795	0.584795	0.292398	0.584795	0.389864	0.487329	-0.336272	-0.197525	-0.241001	-0.292819	-0.316541	-0.288139
MISP_HUMAN		1	1	4	3	2	2		1	1	6	3	3	3		1	1	6	3	3	3	0	2.66667	3	NO		1	1	6	3	3	3		679		0.147275	0.147275	0.883652	0.441826	0.441826	0.441826	0.392734	0.441826	-0.336139	-0.25737	-0.201681	-0.311567	-0.295789	-0.306322
PLAK_HUMAN		3	1	5	1	2	1		3	1	5	1	2	1		2	1	5	1	2	1	0	2.66667	1.33333	NO		2.66	1	5	1	2	1		745		0.268456	0.134228	0.671141	0.134228	0.268456	0.134228	0.357942	0.178971	-0.32114	-0.260051	-0.229641	-0.351905	-0.319866	-0.345445
ITB4_HUMAN		5	1	1	2	3	3		5	1	2	3	4	4		5	1	2	3	4	4	0	2.66667	3.66667	YES		5	1	2	3	4	4		1822		0.274424	0.0548847	0.109769	0.164654	0.219539	0.219539	0.146359	0.201244	-0.320402	-0.27635	-0.303498	-0.347915	-0.326659	-0.334595
MAN1_HUMAN		3	2	2	1	5			4	2	2	1	8			4	2	2	1	8	0	0	2.66667	4.5	YES		4	2	2	1	8			911		0.439078	0.219539	0.219539	0.109769	0.878156	0	0.292719	0.329308	-0.300022	-0.242526	-0.289056	-0.355112	-0.235195	-0.362517
CATZ_HUMAN		2	1	3	4	5	5		2	1	5	5	9	9		2	1	5	5	9	9	0	2.66667	7.66667	YES		2	1	5	5	9	9		303		0.660066	0.330033	1.65017	1.65017	2.9703	2.9703	0.880088	2.53025	-0.27267	-0.219827	-0.100834	-0.153109	0.0553488	0.0152675
THIM_HUMAN		2	1	4	6	6	7		3	1	4	10	7	8		3	1	4	10	7	8	0	2.66667	8.33333	YES		3	1	4	10	7	8		397		0.755668	0.251889	1.00756	2.51889	1.76322	2.01511	0.671704	2.09908	-0.260837	-0.23588	-0.18538	-0.0391869	-0.112282	-0.10622
TRABD_HUMAN		2	2	2	2	1	2		3	2	3	2	1	4		3	2	3	2	1	4	0	2.66667	2.33333	NO		3	2	3	2	1	4		376		0.797872	0.531915	0.797872	0.531915	0.265957	1.06383	0.70922	0.620567	-0.255613	-0.178355	-0.212967	-0.299753	-0.320213	-0.227211
ACTB_HUMAN		34	18	33	33	34	36		107	62	123	123	115	126		3	2	3	4	3	3	0	2.66667	3.33333	YES		49.99	28.98	56.98	57.69	53.44	58.5		375		0.8	0.533333	0.8	1.06667	0.8	0.8	0.711111	0.888889	-0.25535	-0.178064	-0.212687	-0.229628	-0.246049	-0.260767
ROA2_HUMAN		2	2	2	1	1	2		3	2	3	1	1	3		3	2	3	1	1	3	0	2.66667	1.66667	NO		3	2	3	1	1	3		353		0.849858	0.566572	0.849858	0.283286	0.283286	0.849858	0.75543	0.472144	-0.249179	-0.171236	-0.206128	-0.332358	-0.317807	-0.254426
MTX3_HUMAN		3	1	3	1	1	2		3	1	4	1	1	2		3	1	4	1	1	2	0	2.66667	1.33333	NO		3	1	4	1	1	2		312		0.961538	0.320513	1.28205	0.320513	0.320513	0.641026	0.854701	0.42735	-0.235356	-0.221783	-0.149266	-0.327476	-0.312637	-0.280987
RL11_HUMAN		2	1	3	2	3	3		2	1	5	3	4	4		2	1	5	3	4	4	0	2.66667	3.66667	YES		2	1	5	3	4	4		178		1.1236	0.561798	2.80899	1.68539	2.24719	2.24719	1.49813	2.05993	-0.215298	-0.172216	0.0516281	-0.14849	-0.0450716	-0.0767025
MIC26_HUMAN		2	2	2	4	3	3		3	2	3	8	4	7		3	2	3	8	4	7	0	2.66667	6.33333	YES		3	2	3	8	4	7		198		1.51515	1.0101	1.51515	4.0404	2.0202	3.53535	1.3468	3.19865	-0.166834	-0.080123	-0.118597	0.16034	-0.0765945	0.0871356
RL17_HUMAN		3	1	1	3	3	3		3	1	4	4	4	5		3	1	4	4	4	5	0	2.66667	4.33333	YES		3	1	4	4	4	5		184		1.63043	0.543478	2.17391	2.17391	2.17391	2.71739	1.44928	2.35507	-0.152565	-0.17598	-0.0319265	-0.0844264	-0.055248	-0.0168989
HAX1_HUMAN		2	1	2		1	3		5	1	2		2	6		5	1	2	0	2	6	0	2.66667	4	YES		5	1	2		2	6		279		1.79211	0.358423	0.716846	0	0.716846	2.15054	0.955795	0.955795	-0.132553	-0.213995	-0.223628	-0.369507	-0.257596	-0.0889956
CH082_HUMAN		2	1	1	1	1	2		4	2	2	3	3	4		4	2	2	3	3	4	0	2.66667	3.33333	YES		4	2	2	3	3	4		216		1.85185	0.925926	0.925926	1.38889	1.38889	1.85185	1.23457	1.54321	-0.125159	-0.0974148	-0.19612	-0.187372	-0.164267	-0.126985
SPRE_HUMAN		3	1	2	3	2	5		5	1	2	5	3	6		5	1	2	5	3	6	0	2.66667	4.66667	YES		5	1	2	5	3	6		261		1.91571	0.383142	0.766284	1.91571	1.14943	2.29885	1.02171	1.78799	-0.117256	-0.208917	-0.217123	-0.118287	-0.197523	-0.0701321
RAB8A_HUMAN		4	2	4	3	4	4		5	3	5	5	5	5		4	1	3	4	4	3	0	2.66667	3.66667	YES		4.17	1.34	3.34	4.17	4.17	3.34		207		1.93237	0.483092	1.44928	1.93237	1.93237	1.44928	1.28824	1.77134	-0.115194	-0.188385	-0.127264	-0.116102	-0.0887924	-0.178187
TMM11_HUMAN		1	1	1	1	1	1		4	1	3	2	2	3		4	1	3	2	2	3	0	2.66667	2.33333	NO		4	1	3	2	2	3		192		2.08333	0.520833	1.5625	1.04167	1.04167	1.5625	1.38889	1.21528	-0.0965083	-0.180632	-0.112368	-0.232906	-0.212487	-0.163787
ISCU_HUMAN		3	1	1	2		1		6	1	1	2		2		6	1	1	2	0	2	0	2.66667	2	NO		6	1	1	2		2		167		3.59281	0.598802	0.598802	1.1976	0	1.1976	1.59681	0.798403	0.090324	-0.164615	-0.239158	-0.212457	-0.357148	-0.210197
HMGN4_HUMAN		2	1	1	1	1			5	2	1	2	1			5	2	1	2	1	0	0	2.66667	1.5	NO		5	2	1	2	1			90		5.55556	2.22222	1.11111	2.22222	1.11111	0	2.96296	1.11111	0.333258	0.168879	-0.171756	-0.0780913	-0.202843	-0.362517
PIOS1_HUMAN		1	1	1	1	1	1		3	2	3	2	3	3		3	2	3	2	3	3	0	2.66667	2.66667	NO		3	2	3	2	3	3		54		5.55556	3.7037	5.55556	3.7037	5.55556	5.55556	4.93827	4.93827	0.333258	0.473215	0.412984	0.116186	0.414373	0.34408
PARP1_HUMAN		3	2		2	2			3	2		2	2			3	2	0	2	2	0	0	2.5	2	NO		3	2		2	2			1014		0.295858	0.197239	0	0.197239	0.197239	0	0.164366	0.131492	-0.317749	-0.247107	-0.31794	-0.343642	-0.329756	-0.362517
COR1C_HUMAN		2		3	2	1			2		3	2	1			2	0	3	2	1	0	0	2.5	1.5	NO		2		3	2	1			474		0.421941	0	0.632911	0.421941	0.21097	0	0.351617	0.21097	-0.302143	-0.287625	-0.234671	-0.314175	-0.327849	-0.362517
PDLI7_HUMAN		1		1	3	2	2		2		3	8	6	5		2	0	3	8	6	5	0	2.5	6.33333	YES		2		3	8	6	5		457		0.437637	0	0.656455	1.75055	1.31291	1.09409	0.364697	1.38585	-0.3002	-0.287625	-0.231573	-0.139945	-0.174819	-0.223362
EXD2_HUMAN		2		2	1	2	1		3		2	3	4	2		3	0	2	3	4	2	0	2.5	3	NO		3		2	3	4	2		621		0.483092	0	0.322061	0.483092	0.644122	0.322061	0.268384	0.483092	-0.294574	-0.287625	-0.275568	-0.306156	-0.267696	-0.321555
MUTA_HUMAN		3		1	2		2		4		1	2		2		4	0	1	2	0	2	0	2.5	2	NO		4		1	2		2		750		0.533333	0	0.133333	0.266667	0	0.266667	0.222222	0.177778	-0.288356	-0.287625	-0.300398	-0.334537	-0.357148	-0.3286
ACSL5_HUMAN		3	1						4	1						4	1	0	0	0	0	0	2.5	0	NO		4	1						683		0.585652	0.146413	0	0	0	0	0.244021	0	-0.28188	-0.257548	-0.31794	-0.369507	-0.357148	-0.362517
GTPB3_HUMAN		2		1	1	1	1		3		2	2	1	2		3	0	2	2	1	2	0	2.5	1.66667	NO		3		2	2	1	2		492		0.609756	0	0.406504	0.406504	0.203252	0.406504	0.338753	0.338753	-0.278897	-0.287625	-0.264458	-0.316199	-0.328921	-0.310815
MICU2_HUMAN		3		2	1	1	2		3		2	1	1	2		3	0	2	1	1	2	0	2.5	1.33333	NO		3		2	1	1	2		434		0.691244	0	0.460829	0.230415	0.230415	0.460829	0.384025	0.30722	-0.268811	-0.287625	-0.257311	-0.339291	-0.325149	-0.303905
SYCM_HUMAN		3		1	2	2	2		4		1	2	2	4		4	0	1	2	2	4	0	2.5	2.66667	NO		4		1	2	2	4		564		0.70922	0	0.177305	0.35461	0.35461	0.70922	0.295508	0.472813	-0.266586	-0.287625	-0.294613	-0.323005	-0.307902	-0.272313
SYEM_HUMAN		4	1		1	1	3		4	1		1	1	3		4	1	0	1	1	3	0	2.5	1.66667	NO		4	1		1	1	3		523		0.764818	0.191205	0	0.191205	0.191205	0.573614	0.318674	0.318674	-0.259704	-0.248346	-0.31794	-0.344433	-0.330594	-0.289561
ATPF1_HUMAN		2		1	2	2	2		3		2	3	4	3		3	0	2	3	4	3	0	2.5	3.33333	YES		3		2	3	4	3		328		0.914634	0	0.609756	0.914634	1.21951	0.914634	0.50813	1.01626	-0.241161	-0.287625	-0.237717	-0.249565	-0.187789	-0.246187
RL10A_HUMAN		1		2	1	3	1		2		3	2	3	2		2	0	3	2	3	2	0	2.5	2.33333	NO		2		3	2	3	2		217		0.921659	0	1.38249	0.921659	1.38249	0.921659	0.768049	1.07527	-0.240292	-0.287625	-0.136051	-0.248643	-0.165156	-0.245294
COF1_HUMAN		3		4	4	4	1		3		4	4	4	1		2	0	3	3	3	1	0	2.5	2.33333	NO		2.82		3.82	3.82	3.82	1		166		1.20482	0	1.80723	1.80723	1.80723	0.60241	1.00402	1.40562	-0.205244	-0.287625	-0.0801698	-0.132512	-0.106171	-0.285898
COQ9_HUMAN		4		1	3	1	5		4		1	4	1	7		4	0	1	4	1	7	0	2.5	4	YES		4		1	4	1	7		318		1.25786	0	0.314465	1.25786	0.314465	2.20126	0.524109	1.25786	-0.198679	-0.287625	-0.276567	-0.204555	-0.313477	-0.0825447
VAPA_HUMAN		4		1	4	5	4		4		1	4	6	6		4	0	1	4	6	6	0	2.5	5.33333	YES		4		1	4	6	6		249		1.60643	0	0.401606	1.60643	2.40964	2.40964	0.669344	2.1419	-0.155536	-0.287625	-0.265102	-0.158845	-0.0225119	-0.0560413
RM18_HUMAN		2	2		2	2	2		3	2		2	3	3		3	2	0	2	3	3	0	2.5	2.66667	NO		3	2		2	3	3		180		1.66667	1.11111	0	1.11111	1.66667	1.66667	0.925926	1.48148	-0.14808	-0.0593728	-0.31794	-0.223799	-0.125691	-0.150538
SODC_HUMAN		1		1	1		1		3		2	5		3		3	0	2	5	0	3	0	2.5	4	YES		3		2	5		3		154		1.94805	0	1.2987	3.24675	0	1.94805	1.08225	1.7316	-0.113252	-0.287625	-0.147075	0.0562628	-0.357148	-0.114749
RT12_HUMAN		2	1		2	2	3		4	1		4	4	6		4	1	0	4	4	6	0	2.5	4.66667	YES		4	1		4	4	6		138		2.89855	0.724638	0	2.89855	2.89855	4.34783	1.20773	3.38164	0.00439322	-0.138765	-0.31794	0.0106005	0.0453851	0.190472
COX5B_HUMAN		1	1		1	1	1		4	1		2	3	2		4	1	0	2	3	2	0	2.5	2.33333	NO		4	1		2	3	2		129		3.10078	0.775194	0	1.55039	2.32558	1.55039	1.29199	1.80879	0.0294231	-0.128379	-0.31794	-0.166194	-0.0341853	-0.165327
TOM5_HUMAN		1		1	1	1	2		2		3	2	3	4		2	0	3	2	3	4	0	2.5	3	NO		2		3	2	3	4		51		3.92157	0	5.88235	3.92157	5.88235	7.84314	3.26797	5.88235	0.131015	-0.287625	0.455979	0.144756	0.459757	0.635032
DDX17_HUMAN		1	2	2	1	2	1		1	3	3	2	3	1		1	3	3	2	3	1	0	2.33333	2	NO		1	3	3	2	3	1		729		0.137174	0.411523	0.411523	0.274348	0.411523	0.137174	0.320073	0.274348	-0.337389	-0.203087	-0.263798	-0.33353	-0.299998	-0.34507
RL7A_HUMAN		1	1	4	1	3	2		1	1	5	1	3	3		1	1	5	1	3	3	0	2.33333	2.33333	NO		1	1	5	1	3	3		266		0.37594	0.37594	1.8797	0.37594	1.12782	1.12782	0.877193	0.877193	-0.307837	-0.210397	-0.0706352	-0.320208	-0.200523	-0.219073
FAKD5_HUMAN		2	1	1	2	1	3		3	2	2	3	2	4		3	2	2	3	2	4	0	2.33333	3	NO		3	2	2	3	2	4		764		0.39267	0.26178	0.26178	0.39267	0.26178	0.52356	0.30541	0.39267	-0.305766	-0.233848	-0.283499	-0.318014	-0.320793	-0.295927
GCDH_HUMAN		2	1	4	3	6	6		2	1	4	4	7	6		2	1	4	4	7	6	0	2.33333	5.66667	YES		2	1	4	4	7	6		438		0.456621	0.228311	0.913242	0.913242	1.59817	1.36986	0.532725	1.29376	-0.297851	-0.240724	-0.197788	-0.249747	-0.135203	-0.188288
SYDM_HUMAN		3	3	1	3	3	5		3	3	1	3	3	5		3	3	1	3	3	5	0	2.33333	3.66667	YES		3	3	1	3	3	5		645		0.465116	0.465116	0.155039	0.465116	0.465116	0.775194	0.361757	0.568475	-0.296799	-0.192077	-0.297542	-0.308513	-0.292555	-0.263922
TOP1_HUMAN		3	1	1	1	3	2		4	1	2	2	4	2		4	1	2	2	4	2	0	2.33333	2.66667	NO		4	1	2	2	4	2		765		0.522876	0.130719	0.261438	0.261438	0.522876	0.261438	0.305011	0.348584	-0.28965	-0.260772	-0.283544	-0.335223	-0.284534	-0.329266
JAM1_HUMAN		2	1	4		2	1		2	1	4		2	1		2	1	4	0	2	1	0	2.33333	1.5	NO		2	1	4		2	1		299		0.668896	0.334448	1.33779	0	0.668896	0.334448	0.780379	0.334448	-0.271577	-0.21892	-0.141932	-0.369507	-0.264255	-0.31998
NPM_HUMAN		2	1	3	4	2	4		2	1	4	4	2	4		2	1	4	4	2	4	0	2.33333	3.33333	YES		2	1	4	4	2	4		294		0.680272	0.340136	1.36054	1.36054	0.680272	1.36054	0.793651	1.13379	-0.270169	-0.217752	-0.138939	-0.191089	-0.262676	-0.189473
FAM3C_HUMAN		1	1	2	2	1	3		2	2	3	3	2	4		2	2	3	3	2	4	0	2.33333	3	NO		2	2	3	3	2	4		227		0.881057	0.881057	1.32159	1.32159	0.881057	1.76211	1.0279	1.32159	-0.245317	-0.106632	-0.144064	-0.196198	-0.234792	-0.138398
RAB7A_HUMAN		2	1	3	3	2	4		2	1	4	3	2	5		2	1	4	3	2	5	0	2.33333	3.33333	YES		2	1	4	3	2	5		207		0.966184	0.483092	1.93237	1.44928	0.966184	2.41546	1.12721	1.61031	-0.234781	-0.188385	-0.0637058	-0.179453	-0.22297	-0.055301
ADT1_HUMAN		20	15	17	19	17	19		62	37	47	54	50	65		3	1	3	3	1	3	0	2.33333	2.33333	NO		7.4	3.57	5.63	6.64	4.31	7.62		298		1.00671	0.33557	1.00671	1.00671	0.33557	1.00671	0.782998	0.782998	-0.229765	-0.21869	-0.185491	-0.23749	-0.310546	-0.234476
KGUA_HUMAN		1	1	2	2	2	2		2	1	4	5	4	4		2	1	4	5	4	4	0	2.33333	4.33333	YES		2	1	4	5	4	4		197		1.01523	0.507614	2.03046	2.53807	2.03046	2.03046	1.18443	2.19966	-0.22871	-0.183347	-0.0508005	-0.0366718	-0.0751703	-0.104268
DNLZ_HUMAN		1	1	1	1	1	1		2	2	3	3	3	3		2	2	3	3	3	3	0	2.33333	3	NO		2	2	3	3	3	3		178		1.1236	1.1236	1.68539	1.68539	1.68539	1.68539	1.31086	1.68539	-0.215298	-0.0568081	-0.0961993	-0.14849	-0.123091	-0.148156
DMAC2_HUMAN		3	2	2	2	2	4		3	2	2	2	2	5		3	2	2	2	2	5	0	2.33333	3	NO		3	2	2	2	2	5		257		1.16732	0.77821	0.77821	0.77821	0.77821	1.94553	0.907912	1.16732	-0.209886	-0.12776	-0.215554	-0.267455	-0.249075	-0.115071
CLYBL_HUMAN		4	1	2	2	1			4	1	2	2	1			4	1	2	2	1	0	0	2.33333	1.5	NO		4	1	2	2	1			340		1.17647	0.294118	0.588235	0.588235	0.294118	0	0.686275	0.294118	-0.208753	-0.227205	-0.240548	-0.292368	-0.316302	-0.362517
CHC10_HUMAN		2	1	2	2	3	2		2	1	4	4	5	4		2	1	4	4	5	4	0	2.33333	4.33333	YES		2	1	4	4	5	4		142		1.40845	0.704225	2.8169	2.8169	3.52113	2.8169	1.64319	3.05164	-0.18004	-0.142958	0.0526691	-0.000106766	0.131845	-0.00424251
RT10_HUMAN		3	1	1	2	2	3		3	1	3	5	3	4		3	1	3	5	3	4	0	2.33333	4	YES		3	1	3	5	3	4		201		1.49254	0.497512	1.49254	2.48756	1.49254	1.99005	1.16086	1.99005	-0.169633	-0.185422	-0.121573	-0.0432954	-0.149873	-0.109408
RAB10_HUMAN		3	2	2	2	3	3		4	4	4	4	5	5		3	2	2	3	4	3	0	2.33333	3.33333	YES		3.22	2.45	2.45	3.22	4.22	3.45		200		1.5	1	1	1.5	2	1.5	1.16667	1.66667	-0.168709	-0.082198	-0.186374	-0.172801	-0.0794	-0.171736
ENPLL_HUMAN		4	1	3	5	5	4		9	1	4	15	15	14		6	0	1	8	8	10	0	2.33333	8.66667	YES		6.35	0.12	1.35	8.81	8.81	10.46		399		1.50376	0	0.250627	2.00501	2.00501	2.50627	0.584795	2.1721	-0.168244	-0.287625	-0.284966	-0.106576	-0.0787039	-0.0437515
RM55_HUMAN		2	3	1	3	4	2		2	4	1	4	4	3		2	4	1	4	4	3	0	2.33333	3.66667	YES		2	4	1	4	4	3		128		1.5625	3.125	0.78125	3.125	3.125	2.34375	1.82292	2.86458	-0.160973	0.354334	-0.215154	0.0402964	0.076833	-0.0644215
BPHL_HUMAN		4	1	1	4	2	2		5	1	1	7	2	3		5	1	1	7	2	3	0	2.33333	4	YES		5	1	1	7	2	3		291		1.71821	0.343643	0.343643	2.4055	0.687285	1.03093	0.801833	1.37457	-0.1417	-0.217031	-0.272729	-0.054057	-0.261702	-0.231396
LYRM7_HUMAN		3	1	2	2	3	4		3	1	3	4	4	5		3	1	3	4	4	5	0	2.33333	4.33333	YES		3	1	3	4	4	5		104		2.88462	0.961538	2.88462	3.84615	3.84615	4.80769	2.24359	4.16667	0.0026684	-0.090099	0.061578	0.134866	0.176982	0.248961
NDUB2_HUMAN		1	1	1	1		1		4	1	2	2		2		4	1	2	2	0	2	0	2.33333	2	NO		4	1	2	2		2		105		3.80952	0.952381	1.90476	1.90476	0	1.90476	2.22222	1.26984	0.117147	-0.0919802	-0.0673378	-0.119722	-0.357148	-0.120255
H2A1H_HUMAN		7	7	6	6	8	5		20	17	17	20	26	11		5	1	1	2	4	1	0	2.33333	2.33333	NO		14.08	10.56	10.56	12.71	17.56	6.93		128		3.90625	0.78125	0.78125	1.5625	3.125	0.78125	1.82292	1.82292	0.129119	-0.127135	-0.215154	-0.164605	0.076833	-0.263152
B2MG_HUMAN				1							2					0	0	2	0	0	0	0	2	0	NO				2					119		0	0	1.68067	0	0	0	0.560224	0	-0.354368	-0.287625	-0.0968204	-0.369507	-0.357148	-0.362517
RCC1_HUMAN			2							2						0	2	0	0	0	0	0	2	0	NO			2						421		0	0.475059	0	0	0	0	0.158353	0	-0.354368	-0.190035	-0.31794	-0.369507	-0.357148	-0.362517
RL7_HUMAN			2		1					2		1				0	2	0	1	0	0	0	2	1	NO			2		1				248		0	0.806452	0	0.403226	0	0	0.268817	0.134409	-0.354368	-0.121958	-0.31794	-0.316629	-0.357148	-0.362517
1A01_HUMAN		1		1	1	3	2		2		2	1	4	3		2	0	2	1	2	2	0	2	1.66667	NO		2		2	1	3.4	2.64				0	0	0	0	0	0	0	0	-0.354368	-0.287625	-0.31794	-0.369507	-0.357148	-0.362517
SDF2L_HUMAN				1	1	1					2	1	1			0	0	2	1	1	0	0	2	1	NO				2	1	1			221		0	0	0.904977	0.452489	0.452489	0	0.301659	0.301659	-0.354368	-0.287625	-0.198876	-0.310169	-0.294309	-0.362517
LYPL1_HUMAN			1		1		1			2		1		1		0	2	0	1	0	1	0	2	1	NO			2		1		1		237		0	0.843882	0	0.421941	0	0.421941	0.281294	0.281294	-0.354368	-0.114269	-0.31794	-0.314175	-0.357148	-0.308852
RL31_HUMAN			1	3	2	2	1			1	3	2	2	1		0	1	3	2	2	1	0	2	1.66667	NO			1	3	2	2	1		125		0	0.8	2.4	1.6	1.6	0.8	1.06667	1.33333	-0.354368	-0.123283	-0.00218108	-0.159688	-0.13495	-0.260767
TMX1_HUMAN			2	1	1	1	1			2	2	2	3	2		0	2	2	2	3	2	0	2	2.33333	NO			2	2	2	3	2		280		0	0.714286	0.714286	0.714286	1.07143	0.714286	0.47619	0.833333	-0.354368	-0.140891	-0.223964	-0.275838	-0.208354	-0.271669
FACR1_HUMAN				2		2	2				2		2	2		0	0	2	0	2	2	0	2	2	NO				2		2	2		515		0	0	0.38835	0	0.38835	0.38835	0.12945	0.2589	-0.354368	-0.287625	-0.266847	-0.369507	-0.303216	-0.313124
CATL1_HUMAN				1	1	1	1				2	1	2	1		0	0	2	1	2	1	0	2	1.33333	NO				2	1	2	1		333		0	0	0.600601	0.3003	0.600601	0.3003	0.2002	0.4004	-0.354368	-0.287625	-0.238922	-0.330127	-0.27374	-0.324323
MYO1C_HUMAN				2	3	1	1				2	4	1	1		0	0	2	4	1	1	0	2	2	NO				2	4	1	1		1063		0	0	0.188147	0.376294	0.0940734	0.0940734	0.0627156	0.188147	-0.354368	-0.287625	-0.293187	-0.320161	-0.344083	-0.350552
TPP1_HUMAN				1	1	1	3				2	2	3	5		0	0	2	2	3	5	0	2	3.33333	YES				2	2	3	5		563		0	0	0.35524	0.35524	0.53286	0.888099	0.118413	0.592066	-0.354368	-0.287625	-0.271203	-0.322922	-0.283147	-0.249562
TBL2_HUMAN				2	2	2	2				2	3	4	3		0	0	2	3	4	3	0	2	3.33333	YES				2	3	4	3		447		0	0	0.447427	0.671141	0.894855	0.671141	0.149142	0.745712	-0.354368	-0.287625	-0.259074	-0.281496	-0.232876	-0.277156
SPTN1_HUMAN		2		2	1	1	1		2		2	1	1	1		2	0	2	1	1	1	0	2	1	NO		2		2	1	1	1		2472		0.0809061	0	0.0809061	0.0404531	0.0404531	0.0404531	0.0539374	0.0404531	-0.344354	-0.287625	-0.307296	-0.364202	-0.35153	-0.357372
K1671_HUMAN		1				1	1		2				1	4		2	0	0	0	1	4	0	2	2.5	NO		2				1	4		1806		0.110742	0	0	0	0.055371	0.221484	0.036914	0.092285	-0.340661	-0.287625	-0.31794	-0.369507	-0.349458	-0.334347
KPB2_HUMAN		1			1		1		2			1		1		2	0	0	1	0	1	0	2	1	NO		2			1		1		1235		0.161943	0	0	0.0809717	0	0.0809717	0.0539811	0.0539811	-0.334324	-0.287625	-0.31794	-0.358889	-0.357148	-0.352219
KPB1_HUMAN		1			1		1		2			1		1		2	0	0	1	0	1	0	2	1	NO		2			1		1		1223		0.163532	0	0	0.0817661	0	0.0817661	0.0545108	0.0545108	-0.334127	-0.287625	-0.31794	-0.358785	-0.357148	-0.352118
NCLN_HUMAN		1	1	2	1	2	1		1	2	3	1	2	1		1	2	3	1	2	1	0	2	1.33333	NO		1	2	3	1	2	1		563		0.17762	0.35524	0.53286	0.17762	0.35524	0.17762	0.35524	0.236827	-0.332383	-0.214649	-0.247834	-0.346215	-0.307814	-0.339926
SP16H_HUMAN		2				1			2				1			2	0	0	0	1	0	0	2	1	NO		2				1			1047		0.191022	0	0	0	0.095511	0	0.063674	0.031837	-0.330725	-0.287625	-0.31794	-0.369507	-0.343884	-0.362517
SARDH_HUMAN		2			1	1	2		2			1	1	2		2	0	0	1	1	2	0	2	1.33333	NO		2			1	1	2		918		0.217865	0	0	0.108932	0.108932	0.217865	0.0726216	0.145243	-0.327402	-0.287625	-0.31794	-0.355222	-0.34202	-0.334807
NUP93_HUMAN		2							2							2	0	0	0	0	0	0	2	0	NO		2							819		0.2442	0	0	0	0	0	0.0814001	0	-0.324143	-0.287625	-0.31794	-0.369507	-0.357148	-0.362517
ITB1_HUMAN		1		1	1	1	1		2		2	3	2	3		2	0	2	3	2	3	0	2	2.66667	NO		2		2	3	2	3		798		0.250627	0	0.250627	0.37594	0.250627	0.37594	0.167084	0.334169	-0.323347	-0.287625	-0.284966	-0.320208	-0.322342	-0.314702
TFR1_HUMAN		2	2	2	1	1	1		2	2	2	1	1	1		2	2	2	1	1	1	0	2	1	NO		2	2	2	1	1	1		760		0.263158	0.263158	0.263158	0.131579	0.131579	0.131579	0.263158	0.131579	-0.321796	-0.233565	-0.283318	-0.352252	-0.338875	-0.345782
THNS1_HUMAN		2		2	2	1	3		2		2	2	1	3		2	0	2	2	1	3	0	2	2	NO		2		2	2	1	3		743		0.269179	0	0.269179	0.269179	0.13459	0.403769	0.179453	0.269179	-0.321051	-0.287625	-0.282525	-0.334208	-0.338457	-0.311163
PPCEL_HUMAN		1			1		1		2			1		1		2	0	0	1	0	1	0	2	1	NO		2			1		1		727		0.275103	0	0	0.137552	0	0.137552	0.0917011	0.0917011	-0.320318	-0.287625	-0.31794	-0.351469	-0.357148	-0.345022
GBB2_HUMAN		1		4	1		3		1		4	1		3		1	0	3	1	0	3	0	2	2	NO		1		3.32	1		3		340		0.294118	0	0.882353	0.294118	0	0.882353	0.392157	0.392157	-0.317964	-0.287625	-0.201852	-0.330937	-0.357148	-0.250293
TRM1_HUMAN		2			1				2			1				2	0	0	1	0	0	0	2	1	NO		2			1				659		0.30349	0	0	0.151745	0	0	0.101163	0.0505817	-0.316804	-0.287625	-0.31794	-0.349608	-0.357148	-0.362517
CHDH_HUMAN		1	1		1	1	1		2	2		1	1	1		2	2	0	1	1	1	0	2	1	NO		2	2		1	1	1		594		0.3367	0.3367	0	0.16835	0.16835	0.16835	0.224467	0.16835	-0.312694	-0.218458	-0.31794	-0.34743	-0.333768	-0.341105
SSDH_HUMAN		2	2	2	2	2	3		2	2	2	2	2	4		2	2	2	2	2	4	0	2	2.66667	NO		2	2	2	2	2	4		535		0.373832	0.373832	0.373832	0.373832	0.373832	0.747664	0.373832	0.498442	-0.308098	-0.21083	-0.268757	-0.320484	-0.305232	-0.267424
PSIP1_HUMAN		2							2							2	0	0	0	0	0	0	2	0	NO		2							530		0.377358	0	0	0	0	0	0.125786	0	-0.307661	-0.287625	-0.31794	-0.369507	-0.357148	-0.362517
LASP1_HUMAN		1		1	1	1	1		1		3	1	1	1		1	0	3	1	1	1	0	2	1	NO		1		3	1	1	1		261		0.383142	0	1.14943	0.383142	0.383142	0.383142	0.510856	0.383142	-0.306945	-0.287625	-0.166715	-0.319263	-0.303939	-0.313786
D2HDH_HUMAN		1	1	2	3	2	2		2	2	2	3	2	3		2	2	2	3	2	3	0	2	2.66667	NO		2	2	2	3	2	3		521		0.383877	0.383877	0.383877	0.575816	0.383877	0.575816	0.383877	0.511836	-0.306854	-0.208766	-0.267435	-0.293996	-0.303837	-0.289281
MFN2_HUMAN		2	1	2	1	3	5		3	1	2	1	4	6		3	1	2	1	4	6	0	2	3.66667	YES		3	1	2	1	4	6		757		0.396301	0.1321	0.264201	0.1321	0.528402	0.792602	0.264201	0.484368	-0.305317	-0.260488	-0.28318	-0.352184	-0.283766	-0.261708
VAPB_HUMAN		1		3	3	3	3		1		3	4	5	5		1	0	3	4	5	5	0	2	4.66667	YES		1		3	4	5	5		243		0.411523	0	1.23457	1.64609	2.05761	2.05761	0.548697	1.92044	-0.303433	-0.287625	-0.155513	-0.153644	-0.071399	-0.100814
CCD47_HUMAN		2	1	2	2	2	1		2	1	3	3	4	2		2	1	3	3	4	2	0	2	3	NO		2	1	3	3	4	2		483		0.414079	0.207039	0.621118	0.621118	0.828157	0.414079	0.414079	0.621118	-0.303116	-0.245093	-0.236222	-0.288056	-0.242138	-0.309852
PSA_HUMAN		4	1	1	5	1	4		4	1	1	6	1	6		4	1	1	6	1	6	0	2	4.33333	YES		4	1	1	6	1	6		919		0.435256	0.108814	0.108814	0.652884	0.108814	0.652884	0.217628	0.471527	-0.300495	-0.265272	-0.303624	-0.28389	-0.342036	-0.279479
OST48_HUMAN		1	1	1	1	1	1		2	2	2	1	3	2		2	2	2	1	3	2	0	2	2	NO		2	2	2	1	3	2		456		0.438596	0.438596	0.438596	0.219298	0.657895	0.438596	0.438596	0.438596	-0.300082	-0.197525	-0.260236	-0.340749	-0.265783	-0.306733
PIMT_HUMAN		1	2	2	2	2	2		1	2	3	3	3	2		1	2	3	3	3	2	0	2	2.66667	NO		1	2	3	3	3	2		227		0.440529	0.881057	1.32159	1.32159	1.32159	0.881057	0.881057	1.17474	-0.299842	-0.106632	-0.144064	-0.196198	-0.173614	-0.250458
SYFM_HUMAN		1			1	1	1		2			1	1	2		2	0	0	1	1	2	0	2	1.33333	NO		2			1	1	2		451		0.443459	0	0	0.221729	0.221729	0.443459	0.14782	0.295639	-0.29948	-0.287625	-0.31794	-0.34043	-0.326355	-0.306115
NDUF7_HUMAN		2			1		1		2			1		1		2	0	0	1	0	1	0	2	1	NO		2			1		1		441		0.453515	0	0	0.226757	0	0.226757	0.151172	0.151172	-0.298235	-0.287625	-0.31794	-0.339771	-0.357148	-0.333676
RL14_HUMAN		1	1	2	1	2	2		1	1	4	1	2	2		1	1	4	1	2	2	0	2	1.66667	NO		1	1	4	1	2	2		215		0.465116	0.465116	1.86047	0.465116	0.930233	0.930233	0.930233	0.775194	-0.296799	-0.192077	-0.0731657	-0.308513	-0.227963	-0.244203
RM48_HUMAN		1	1	3	3	3	1		1	1	4	5	7	2		1	1	4	5	7	2	0	2	4.66667	YES		1	1	4	5	7	2		212		0.471698	0.471698	1.88679	2.35849	3.30189	0.943396	0.943396	2.20126	-0.295985	-0.190725	-0.0697019	-0.0602215	0.101398	-0.242529
ISOC2_HUMAN		1		2	2	1	2		1		3	2	1	2		1	0	3	2	1	2	0	2	1.66667	NO		1		3	2	1	2		205		0.487805	0	1.46341	0.97561	0.487805	0.97561	0.650407	0.813008	-0.293991	-0.287625	-0.125404	-0.241569	-0.289404	-0.238432
SIR3_HUMAN		2			1				2			1				2	0	0	1	0	0	0	2	1	NO		2			1				399		0.501253	0	0	0.250627	0	0	0.167084	0.0835422	-0.292326	-0.287625	-0.31794	-0.336641	-0.357148	-0.362517
BACH_HUMAN		2			1				2			1				2	0	0	1	0	0	0	2	1	NO		2			1				380		0.526316	0	0	0.263158	0	0	0.175439	0.0877193	-0.289224	-0.287625	-0.31794	-0.334997	-0.357148	-0.362517
TRM5_HUMAN		2		1	1	1	1		3		1	2	1	3		3	0	1	2	1	3	0	2	2	NO		3		1	2	1	3		509		0.589391	0	0.196464	0.392927	0.196464	0.589391	0.261952	0.392927	-0.281417	-0.287625	-0.292092	-0.31798	-0.329864	-0.287554
S38A2_HUMAN		2	1	2	1	1	1		3	1	2	1	1	1		3	1	2	1	1	1	0	2	1	NO		3	1	2	1	1	1		506		0.592885	0.197628	0.395257	0.197628	0.197628	0.197628	0.395257	0.197628	-0.280985	-0.247027	-0.265938	-0.343591	-0.329702	-0.337381
RDH14_HUMAN		1			2	1			2			2	1			2	0	0	2	1	0	0	2	1.5	NO		2			2	1			336		0.595238	0	0	0.595238	0.297619	0	0.198413	0.297619	-0.280694	-0.287625	-0.31794	-0.291449	-0.315816	-0.362517
CIA30_HUMAN		2		1	2	1	1		2		2	2	1	1		2	0	2	2	1	1	0	2	1.33333	NO		2		2	2	1	1		327		0.611621	0	0.611621	0.611621	0.30581	0.30581	0.407747	0.407747	-0.278666	-0.287625	-0.237472	-0.289301	-0.314678	-0.323622
UNG_HUMAN		2			1	1			2			1	1			2	0	0	1	1	0	0	2	1	NO		2			1	1			313		0.638978	0	0	0.319489	0.319489	0	0.212993	0.212993	-0.27528	-0.287625	-0.31794	-0.32761	-0.312779	-0.362517
RCC1L_HUMAN		3	1	1	3	2	2		3	1	2	3	3	4		3	1	2	3	3	4	0	2	3.33333	YES		3	1	2	3	3	4		464		0.646552	0.215517	0.431034	0.646552	0.646552	0.862069	0.431034	0.718391	-0.274342	-0.243352	-0.261231	-0.28472	-0.267358	-0.252873
GAPR1_HUMAN		1		3	2	3	2		1		3	3	4	3		1	0	3	3	4	3	0	2	3.33333	YES		1		3	3	4	3		154		0.649351	0	1.94805	1.94805	2.5974	1.94805	0.865801	2.1645	-0.273996	-0.287625	-0.0616422	-0.114045	0.00356356	-0.114749
NB5R1_HUMAN		1			2		1		2			3		2		2	0	0	3	0	2	0	2	2.5	NO		2			3		2		305		0.655738	0	0	0.983607	0	0.655738	0.218579	0.546448	-0.273206	-0.287625	-0.31794	-0.24052	-0.357148	-0.279116
DJC15_HUMAN		1	3		1	1	1		1	3		1	3	1		1	3	0	1	3	1	0	2	1.66667	NO		1	3		1	3	1		150		0.666667	2	0	0.666667	2	0.666667	0.888889	1.11111	-0.271853	0.123229	-0.31794	-0.282082	-0.0794	-0.277725
MAIP1_HUMAN		1	1	1	2	2	1		2	1	3	2	3	2		2	1	3	2	3	2	0	2	2.33333	NO		2	1	3	2	3	2		291		0.687285	0.343643	1.03093	0.687285	1.03093	0.687285	0.687285	0.801833	-0.269301	-0.217031	-0.182305	-0.279379	-0.213979	-0.275103
MARH5_HUMAN		2	2	1	2	2	4		2	3	1	3	4	5		2	3	1	3	4	5	0	2	4	YES		2	3	1	3	4	5		278		0.719424	1.07914	0.359712	1.07914	1.43885	1.79856	0.719424	1.43885	-0.265323	-0.0659412	-0.270614	-0.227992	-0.157329	-0.133763
PAIRB_HUMAN		2		1		1			3		1		1			3	0	1	0	1	0	0	2	1	NO		3		1		1			408		0.735294	0	0.245098	0	0.245098	0	0.326797	0.0816993	-0.263359	-0.287625	-0.285694	-0.369507	-0.32311	-0.362517
TFB2M_HUMAN		3	1		3	2	5		3	1		5	3	9		3	1	0	5	3	9	0	2	5.66667	YES		3	1		5	3	9		396		0.757576	0.252525	0	1.26263	0.757576	2.27273	0.3367	1.43098	-0.260601	-0.235749	-0.31794	-0.20393	-0.25194	-0.0734547
CMTD1_HUMAN		1			1		1		2			2		1		2	0	0	2	0	1	0	2	1.5	NO		2			2		1		262		0.763359	0	0	0.763359	0	0.381679	0.254453	0.381679	-0.259885	-0.287625	-0.31794	-0.269403	-0.357148	-0.313972
COX3_HUMAN		1							2							2	0	0	0	0	0	0	2	0	NO		2							261		0.766284	0	0	0	0	0	0.255428	0	-0.259523	-0.287625	-0.31794	-0.369507	-0.357148	-0.362517
NFU1_HUMAN		1	1	2	3	3	3		2	1	3	4	5	4		2	1	3	4	5	4	0	2	4.33333	YES		2	1	3	4	5	4		254		0.787402	0.393701	1.1811	1.5748	1.9685	1.5748	0.787402	1.70604	-0.256909	-0.206748	-0.162547	-0.162992	-0.083774	-0.162222
1433T_HUMAN		1		2			1		2		2			1		2	0	2	0	0	1	0	2	1	NO		2		2			1		245		0.816327	0	0.816327	0	0	0.408163	0.544218	0.136054	-0.253329	-0.287625	-0.210539	-0.369507	-0.357148	-0.310604
CAF17_HUMAN		2	1	1	1	1	2		3	2	1	2	1	3		3	2	1	2	1	3	0	2	2	NO		3	2	1	2	1	3		356		0.842697	0.561798	0.280899	0.561798	0.280899	0.842697	0.561798	0.561798	-0.250065	-0.172216	-0.280984	-0.295835	-0.318138	-0.255337
RL34_HUMAN		1	1	1	2	2	3		1	1	4	2	6	4		1	1	4	2	6	4	0	2	4	YES		1	1	4	2	6	4		117		0.854701	0.854701	3.4188	1.7094	5.12821	3.4188	1.7094	3.4188	-0.248579	-0.112046	0.131859	-0.145341	0.355026	0.0723119
ANXA1_HUMAN		3		1		2			3		1		2			3	0	1	0	2	0	0	2	2	NO		3		1		2			346		0.867052	0	0.289017	0	0.578035	0	0.385356	0.192678	-0.247051	-0.287625	-0.279915	-0.369507	-0.276874	-0.362517
RM43_HUMAN		2	2	2	3	3	2		2	2	2	3	3	2		2	2	2	3	3	2	0	2	2.66667	NO		2	2	2	3	3	2		215		0.930233	0.930233	0.930233	1.39535	1.39535	0.930233	0.930233	1.24031	-0.239231	-0.0965301	-0.195553	-0.186525	-0.16337	-0.244203
RAB6A_HUMAN		2	1	1	1	1	1		2	2	2	1	1	2		2	2	2	1	1	2	0	2	1.33333	NO		2	2	2	1	1	2		208		0.961538	0.961538	0.961538	0.480769	0.480769	0.961538	0.961538	0.641026	-0.235356	-0.090099	-0.191434	-0.306461	-0.290381	-0.240221
RS8_HUMAN		2				1	1		2				1	1		2	0	0	0	1	1	0	2	1	NO		2				1	1		208		0.961538	0	0	0	0.480769	0.480769	0.320513	0.320513	-0.235356	-0.287625	-0.31794	-0.369507	-0.290381	-0.301369
MTHFS_HUMAN		1	1	1	2	1	1		2	1	3	4	2	3		2	1	3	4	2	3	0	2	3	NO		2	1	3	4	2	3		203		0.985222	0.492611	1.47783	1.97044	0.985222	1.47783	0.985222	1.47783	-0.232424	-0.186429	-0.123507	-0.111109	-0.220326	-0.174555
PARK7_HUMAN		1			5	2	2		2			7	3	2		2	0	0	7	3	2	0	2	4	YES		2			7	3	2		189		1.0582	0	0	3.7037	1.5873	1.0582	0.352734	2.1164	-0.223392	-0.287625	-0.31794	0.116186	-0.136713	-0.227927
RL18_HUMAN		1		1	2	3	2		2		2	2	5	3		2	0	2	2	5	3	0	2	3.33333	YES		2		2	2	5	3		188		1.06383	0	1.06383	1.06383	2.65957	1.59574	0.70922	1.77305	-0.222695	-0.287625	-0.177976	-0.23	0.0121976	-0.159558
CENPV_HUMAN		1		1	1	1	1		3		1	1	1	1		3	0	1	1	1	1	0	2	1	NO		3		1	1	1	1		275		1.09091	0	0.363636	0.363636	0.363636	0.363636	0.484848	0.363636	-0.219343	-0.287625	-0.270098	-0.321821	-0.306648	-0.316267
F210A_HUMAN		2		1	1	1	1		3		1	1	1	1		3	0	1	1	1	1	0	2	1	NO		3		1	1	1	1		272		1.10294	0	0.367647	0.367647	0.367647	0.367647	0.490196	0.367647	-0.217854	-0.287625	-0.26957	-0.321295	-0.306091	-0.315757
MTX2_HUMAN		2	1	2	2	2	3		3	1	2	2	2	5		3	1	2	2	2	5	0	2	3	NO		3	1	2	2	2	5		263		1.14068	0.380228	0.760456	0.760456	0.760456	1.90114	0.760456	1.14068	-0.213182	-0.209516	-0.21789	-0.269783	-0.25154	-0.120716
DHB8_HUMAN		2	1		5	1	2		3	1		6	1	2		3	1	0	6	1	2	0	2	3	NO		3	1		6	1	2		261		1.14943	0.383142	0	2.29885	0.383142	0.766284	0.510856	1.14943	-0.212101	-0.208917	-0.31794	-0.0680425	-0.303939	-0.265055
AUHM_HUMAN		3	1	1	3		1		4	1	1	3		1		4	1	1	3	0	1	0	2	2	NO		4	1	1	3		1		339		1.17994	0.294985	0.294985	0.884956	0	0.294985	0.589971	0.393314	-0.208324	-0.227027	-0.27913	-0.253457	-0.357148	-0.324999
MLF2_HUMAN		3		1		1			3		1		1			3	0	1	0	1	0	0	2	1	NO		3		1		1			248		1.20968	0	0.403226	0	0.403226	0	0.537634	0.134409	-0.204643	-0.287625	-0.264889	-0.369507	-0.30115	-0.362517
ORN_HUMAN		2	1	2	3	2	2		3	1	2	5	3	2		3	1	2	5	3	2	0	2	3.33333	YES		3	1	2	5	3	2		237		1.26582	0.421941	0.843882	2.1097	1.26582	0.843882	0.843882	1.40647	-0.197694	-0.200947	-0.206914	-0.0928465	-0.181358	-0.255186
GLRX5_HUMAN		2					1		2					1		2	0	0	0	0	1	0	2	1	NO		2					1		157		1.27389	0	0	0	0	0.636943	0.424628	0.212314	-0.196696	-0.287625	-0.31794	-0.369507	-0.357148	-0.281506
TMED9_HUMAN		3	2	1	1	2	3		3	2	1	2	3	3		3	2	1	2	3	3	0	2	2.66667	NO		3	2	1	2	3	3		235		1.2766	0.851064	0.425532	0.851064	1.2766	1.2766	0.851064	1.13475	-0.19636	-0.112793	-0.261955	-0.257901	-0.179862	-0.20015
RS14_HUMAN		1		1	1	1	1		2		2	1	1	1		2	0	2	1	1	1	0	2	1	NO		2		2	1	1	1		151		1.3245	0	1.3245	0.662252	0.662252	0.662252	0.883002	0.662252	-0.190431	-0.287625	-0.14368	-0.282661	-0.265178	-0.278287
HBB_HUMAN		1			1	1			2			2	1			2	0	0	2	1	0	0	2	1.5	NO		2			2	1			147		1.36054	0	0	1.36054	0.680272	0	0.453515	0.680272	-0.18597	-0.287625	-0.31794	-0.191089	-0.262676	-0.362517
TOM20_HUMAN		1	1	1	1	1	1		2	2	2	3	2	4		2	2	2	3	2	4	0	2	3	NO		2	2	2	3	2	4		145		1.37931	1.37931	1.37931	2.06897	1.37931	2.75862	1.37931	2.06897	-0.183647	-0.00427744	-0.13647	-0.098189	-0.165598	-0.0116551
CSMT1_HUMAN		2					2		2					2		2	0	0	0	0	2	0	2	2	NO		2					2		132		1.51515	0	0	0	0	1.51515	0.505051	0.505051	-0.166834	-0.287625	-0.31794	-0.369507	-0.357148	-0.169809
RM52_HUMAN		2				1	1		2				1	1		2	0	0	0	1	1	0	2	1	NO		2				1	1		123		1.62602	0	0	0	0.813008	0.813008	0.542005	0.542005	-0.153112	-0.287625	-0.31794	-0.369507	-0.244242	-0.259113
RL35_HUMAN		1		1	1	1	1		2		2	2	1	2		2	0	2	2	1	2	0	2	1.66667	NO		2		2	2	1	2		123		1.62602	0	1.62602	1.62602	0.813008	1.62602	1.08401	1.35501	-0.153112	-0.287625	-0.104011	-0.156276	-0.244242	-0.155708
NDUF4_HUMAN		2	1		2	2	2		3	1		3	3	4		3	1	0	3	3	4	0	2	3.33333	YES		3	1		3	3	4		175		1.71429	0.571429	0	1.71429	1.71429	2.28571	0.761905	1.90476	-0.142186	-0.170238	-0.31794	-0.144701	-0.119078	-0.0718029
RT25_HUMAN		2	1	2	3	4	5		3	1	2	4	4	8		3	1	2	4	4	8	0	2	5.33333	YES		3	1	2	4	4	8		173		1.7341	0.578035	1.15607	2.31214	2.31214	4.62428	1.15607	3.08285	-0.139733	-0.168881	-0.165841	-0.0662999	-0.0360521	0.225633
NDK3_HUMAN		2	1	1	2	1	1		3	1	2	3	1	1		3	1	2	3	1	1	0	2	1.66667	NO		3	1	2	3	1	1		169		1.77515	0.591716	1.18343	1.77515	0.591716	0.591716	1.18343	0.986193	-0.134653	-0.16607	-0.162241	-0.136719	-0.274974	-0.287258
HIG2A_HUMAN		2		2	2	2	3		2		2	2	2	3		2	0	2	2	2	3	0	2	2.33333	NO		2		2	2	2	3		106		1.88679	0	1.88679	1.88679	1.88679	2.83019	1.25786	2.20126	-0.120835	-0.287625	-0.0697019	-0.122079	-0.0951216	-0.00255253
S35U4_HUMAN		1		1	1	1	2		2		2	2	1	3		2	0	2	2	1	3	0	2	2	NO		2		2	2	1	3		103		1.94175	0	1.94175	1.94175	0.970874	2.91262	1.2945	1.94175	-0.114033	-0.287625	-0.0624717	-0.114872	-0.222319	0.00793188
SYJ2B_HUMAN		1		1	2	4	2		3		1	5	6	3		3	0	1	5	6	3	0	2	4.66667	YES		3		1	5	6	3		145		2.06897	0	0.689655	3.44828	4.13793	2.06897	0.91954	3.21839	-0.0982867	-0.287625	-0.227205	0.0826899	0.217503	-0.0993706
NDUAB_HUMAN		3		1	1	1	2		3		1	1	1	2		3	0	1	1	1	2	0	2	1.33333	NO		3		1	1	1	2		141		2.12766	0	0.70922	0.70922	0.70922	1.41844	0.945626	0.945626	-0.091022	-0.287625	-0.224631	-0.276502	-0.258656	-0.182109
UQCC3_HUMAN		2		2	2	3	2		2		2	3	3	2		2	0	2	3	3	2	0	2	2.66667	NO		2		2	3	3	2		93		2.15054	0	2.15054	3.22581	3.22581	2.15054	1.43369	2.86738	-0.0881903	-0.287625	-0.0350019	0.0535159	0.0908324	-0.0889956
LYRM4_HUMAN		1			1	1	1		2			3	2	3		2	0	0	3	2	3	0	2	2.66667	NO		2			3	2	3		91		2.1978	0	0	3.2967	2.1978	3.2967	0.732601	2.9304	-0.0823402	-0.287625	-0.31794	0.0628131	-0.0519305	0.0567823
CX6B1_HUMAN		2			1				2			1				2	0	0	1	0	0	0	2	1	NO		2			1				86		2.32558	0	0	1.16279	0	0	0.775194	0.387597	-0.0665247	-0.287625	-0.31794	-0.217022	-0.357148	-0.362517
NDUA1_HUMAN		2	1	2	2	1	2		2	1	3	4	1	2		2	1	3	4	1	2	0	2	2.33333	NO		2	1	3	4	1	2		70		2.85714	1.42857	4.28571	5.71429	1.42857	2.85714	2.85714	3.33333	-0.000731942	0.0058421	0.245915	0.379848	-0.158756	0.000875704
TIM16_HUMAN		3	1	1	1	2	2		4	1	1	1	2	2		4	1	1	1	2	2	0	2	1.66667	NO		4	1	1	1	2	2		125		3.2	0.8	0.8	0.8	1.6	1.6	1.6	1.33333	0.0417044	-0.123283	-0.212687	-0.264597	-0.13495	-0.159017
RM33_HUMAN		3		1	3	1	3		3		1	3	1	4		3	0	1	3	1	4	0	2	2.66667	NO		3		1	3	1	4		65		4.61538	0	1.53846	4.61538	1.53846	6.15385	2.05128	4.10256	0.21689	-0.287625	-0.115531	0.235741	-0.143496	0.420175
HS71L_HUMAN		5	5	5	5	4	4		8	8	7	8	6	6		0	4	1	1	0	0	0	1.66667	0.333333	NO		1.14	4.42	1.44	1.79	0.44	0.78		641		0	0.624025	0.156006	0.156006	0	0	0.26001	0.0520021	-0.354368	-0.159433	-0.297415	-0.349049	-0.357148	-0.362517
TIF1B_HUMAN		1	2	1	2	1	1		1	2	2	2	2	2		1	2	2	2	2	2	0	1.66667	2	NO		1	2	2	2	2	2		835		0.11976	0.239521	0.239521	0.239521	0.239521	0.239521	0.199601	0.239521	-0.339545	-0.238421	-0.286427	-0.338097	-0.323884	-0.332053
ACSL4_HUMAN		4	1	4	6	3	3		4	1	5	6	3	3		2	0	3	4	1	1	0	1.66667	2	NO		3.29	0.65	4.29	5.29	2.29	2.29		711		0.281294	0	0.421941	0.562588	0.140647	0.140647	0.234412	0.281294	-0.319551	-0.287625	-0.262427	-0.295731	-0.337615	-0.344629
NB5R3_HUMAN		1	1	3	2	2	1		1	1	3	4	2	1		1	1	3	4	2	1	0	1.66667	2.33333	NO		1	1	3	4	2	1		301		0.332226	0.332226	0.996678	1.3289	0.664452	0.332226	0.55371	0.775194	-0.313247	-0.219377	-0.186811	-0.195239	-0.264873	-0.320262
SUMF2_HUMAN		1	1	2	2	2	2		1	1	3	3	3	3		1	1	3	3	3	3	0	1.66667	3	NO		1	1	3	3	3	3		301		0.332226	0.332226	0.996678	0.996678	0.996678	0.996678	0.55371	0.996678	-0.313247	-0.219377	-0.186811	-0.238806	-0.218735	-0.235752
ABCB8_HUMAN		2	1	1	2	1	1		3	1	1	2	1	1		3	1	1	2	1	1	0	1.66667	1.33333	NO		3	1	1	2	1	1		735		0.408163	0.136054	0.136054	0.272109	0.136054	0.136054	0.226757	0.181406	-0.303848	-0.259676	-0.30004	-0.333824	-0.338253	-0.345213
FXRD1_HUMAN		2	2	1		1	1		2	2	1		1	1		2	2	1	0	1	1	0	1.66667	1	NO		2	2	1		1	1		486		0.411523	0.411523	0.205761	0	0.205761	0.205761	0.342936	0.137174	-0.303433	-0.203087	-0.290869	-0.369507	-0.328573	-0.336347
RB33B_HUMAN		1	1	1	1	1	1		1	2	2	1	1	2		1	2	2	1	1	2	0	1.66667	1.33333	NO		1	2	2	1	1	2		229		0.436681	0.873362	0.873362	0.436681	0.436681	0.873362	0.727802	0.582242	-0.300319	-0.108213	-0.203035	-0.312242	-0.296504	-0.251436
ACTN1_HUMAN		6	1	4	7	4	3		13	1	13	15	6	5		4	0	1	5	1	0	0	1.66667	2	NO		6.17	0.24	3.9	7.41	2.21	1.18		892		0.44843	0	0.112108	0.560538	0.112108	0	0.186846	0.224215	-0.298864	-0.287625	-0.303191	-0.296	-0.341579	-0.362517
TBB5_HUMAN		9	8	7	8	12	10		10	9	9	10	17	14		2	2	1	2	3	2	0	1.66667	2.33333	NO		8.77	8.12	7.77	8.77	15.02	12.37		444		0.45045	0.45045	0.225225	0.45045	0.675676	0.45045	0.375375	0.525526	-0.298614	-0.19509	-0.288308	-0.310436	-0.263314	-0.305225
RAB15_HUMAN		1	1	1	1	1	1		1	2	2	1	1	2		1	2	2	1	1	2	0	1.66667	1.33333	NO		1	2	2	1	1	2		212		0.471698	0.943396	0.943396	0.471698	0.471698	0.943396	0.786164	0.628931	-0.295985	-0.0938259	-0.193821	-0.30765	-0.291641	-0.242529
MARC2_HUMAN		2	1	2	3	2	1		2	1	2	4	3	1		2	1	2	4	3	1	0	1.66667	2.66667	NO		2	1	2	4	3	1		335		0.597015	0.298507	0.597015	1.19403	0.895522	0.298507	0.497512	0.79602	-0.280474	-0.226303	-0.239393	-0.212926	-0.232783	-0.324551
HNRPC_HUMAN		1	1	1	1	1	1		2	1	2	2	1	2		2	1	2	2	1	2	0	1.66667	1.66667	NO		2	1	2	2	1	2		306		0.653595	0.326797	0.653595	0.653595	0.326797	0.653595	0.544662	0.544662	-0.273471	-0.220492	-0.231949	-0.283797	-0.311764	-0.279388
THIK_HUMAN		2	1	1	4	4	3		3	1	1	6	5	5		3	1	1	6	5	5	0	1.66667	5.33333	YES		3	1	1	6	5	5		424		0.707547	0.235849	0.235849	1.41509	1.17925	1.17925	0.393082	1.25786	-0.266793	-0.239175	-0.286911	-0.183936	-0.193381	-0.212532
ARMC1_HUMAN		2	1	1	3	2	2		2	1	2	4	3	3		2	1	2	4	3	3	0	1.66667	3.33333	YES		2	1	2	4	3	3		282		0.70922	0.35461	0.70922	1.41844	1.06383	1.06383	0.591017	1.18203	-0.266586	-0.214778	-0.224631	-0.183497	-0.209409	-0.227211
BAP31_HUMAN		2	2	1	2	3	3		2	2	1	4	5	4		2	2	1	4	5	4	0	1.66667	4.33333	YES		2	2	1	4	5	4		246		0.813008	0.813008	0.406504	1.62602	2.03252	1.62602	0.677507	1.76152	-0.25374	-0.120611	-0.264458	-0.156276	-0.0748838	-0.155708
RLA1_HUMAN		1	1	1	1	1	1		1	2	2	2	2	1		1	2	2	2	2	1	0	1.66667	1.66667	NO		1	2	2	2	2	1		114		0.877193	1.75439	1.75439	1.75439	1.75439	0.877193	1.46199	1.46199	-0.245795	0.0727732	-0.0871222	-0.139442	-0.113509	-0.250949
CAR19_HUMAN		2	1	1	2	2	3		2	1	2	2	2	4		2	1	2	2	2	4	0	1.66667	2.66667	NO		2	1	2	2	2	4		228		0.877193	0.438596	0.877193	0.877193	0.877193	1.75439	0.730994	1.16959	-0.245795	-0.197525	-0.202531	-0.254475	-0.235328	-0.139381
SPCS2_HUMAN		2	1	2	3	3	3		2	1	2	4	6	4		2	1	2	4	6	4	0	1.66667	4.66667	YES		2	1	2	4	6	4		226		0.884956	0.442478	0.884956	1.76991	2.65487	1.76991	0.737463	2.0649	-0.244835	-0.196728	-0.20151	-0.137406	0.0115439	-0.137407
EF1B_HUMAN		1	1	1	1	1	1		2	1	2	1	1	1		2	1	2	1	1	1	0	1.66667	1	NO		2	1	2	1	1	1		225		0.888889	0.444444	0.888889	0.444444	0.444444	0.444444	0.740741	0.444444	-0.244348	-0.196324	-0.200992	-0.311224	-0.295426	-0.305989
RAB14_HUMAN		2	2	3	2	3	3		3	3	4	3	3	4		2	1	2	2	2	2	0	1.66667	2	NO		2.1	1.21	2.21	2.1	2.1	2.21		215		0.930233	0.465116	0.930233	0.930233	0.930233	0.930233	0.775194	0.930233	-0.239231	-0.192077	-0.195553	-0.247519	-0.227963	-0.244203
CBLN4_HUMAN		1	1	1	1	1	1		2	1	2	1	2	1		2	1	2	1	2	1	0	1.66667	1.33333	NO		2	1	2	1	2	1		201		0.995025	0.497512	0.995025	0.497512	0.995025	0.497512	0.829187	0.66335	-0.231211	-0.185422	-0.187029	-0.304265	-0.218965	-0.29924
ML12A_HUMAN		1	1	1		1	1		2	1	2		1	1		2	1	2	0	1	1	0	1.66667	1	NO		2	1	2		1	1		171		1.16959	0.584795	1.16959	0	0.584795	0.584795	0.974659	0.389864	-0.209605	-0.167492	-0.164062	-0.369507	-0.275935	-0.288139
PLP2_HUMAN		1	1	1	1	1	1		2	1	2	2	2	1		2	1	2	2	2	1	0	1.66667	1.66667	NO		2	1	2	2	2	1		152		1.31579	0.657895	1.31579	1.31579	1.31579	0.657895	1.09649	1.09649	-0.191509	-0.152476	-0.144827	-0.196958	-0.174419	-0.278841
ORNT1_HUMAN			2	1		1				2	1		1			0	2	1	0	1	0	0	1.5	1	NO			2	1		1			301		0	0.664452	0.332226	0	0.332226	0	0.332226	0.110742	-0.354368	-0.151129	-0.274231	-0.369507	-0.31101	-0.362517
ALKB1_HUMAN			1	1		1				1	2		1			0	1	2	0	1	0	0	1.5	1	NO			1	2		1			389		0	0.257069	0.514139	0	0.257069	0	0.257069	0.0856898	-0.354368	-0.234816	-0.250297	-0.369507	-0.321447	-0.362517
NCAS2_HUMAN			1	1		1	1			1	2		1	1		0	1	2	0	1	1	0	1.5	1	NO			1	2		1	1		99		0	1.0101	2.0202	0	1.0101	1.0101	1.0101	0.673401	-0.354368	-0.080123	-0.0521497	-0.369507	-0.216871	-0.234045
STAR9_HUMAN			1	1	1	1	1			1	2	1	2	1		0	1	2	1	2	1	0	1.5	1.33333	NO			1	2	1	2	1		4700		0	0.0212766	0.0425532	0.0212766	0.0425532	0.0212766	0.0212766	0.0283688	-0.354368	-0.283254	-0.312342	-0.366717	-0.351238	-0.359811
SC61G_HUMAN			1	1	1	2	1			2	1	1	2	1		0	2	1	1	2	1	0	1.5	1.33333	NO			2	1	1	2	1		68		0	2.94118	1.47059	1.47059	2.94118	1.47059	1.47059	1.96078	-0.354368	0.316572	-0.12446	-0.176658	0.0513047	-0.175477
RGAP1_HUMAN			2	1	1	1	3			2	1	1	1	3		0	2	1	1	1	3	0	1.5	1.66667	NO			2	1	1	1	3		632		0	0.316456	0.158228	0.158228	0.158228	0.474684	0.158228	0.263713	-0.354368	-0.222616	-0.297123	-0.348758	-0.335174	-0.302143
NU153_HUMAN		1		1		1	1		1		2		1	1		1	0	2	0	1	1	0	1.5	1	NO		1		2		1	1		1475		0.0677966	0	0.135593	0	0.0677966	0.0677966	0.0677966	0.0451977	-0.345976	-0.287625	-0.300101	-0.369507	-0.347732	-0.353894
FLNB_HUMAN		2		1	12	7	2		2		1	16	9	2		2	0	1	15	9	2	0	1.5	8.66667	YES		2		1	15.21	9	2		2602		0.076864	0	0.038432	0.57648	0.345888	0.076864	0.038432	0.333077	-0.344854	-0.287625	-0.312884	-0.293909	-0.309113	-0.352741
FAS_HUMAN		2		1	2	1	1		2		1	2	1	1		2	0	1	2	1	1	0	1.5	1.33333	NO		2		1	2	1	1		2511		0.0796495	0	0.0398248	0.0796495	0.0398248	0.0398248	0.0398248	0.0530997	-0.344509	-0.287625	-0.312701	-0.359062	-0.351617	-0.357452
AT2B1_HUMAN		1		1	2	1	1		1		2	3	1	1		1	0	2	3	1	1	0	1.5	1.66667	NO		1		2	3	1	1		1220		0.0819672	0	0.163934	0.245902	0.0819672	0.0819672	0.0819672	0.136612	-0.344223	-0.287625	-0.296372	-0.33726	-0.345764	-0.352092
FILA2_HUMAN		1		1	1	1	1		2		1	1	1	1		2	0	1	1	1	1	0	1.5	1	NO		2		1	1	1	1		2391		0.083647	0	0.0418235	0.0418235	0.0418235	0.0418235	0.0418235	0.0418235	-0.344015	-0.287625	-0.312438	-0.364023	-0.351339	-0.357198
NUCL_HUMAN		1		1			1		1		2			1		1	0	2	0	0	1	0	1.5	1	NO		1		2			1		710		0.140845	0	0.28169	0	0	0.140845	0.140845	0.0469484	-0.336935	-0.287625	-0.280879	-0.369507	-0.357148	-0.344603
NDC1_HUMAN		1		1	1	2	2		1		2	1	3	2		1	0	2	1	3	2	0	1.5	2	NO		1		2	1	3	2		674		0.148368	0	0.296736	0.148368	0.445104	0.296736	0.148368	0.296736	-0.336004	-0.287625	-0.2789	-0.350051	-0.295334	-0.324776
FOLC_HUMAN		1		1		1	1		1		2		2	1		1	0	2	0	2	1	0	1.5	1.5	NO		1		2		2	1		587		0.170358	0	0.340716	0	0.340716	0.170358	0.170358	0.170358	-0.333282	-0.287625	-0.273114	-0.369507	-0.309831	-0.34085
ACTN2_HUMAN		1		1	1	1	2		2		1	2	1	2		2	0	1	2	1	1	0	1.5	1.33333	NO		2		1	2	1	1.1		894		0.223714	0	0.111857	0.223714	0.111857	0.111857	0.111857	0.149142	-0.326678	-0.287625	-0.303224	-0.34017	-0.341614	-0.34829
EF1G_HUMAN		1	1		3	4	2		1	2		3	6	2		1	2	0	3	6	2	0	1.5	3.66667	YES		1	2		3	6	2		437		0.228833	0.457666	0	0.686499	1.373	0.457666	0.228833	0.839054	-0.326045	-0.193608	-0.31794	-0.279482	-0.166474	-0.304308
APMAP_HUMAN		1		2	2	3	2		1		2	2	3	3		1	0	2	2	3	3	0	1.5	2.66667	NO		1		2	2	3	3		416		0.240385	0	0.480769	0.480769	0.721154	0.721154	0.240385	0.641026	-0.324615	-0.287625	-0.254687	-0.306461	-0.256998	-0.270795
GHITM_HUMAN		1		2	1	1	2		1		2	1	1	3		1	0	2	1	1	3	0	1.5	1.66667	NO		1		2	1	1	3		345		0.289855	0	0.57971	0.289855	0.289855	0.869565	0.289855	0.483092	-0.318492	-0.287625	-0.24167	-0.331496	-0.316894	-0.251919
BDH_HUMAN		1	2			1			1	2			1			1	2	0	0	1	0	0	1.5	1	NO		1	2			1			343		0.291545	0.58309	0	0	0.291545	0	0.291545	0.0971817	-0.318283	-0.167842	-0.31794	-0.369507	-0.31666	-0.362517
TCPQ_HUMAN		2		1	1				2		1	1				2	0	1	1	0	0	0	1.5	1	NO		2		1	1				548		0.364964	0	0.182482	0.182482	0	0	0.182482	0.0608273	-0.309195	-0.287625	-0.293932	-0.345577	-0.357148	-0.362517
MPZL1_HUMAN		1		1		1	1		1		2		1	2		1	0	2	0	1	2	0	1.5	1.5	NO		1		2		1	2		269		0.371747	0	0.743494	0	0.371747	0.743494	0.371747	0.371747	-0.308356	-0.287625	-0.220122	-0.369507	-0.305522	-0.267954
GILT_HUMAN		1		1	1	1	1		1		2	2	1	1		1	0	2	2	1	1	0	1.5	1.33333	NO		1		2	2	1	1		250		0.4	0	0.8	0.8	0.4	0.4	0.4	0.533333	-0.304859	-0.287625	-0.212687	-0.264597	-0.301598	-0.311642
TAM41_HUMAN		1		1	1	1	1		2		1	1	1	1		2	0	1	1	1	1	0	1.5	1	NO		2		1	1	1	1		452		0.442478	0	0.221239	0.221239	0.221239	0.221239	0.221239	0.221239	-0.299601	-0.287625	-0.288833	-0.340495	-0.326423	-0.334378
ODBA_HUMAN		2	1		1				2	1		1				2	1	0	1	0	0	0	1.5	1	NO		2	1		1				445		0.449438	0.224719	0	0.224719	0	0	0.224719	0.0749064	-0.29874	-0.241461	-0.31794	-0.340038	-0.357148	-0.362517
GMPPA_HUMAN		1		1		1	1		2		1		1	5		2	0	1	0	1	5	0	1.5	3	NO		2		1		1	5		420		0.47619	0	0.238095	0	0.238095	1.19048	0.238095	0.47619	-0.295429	-0.287625	-0.286615	-0.369507	-0.324082	-0.211103
QTRT2_HUMAN		2		1	2	3	2		2		1	3	3	3		2	0	1	3	3	3	0	1.5	3	NO		2		1	3	3	3		415		0.481928	0	0.240964	0.722892	0.722892	0.722892	0.240964	0.722892	-0.294718	-0.287625	-0.286238	-0.274709	-0.256757	-0.270574
IDH3G_HUMAN		2	1		4	2			2	1		5	2			2	1	0	5	2	0	0	1.5	3.5	YES		2	1		5	2			393		0.508906	0.254453	0	1.27226	0.508906	0	0.254453	0.593723	-0.291379	-0.235353	-0.31794	-0.202666	-0.286474	-0.362517
FMT_HUMAN		2		1	1				2		1	1				2	0	1	1	0	0	0	1.5	1	NO		2		1	1				389		0.514139	0	0.257069	0.257069	0	0	0.257069	0.0856898	-0.290732	-0.287625	-0.284119	-0.335796	-0.357148	-0.362517
CSRP1_HUMAN		1		1	1		1		1		2	2		1		1	0	2	2	0	1	0	1.5	1.5	NO		1		2	2		1		193		0.518135	0	1.03627	1.03627	0	0.518135	0.518135	0.518135	-0.290237	-0.287625	-0.181602	-0.233614	-0.357148	-0.296617
PCBP1_HUMAN		2	1			1	2		2	1			1	2		2	1	0	0	1	2	0	1.5	1.5	NO		2	1			1	2		356		0.561798	0.280899	0	0	0.280899	0.561798	0.280899	0.280899	-0.284833	-0.229921	-0.31794	-0.369507	-0.318138	-0.291064
ARM10_HUMAN		2	1		4	1	2		2	1		4	1	2		2	1	0	4	1	2	0	1.5	2.33333	NO		2	1		4	1	2		343		0.58309	0.291545	0	1.16618	0.291545	0.58309	0.291545	0.680272	-0.282197	-0.227734	-0.31794	-0.216578	-0.31666	-0.288355
APEX1_HUMAN		2	1		1	1	2		2	1		1	1	2		2	1	0	1	1	2	0	1.5	1.33333	NO		2	1		1	1	2		318		0.628931	0.314465	0	0.314465	0.314465	0.628931	0.314465	0.419287	-0.276523	-0.223025	-0.31794	-0.328269	-0.313477	-0.282525
RL23A_HUMAN		1		2	1	2	3		1		2	1	2	3		1	0	2	1	2	3	0	1.5	2	NO		1		2	1	2	3		156		0.641026	0	1.28205	0.641026	1.28205	1.92308	0.641026	1.28205	-0.275026	-0.287625	-0.149266	-0.285445	-0.179104	-0.117926
SIR5_HUMAN		2		1	2	2			2		1	3	2			2	0	1	3	2	0	0	1.5	2.5	NO		2		1	3	2			310		0.645161	0	0.322581	0.967742	0.645161	0	0.322581	0.537634	-0.274515	-0.287625	-0.2755	-0.2426	-0.267552	-0.362517
PPTC7_HUMAN		1		1	2	1	2		2		1	2	2	3		2	0	1	2	2	3	0	1.5	2.33333	NO		2		1	2	2	3		304		0.657895	0	0.328947	0.657895	0.657895	0.986842	0.328947	0.767544	-0.272939	-0.287625	-0.274662	-0.283233	-0.265783	-0.237003
1433S_HUMAN		2		1					2		1					2	0	1	0	0	0	0	1.5	0	NO		2		1					248		0.806452	0	0.403226	0	0	0	0.403226	0	-0.254551	-0.287625	-0.264889	-0.369507	-0.357148	-0.362517
MIC13_HUMAN		1		1	4	3	3		1		2	5	4	3		1	0	2	5	4	3	0	1.5	4	YES		1		2	5	4	3		118		0.847458	0	1.69492	4.23729	3.38983	2.54237	0.847458	3.38983	-0.249476	-0.287625	-0.0949465	0.186159	0.113611	-0.0391591
CYBP_HUMAN		2		1		1	2		2		1		1	2		2	0	1	0	1	2	0	1.5	1.5	NO		2		1		1	2		228		0.877193	0	0.438596	0	0.438596	0.877193	0.438596	0.438596	-0.245795	-0.287625	-0.260236	-0.369507	-0.296238	-0.250949
FAHD1_HUMAN		2		1	2	1	3		2		1	3	1	3		2	0	1	3	1	3	0	1.5	2.33333	NO		2		1	3	1	3		224		0.892857	0	0.446429	1.33929	0.446429	1.33929	0.446429	1.04167	-0.243857	-0.287625	-0.259205	-0.193877	-0.29515	-0.192177
MPC1_HUMAN		1		1	1	1	1		1		2	1	1	1		1	0	2	1	1	1	0	1.5	1	NO		1		2	1	1	1		109		0.917431	0	1.83486	0.917431	0.917431	0.917431	0.917431	0.917431	-0.240815	-0.287625	-0.0765342	-0.249198	-0.22974	-0.245831
H1X_HUMAN		1	1		1	1	1		2	1		2	1	1		2	1	0	2	1	1	0	1.5	1.33333	NO		2	1		2	1	1		213		0.938967	0.469484	0	0.938967	0.469484	0.469484	0.469484	0.625978	-0.238149	-0.19118	-0.31794	-0.246374	-0.291949	-0.302805
TIM10_HUMAN		1		1	1				1		2	1				1	0	2	1	0	0	0	1.5	1	NO		1		2	1				90		1.11111	0	2.22222	1.11111	0	0	1.11111	0.37037	-0.216843	-0.287625	-0.0255707	-0.223799	-0.357148	-0.362517
RT24_HUMAN		2		1					2		1					2	0	1	0	0	0	0	1.5	0	NO		2		1					167		1.1976	0	0.598802	0	0	0	0.598802	0	-0.206137	-0.287625	-0.239158	-0.369507	-0.357148	-0.362517
ISCA2_HUMAN		2		1	2	1	2		2		1	2	1	2		2	0	1	2	1	2	0	1.5	1.66667	NO		2		1	2	1	2		154		1.2987	0	0.649351	1.2987	0.649351	1.2987	0.649351	1.08225	-0.193624	-0.287625	-0.232508	-0.199199	-0.26697	-0.197339
RAB8B_HUMAN		3	1		3	2	2		4	2		3	2	3		3	0	0	2	1	1	0	1.5	1.33333	NO		3.06	0.12		2.06	1.06	1.12		207		1.44928	0	0	0.966184	0.483092	0.483092	0.483092	0.644122	-0.174987	-0.287625	-0.31794	-0.242805	-0.290059	-0.301074
RT06_HUMAN		1		1	1	1	2		2		1	2	1	2		2	0	1	2	1	2	0	1.5	1.66667	NO		2		1	2	1	2		125		1.6	0	0.8	1.6	0.8	1.6	0.8	1.33333	-0.156332	-0.287625	-0.212687	-0.159688	-0.246049	-0.159017
AKAP1_HUMAN		1	1	1		2	1		1	1	2		2	1		1	1	2	0	2	1	0	1.33333	1.5	NO		1	1	2		2	1		903		0.110742	0.110742	0.221484	0	0.221484	0.110742	0.147656	0.110742	-0.340661	-0.264875	-0.288801	-0.369507	-0.326389	-0.348432
NU155_HUMAN		2	1	1		2	1		2	1	1		2	1		2	1	1	0	2	1	0	1.33333	1.5	NO		2	1	1		2	1		1391		0.143781	0.0718907	0.0718907	0	0.143781	0.0718907	0.0958543	0.0718907	-0.336572	-0.272857	-0.308482	-0.369507	-0.33718	-0.353374
POC5_HUMAN		1	1	1	1	1	1		1	2	1	1	1	1		1	2	1	1	1	1	0	1.33333	1	NO		1	2	1	1	1	1		575		0.173913	0.347826	0.173913	0.173913	0.173913	0.173913	0.231884	0.173913	-0.332842	-0.216172	-0.295059	-0.346701	-0.332996	-0.340398
TOP3A_HUMAN		2	1	1	1		2		2	1	1	1		3		2	1	1	1	0	3	0	1.33333	2	NO		2	1	1	1		3		1001		0.1998	0.0999001	0.0999001	0.0999001	0	0.2997	0.1332	0.1332	-0.329638	-0.267103	-0.304797	-0.356407	-0.357148	-0.324399
RMD3_HUMAN		1	1	1		3	3		1	1	2		3	4		1	1	2	0	3	4	0	1.33333	3.5	YES		1	1	2		3	4		470		0.212766	0.212766	0.425532	0	0.638298	0.851064	0.283688	0.496454	-0.328033	-0.243917	-0.261955	-0.369507	-0.268505	-0.254272
5NT3A_HUMAN		1	1	1	1	1	2		1	1	2	2	2	3		1	1	2	2	2	3	0	1.33333	2.33333	NO		1	1	2	2	2	3		336		0.297619	0.297619	0.595238	0.595238	0.595238	0.892857	0.396825	0.694444	-0.317531	-0.226486	-0.239627	-0.291449	-0.274485	-0.248957
HSP76_HUMAN		3	1	3	4	4	4		5	2	6	6	6	5		2	0	2	2	2	1	0	1.33333	1.66667	NO		2.66	0.12	3.21	2.73	2.73	1.73		643		0.311042	0	0.311042	0.311042	0.311042	0.155521	0.207361	0.259202	-0.315869	-0.287625	-0.277018	-0.328718	-0.313952	-0.342737
1433E_HUMAN		1	1	1	1	1	1		1	1	2	1	2	1		1	1	2	1	2	1	0	1.33333	1.33333	NO		1	1	2	1	2	1		255		0.392157	0.392157	0.784314	0.392157	0.784314	0.392157	0.522876	0.522876	-0.30583	-0.207065	-0.214751	-0.318081	-0.248227	-0.31264
T126B_HUMAN		1	1	1	1	2	2		1	2	1	1	2	3		1	2	1	1	2	3	0	1.33333	2	NO		1	2	1	1	2	3		230		0.434783	0.869565	0.434783	0.434783	0.869565	1.30435	0.57971	0.869565	-0.300554	-0.108993	-0.260738	-0.312491	-0.236388	-0.19662
ACADS_HUMAN		2	1	1	1		2		2	1	1	2		2		2	1	1	2	0	2	0	1.33333	2	NO		2	1	1	2		2		412		0.485437	0.242718	0.242718	0.485437	0	0.485437	0.323625	0.323625	-0.294284	-0.237764	-0.286007	-0.305848	-0.357148	-0.300776
RAB1B_HUMAN		2	1	4	4	4	3		2	2	5	5	5	5		1	0	3	4	4	3	0	1.33333	3.66667	YES		1.14	0.28	3.28	4.14	4.14	3.28		201		0.497512	0	1.49254	1.99005	1.99005	1.49254	0.66335	1.82421	-0.292789	-0.287625	-0.121573	-0.108538	-0.0807818	-0.172685
PRDX1_HUMAN		2	2	2	3	2	3		4	2	3	4	2	3		1	2	1	2	2	2	0	1.33333	2	NO		2.55	2	2.03	3.03	2	2.52		199		0.502513	1.00503	0.502513	1.00503	1.00503	1.00503	0.670017	1.00503	-0.292171	-0.0811657	-0.251827	-0.237711	-0.217576	-0.234691
HM13_HUMAN		2	1	1	1	1	1		2	1	1	2	2	1		2	1	1	2	2	1	0	1.33333	1.66667	NO		2	1	1	2	2	1		377		0.530504	0.265252	0.265252	0.530504	0.530504	0.265252	0.353669	0.442087	-0.288706	-0.233135	-0.283042	-0.299938	-0.283474	-0.32878
CNPY2_HUMAN		1	1	2	3	5	2		1	1	2	4	6	3		1	1	2	4	6	3	0	1.33333	4.33333	YES		1	1	2	4	6	3		182		0.549451	0.549451	1.0989	2.1978	3.2967	1.64835	0.732601	2.38095	-0.286361	-0.174753	-0.173362	-0.0812937	0.100678	-0.152867
SRPRB_HUMAN		1	1	1	1	3	1		2	1	1	1	3	1		2	1	1	1	3	1	0	1.33333	1.66667	NO		2	1	1	1	3	1		271		0.738007	0.369004	0.369004	0.369004	1.10701	0.369004	0.492005	0.615006	-0.263023	-0.211822	-0.269392	-0.321117	-0.203413	-0.315585
FMC1_HUMAN		1	1	1	1	1	1		1	1	2	2	1	2		1	1	2	2	1	2	0	1.33333	1.66667	NO		1	1	2	2	1	2		113		0.884956	0.884956	1.76991	1.76991	0.884956	1.76991	1.17994	1.47493	-0.244835	-0.105831	-0.0850795	-0.137406	-0.23425	-0.137407
RL10_HUMAN		2	1	1	1	2	3		2	1	1	1	2	4		2	1	1	1	2	4	0	1.33333	2.33333	NO		2	1	1	1	2	4		214		0.934579	0.46729	0.46729	0.46729	0.934579	1.86916	0.623053	1.09034	-0.238693	-0.191631	-0.256461	-0.308228	-0.227359	-0.124784
SIML1_HUMAN		1	1	1	1	1	1		1	1	2	1	2	1		1	1	2	1	2	1	0	1.33333	1.33333	NO		1	1	2	1	2	1		68		1.47059	1.47059	2.94118	1.47059	2.94118	1.47059	1.96078	1.96078	-0.172349	0.0144735	0.0690195	-0.176658	0.0513047	-0.175477
RS21_HUMAN				1							1					0	0	1	0	0	0	0	1	0	NO				1					83		0	0	1.20482	0	0	0	0.401606	0	-0.354368	-0.287625	-0.159427	-0.369507	-0.357148	-0.362517
RS27L_HUMAN				1							1					0	0	1	0	0	0	0	1	0	NO				1					84		0	0	1.19048	0	0	0	0.396825	0	-0.354368	-0.287625	-0.161314	-0.369507	-0.357148	-0.362517
RS17_HUMAN				1							1					0	0	1	0	0	0	0	1	0	NO				1					135		0	0	0.740741	0	0	0	0.246914	0	-0.354368	-0.287625	-0.220484	-0.369507	-0.357148	-0.362517
CAPZB_HUMAN			1	1						1	1					0	1	1	0	0	0	0	1	0	NO			1	1					277		0	0.361011	0.361011	0	0	0	0.240674	0	-0.354368	-0.213464	-0.270443	-0.369507	-0.357148	-0.362517
COTL1_HUMAN				1							1					0	0	1	0	0	0	0	1	0	NO				1					142		0	0	0.704225	0	0	0	0.234742	0	-0.354368	-0.287625	-0.225288	-0.369507	-0.357148	-0.362517
SSRD_HUMAN			1							1						0	1	0	0	0	0	0	1	0	NO			1						173		0	0.578035	0	0	0	0	0.192678	0	-0.354368	-0.168881	-0.31794	-0.369507	-0.357148	-0.362517
CNBP_HUMAN				1							1					0	0	1	0	0	0	0	1	0	NO				1					177		0	0	0.564972	0	0	0	0.188324	0	-0.354368	-0.287625	-0.243609	-0.369507	-0.357148	-0.362517
CDC42_HUMAN				1							1					0	0	1	0	0	0	0	1	0	NO				1					191		0	0	0.52356	0	0	0	0.17452	0	-0.354368	-0.287625	-0.249057	-0.369507	-0.357148	-0.362517
GRPE2_HUMAN				1							1					0	0	1	0	0	0	0	1	0	NO				1					225		0	0	0.444444	0	0	0	0.148148	0	-0.354368	-0.287625	-0.259466	-0.369507	-0.357148	-0.362517
SCAM4_HUMAN				1							1					0	0	1	0	0	0	0	1	0	NO				1					229		0	0	0.436681	0	0	0	0.14556	0	-0.354368	-0.287625	-0.260488	-0.369507	-0.357148	-0.362517
CAZA2_HUMAN				1							1					0	0	1	0	0	0	0	1	0	NO				1					286		0	0	0.34965	0	0	0	0.11655	0	-0.354368	-0.287625	-0.271938	-0.369507	-0.357148	-0.362517
MAP12_HUMAN				1							1					0	0	1	0	0	0	0	1	0	NO				1					335		0	0	0.298507	0	0	0	0.0995025	0	-0.354368	-0.287625	-0.278667	-0.369507	-0.357148	-0.362517
DJB11_HUMAN				1							1					0	0	1	0	0	0	0	1	0	NO				1					358		0	0	0.27933	0	0	0	0.0931099	0	-0.354368	-0.287625	-0.28119	-0.369507	-0.357148	-0.362517
DNS2A_HUMAN				1							1					0	0	1	0	0	0	0	1	0	NO				1					360		0	0	0.277778	0	0	0	0.0925926	0	-0.354368	-0.287625	-0.281394	-0.369507	-0.357148	-0.362517
CXAR_HUMAN				1							1					0	0	1	0	0	0	0	1	0	NO				1					365		0	0	0.273973	0	0	0	0.0913242	0	-0.354368	-0.287625	-0.281895	-0.369507	-0.357148	-0.362517
PTGR3_HUMAN				1							1					0	0	1	0	0	0	0	1	0	NO				1					377		0	0	0.265252	0	0	0	0.0884173	0	-0.354368	-0.287625	-0.283042	-0.369507	-0.357148	-0.362517
FDFT_HUMAN				1							1					0	0	1	0	0	0	0	1	0	NO				1					417		0	0	0.239808	0	0	0	0.0799361	0	-0.354368	-0.287625	-0.28639	-0.369507	-0.357148	-0.362517
MRS2_HUMAN				1							1					0	0	1	0	0	0	0	1	0	NO				1					443		0	0	0.225734	0	0	0	0.0752445	0	-0.354368	-0.287625	-0.288241	-0.369507	-0.357148	-0.362517
DDX47_HUMAN				1							1					0	0	1	0	0	0	0	1	0	NO				1					455		0	0	0.21978	0	0	0	0.0732601	0	-0.354368	-0.287625	-0.289025	-0.369507	-0.357148	-0.362517
AL3A2_HUMAN			1							1						0	1	0	0	0	0	0	1	0	NO			1						485		0	0.206186	0	0	0	0	0.0687285	0	-0.354368	-0.245269	-0.31794	-0.369507	-0.357148	-0.362517
S39AE_HUMAN			1							1						0	1	0	0	0	0	0	1	0	NO			1						492		0	0.203252	0	0	0	0	0.0677507	0	-0.354368	-0.245871	-0.31794	-0.369507	-0.357148	-0.362517
OCLN_HUMAN			1							1						0	1	0	0	0	0	0	1	0	NO			1						522		0	0.191571	0	0	0	0	0.063857	0	-0.354368	-0.248271	-0.31794	-0.369507	-0.357148	-0.362517
OMA1_HUMAN				1							1					0	0	1	0	0	0	0	1	0	NO				1					524		0	0	0.19084	0	0	0	0.0636132	0	-0.354368	-0.287625	-0.292832	-0.369507	-0.357148	-0.362517
DDX5_HUMAN				1							1					0	0	1	0	0	0	0	1	0	NO				1					614		0	0	0.162866	0	0	0	0.0542888	0	-0.354368	-0.287625	-0.296513	-0.369507	-0.357148	-0.362517
DHX9_HUMAN			1	1						1	1					0	1	1	0	0	0	0	1	0	NO			1	1					1270		0	0.0787402	0.0787402	0	0	0	0.0524934	0	-0.354368	-0.271449	-0.307581	-0.369507	-0.357148	-0.362517
MTG16_HUMAN				1							1					0	0	1	0	0	0	0	1	0	NO				1					653		0	0	0.153139	0	0	0	0.0510465	0	-0.354368	-0.287625	-0.297792	-0.369507	-0.357148	-0.362517
TM201_HUMAN			1							1						0	1	0	0	0	0	0	1	0	NO			1						666		0	0.15015	0	0	0	0	0.0500501	0	-0.354368	-0.25678	-0.31794	-0.369507	-0.357148	-0.362517
TMCC2_HUMAN			1							1						0	1	0	0	0	0	0	1	0	NO			1						709		0	0.141044	0	0	0	0	0.0470146	0	-0.354368	-0.258651	-0.31794	-0.369507	-0.357148	-0.362517
MD1L1_HUMAN				1							1					0	0	1	0	0	0	0	1	0	NO				1					718		0	0	0.139276	0	0	0	0.0464253	0	-0.354368	-0.287625	-0.299616	-0.369507	-0.357148	-0.362517
DSG1_HUMAN				1							1					0	0	1	0	0	0	0	1	0	NO				1					1049		0	0	0.0953289	0	0	0	0.0317763	0	-0.354368	-0.287625	-0.305398	-0.369507	-0.357148	-0.362517
EGFR_HUMAN				1							1					0	0	1	0	0	0	0	1	0	NO				1					1210		0	0	0.0826446	0	0	0	0.0275482	0	-0.354368	-0.287625	-0.307067	-0.369507	-0.357148	-0.362517
DESP_HUMAN				1							1					0	0	1	0	0	0	0	1	0	NO				1					2871		0	0	0.0348311	0	0	0	0.0116104	0	-0.354368	-0.287625	-0.313358	-0.369507	-0.357148	-0.362517
FKB1A_HUMAN			1	1	1					1	1	1				0	1	1	1	0	0	0	1	1	NO			1	1	1				108		0	0.925926	0.925926	0.925926	0	0	0.617284	0.308642	-0.354368	-0.0974148	-0.19612	-0.248084	-0.357148	-0.362517
ARL8B_HUMAN				1		1					1		1			0	0	1	0	1	0	0	1	1	NO				1		1			186		0	0	0.537634	0	0.537634	0	0.179211	0.179211	-0.354368	-0.287625	-0.247206	-0.369507	-0.282484	-0.362517
BAIP2_HUMAN				1			1				1			1		0	0	1	0	0	1	0	1	1	NO				1			1		552		0	0	0.181159	0	0	0.181159	0.0603865	0.0603865	-0.354368	-0.287625	-0.294106	-0.369507	-0.357148	-0.339476
YIPF5_HUMAN			1	1		1	1			1	1		1	1		0	1	1	0	1	1	0	1	1	NO			1	1		1	1		257		0	0.389105	0.389105	0	0.389105	0.389105	0.259403	0.259403	-0.354368	-0.207692	-0.266747	-0.369507	-0.303111	-0.313028
TCPG_HUMAN				1			1				1			1		0	0	1	0	0	1	0	1	1	NO				1			1		545		0	0	0.183486	0	0	0.183486	0.0611621	0.0611621	-0.354368	-0.287625	-0.2938	-0.369507	-0.357148	-0.33918
RAGP1_HUMAN			1	1		2				1	1		2			0	1	1	0	2	0	0	1	2	NO			1	1		2			587		0	0.170358	0.170358	0	0.340716	0	0.113572	0.113572	-0.354368	-0.252629	-0.295527	-0.369507	-0.309831	-0.362517
1433F_HUMAN			1		1					1		1				0	1	0	1	0	0	0	1	1	NO			1		1				246		0	0.406504	0	0.406504	0	0	0.135501	0.135501	-0.354368	-0.204118	-0.31794	-0.316199	-0.357148	-0.362517
CJ067_HUMAN			1		1					1		1				0	1	0	1	0	0	0	1	1	NO			1		1				551		0	0.181488	0	0.181488	0	0	0.0604961	0.0604961	-0.354368	-0.250342	-0.31794	-0.345707	-0.357148	-0.362517
DHCR7_HUMAN			1			1				1			1			0	1	0	0	1	0	0	1	1	NO			1			1			475		0	0.210526	0	0	0.210526	0	0.0701754	0.0701754	-0.354368	-0.244377	-0.31794	-0.369507	-0.327911	-0.362517
CE152_HUMAN			1			1				1			1			0	1	0	0	1	0	0	1	1	NO			1			1			1710		0	0.0584795	0	0	0.0584795	0	0.0194932	0.0194932	-0.354368	-0.275612	-0.31794	-0.369507	-0.349026	-0.362517
KBL_HUMAN			1				1			1				1		0	1	0	0	0	1	0	1	1	NO			1				1		419		0	0.238663	0	0	0	0.238663	0.0795545	0.0795545	-0.354368	-0.238597	-0.31794	-0.369507	-0.357148	-0.332162
DPOG2_HUMAN				1	1						1	1				0	0	1	1	0	0	0	1	1	NO				1	1				485		0	0	0.206186	0.206186	0	0	0.0687285	0.0687285	-0.354368	-0.287625	-0.290813	-0.342469	-0.357148	-0.362517
VTA1_HUMAN				1	1						1	1				0	0	1	1	0	0	0	1	1	NO				1	1				307		0	0	0.325733	0.325733	0	0	0.108578	0.108578	-0.354368	-0.287625	-0.275085	-0.326792	-0.357148	-0.362517
CHD4_HUMAN				1		1					1		1			0	0	1	0	1	0	0	1	1	NO				1		1			1912		0	0	0.0523013	0	0.0523013	0	0.0174338	0.0174338	-0.354368	-0.287625	-0.311059	-0.369507	-0.349884	-0.362517
UHRF1_HUMAN				1		1					1		1			0	0	1	0	1	0	0	1	1	NO				1		1			793		0	0	0.126103	0	0.126103	0	0.0420345	0.0420345	-0.354368	-0.287625	-0.301349	-0.369507	-0.339635	-0.362517
ODC_HUMAN				1		1					1		1			0	0	1	0	1	0	0	1	1	NO				1		1			299		0	0	0.334448	0	0.334448	0	0.111483	0.111483	-0.354368	-0.287625	-0.273938	-0.369507	-0.310701	-0.362517
PLK1_HUMAN				1		1					1		1			0	0	1	0	1	0	0	1	1	NO				1		1			603		0	0	0.165837	0	0.165837	0	0.0552792	0.0552792	-0.354368	-0.287625	-0.296122	-0.369507	-0.334117	-0.362517
RL23_HUMAN				1			1				1			1		0	0	1	0	0	1	0	1	1	NO				1			1		140		0	0	0.714286	0	0	0.714286	0.238095	0.238095	-0.354368	-0.287625	-0.223964	-0.369507	-0.357148	-0.271669
FLOT1_HUMAN				1			1				1			1		0	0	1	0	0	1	0	1	1	NO				1			1		427		0	0	0.234192	0	0	0.234192	0.078064	0.078064	-0.354368	-0.287625	-0.287129	-0.369507	-0.357148	-0.332731
SPTC1_HUMAN				1			1				1			1		0	0	1	0	0	1	0	1	1	NO				1			1		473		0	0	0.211416	0	0	0.211416	0.0704722	0.0704722	-0.354368	-0.287625	-0.290125	-0.369507	-0.357148	-0.335628
SDHF2_HUMAN				1			1				1			1		0	0	1	0	0	1	0	1	1	NO				1			1		166		0	0	0.60241	0	0	0.60241	0.200803	0.200803	-0.354368	-0.287625	-0.238684	-0.369507	-0.357148	-0.285898
CE128_HUMAN			1	1		2	1			1	1		2	1		0	1	1	0	2	1	0	1	1.5	NO			1	1		2	1		1094		0	0.0914077	0.0914077	0	0.182815	0.0914077	0.0609385	0.0914077	-0.354368	-0.268847	-0.305914	-0.369507	-0.331759	-0.350891
EMC1_HUMAN				1	1		1				1	1		1		0	0	1	1	0	1	0	1	1	NO				1	1		1		993		0	0	0.100705	0.100705	0	0.100705	0.0335683	0.0671366	-0.354368	-0.287625	-0.304691	-0.356301	-0.357148	-0.349709
ABCBA_HUMAN				1		1	1				1		1	1		0	0	1	0	1	1	0	1	1	NO				1		1	1		738		0	0	0.135501	0	0.135501	0.135501	0.0451671	0.0903342	-0.354368	-0.287625	-0.300113	-0.369507	-0.33833	-0.345283
CTCF_HUMAN				1	1	1					1	1	1			0	0	1	1	1	0	0	1	1	NO				1	1	1			727		0	0	0.137552	0.137552	0.137552	0	0.0458505	0.0917011	-0.354368	-0.287625	-0.299843	-0.351469	-0.338045	-0.362517
LSR_HUMAN				1	1		1				1	1		1		0	0	1	1	0	1	0	1	1	NO				1	1		1		649		0	0	0.154083	0.154083	0	0.154083	0.0513611	0.102722	-0.354368	-0.287625	-0.297668	-0.349301	-0.357148	-0.34292
BAG3_HUMAN				1	1	1					1	1	1			0	0	1	1	1	0	0	1	1	NO				1	1	1			575		0	0	0.173913	0.173913	0.173913	0	0.057971	0.115942	-0.354368	-0.287625	-0.295059	-0.346701	-0.332996	-0.362517
COQ6_HUMAN			1		1		1			1		1		1		0	1	0	1	0	1	0	1	1	NO			1		1		1		468		0	0.213675	0	0.213675	0	0.213675	0.0712251	0.14245	-0.354368	-0.24373	-0.31794	-0.341486	-0.357148	-0.33534
KHDR1_HUMAN			1		1	1				1		1	1			0	1	0	1	1	0	0	1	1	NO			1		1	1			443		0	0.225734	0	0.225734	0.225734	0	0.0752445	0.150489	-0.354368	-0.241253	-0.31794	-0.339905	-0.325799	-0.362517
AT1B3_HUMAN				1	1		1				1	1		1		0	0	1	1	0	1	0	1	1	NO				1	1		1		279		0	0	0.358423	0.358423	0	0.358423	0.119474	0.238949	-0.354368	-0.287625	-0.270784	-0.322505	-0.357148	-0.31693
CD9_HUMAN				1	1	1					1	1	1			0	0	1	1	1	0	0	1	1	NO				1	1	1			228		0	0	0.438596	0.438596	0.438596	0	0.146199	0.292398	-0.354368	-0.287625	-0.260236	-0.311991	-0.296238	-0.362517
RAB2A_HUMAN				1	1		1				1	1		1		0	0	1	1	0	1	0	1	1	NO				1	1		1		212		0	0	0.471698	0.471698	0	0.471698	0.157233	0.314465	-0.354368	-0.287625	-0.255881	-0.30765	-0.357148	-0.302523
UB2V1_HUMAN				1	1	1					1	1	1			0	0	1	1	1	0	0	1	1	NO				1	1	1			147		0	0	0.680272	0.680272	0.680272	0	0.226757	0.453515	-0.354368	-0.287625	-0.228439	-0.280298	-0.262676	-0.362517
NDUB1_HUMAN			1	1	1	1	1			1	1	2	2	1		0	1	1	2	2	1	0	1	1.66667	NO			1	1	2	2	1		58		0	1.72414	1.72414	3.44828	3.44828	1.72414	1.14943	2.87356	-0.354368	0.0665594	-0.0911018	0.0826899	0.121728	-0.143228
IQGA1_HUMAN				1	1	1	1				1	1	1	1		0	0	1	1	1	1	0	1	1	NO				1	1	1	1		1657		0	0	0.06035	0.06035	0.06035	0.06035	0.0201167	0.06035	-0.354368	-0.287625	-0.31	-0.361593	-0.348767	-0.354841
VIGLN_HUMAN				1	1	1	1				1	1	1	1		0	0	1	1	1	1	0	1	1	NO				1	1	1	1		1268		0	0	0.0788644	0.0788644	0.0788644	0.0788644	0.0262881	0.0788644	-0.354368	-0.287625	-0.307564	-0.359165	-0.346195	-0.352487
ABCD3_HUMAN				1	1	1	1				1	1	1	1		0	0	1	1	1	1	0	1	1	NO				1	1	1	1		659		0	0	0.151745	0.151745	0.151745	0.151745	0.0505817	0.151745	-0.354368	-0.287625	-0.297976	-0.349608	-0.336074	-0.343217
KIF23_HUMAN			1	1	1	2	3			1	1	1	2	3		0	1	1	1	2	3	0	1	2	NO			1	1	1	2	3		960		0	0.104167	0.104167	0.104167	0.208333	0.3125	0.0694444	0.208333	-0.354368	-0.266226	-0.304236	-0.355847	-0.328216	-0.322771
ERO1A_HUMAN				1	1	1	1				1	1	1	1		0	0	1	1	1	1	0	1	1	NO				1	1	1	1		468		0	0	0.213675	0.213675	0.213675	0.213675	0.0712251	0.213675	-0.354368	-0.287625	-0.289828	-0.341486	-0.327474	-0.33534
NUCB1_HUMAN				1	1	1	1				1	1	1	1		0	0	1	1	1	1	0	1	1	NO				1	1	1	1		461		0	0	0.21692	0.21692	0.21692	0.21692	0.0723066	0.21692	-0.354368	-0.287625	-0.289401	-0.341061	-0.327023	-0.334928
RBFA_HUMAN				1	1	1	1				1	1	1	1		0	0	1	1	1	1	0	1	1	NO				1	1	1	1		343		0	0	0.291545	0.291545	0.291545	0.291545	0.0971817	0.291545	-0.354368	-0.287625	-0.279583	-0.331275	-0.31666	-0.325436
MFF_HUMAN				1	1		1				1	1		2		0	0	1	1	0	2	0	1	1.5	NO				1	1		2		342		0	0	0.292398	0.292398	0	0.584795	0.0974659	0.292398	-0.354368	-0.287625	-0.279471	-0.331163	-0.357148	-0.288139
EI24_HUMAN				1	1	1	1				1	1	1	1		0	0	1	1	1	1	0	1	1	NO				1	1	1	1		340		0	0	0.294118	0.294118	0.294118	0.294118	0.0980392	0.294118	-0.354368	-0.287625	-0.279244	-0.330937	-0.316302	-0.325109
S2536_HUMAN				1	1	1	1				1	1	1	1		0	0	1	1	1	1	0	1	1	NO				1	1	1	1		311		0	0	0.321543	0.321543	0.321543	0.321543	0.107181	0.321543	-0.354368	-0.287625	-0.275636	-0.327341	-0.312494	-0.321621
TMM70_HUMAN				1	2	1					1	2	1			0	0	1	2	1	0	0	1	1.5	NO				1	2	1			260		0	0	0.384615	0.769231	0.384615	0	0.128205	0.384615	-0.354368	-0.287625	-0.267338	-0.268632	-0.303735	-0.362517
GOSR1_HUMAN				1	1	1	1				1	1	1	1		0	0	1	1	1	1	0	1	1	NO				1	1	1	1		250		0	0	0.4	0.4	0.4	0.4	0.133333	0.4	-0.354368	-0.287625	-0.265314	-0.317052	-0.301598	-0.311642
CREG1_HUMAN				1	1	1	1				1	1	1	1		0	0	1	1	1	1	0	1	1	NO				1	1	1	1		220		0	0	0.454545	0.454545	0.454545	0.454545	0.151515	0.454545	-0.354368	-0.287625	-0.258137	-0.309899	-0.294023	-0.304705
YBEY_HUMAN			1			2	1			1			2	1		0	1	0	0	2	1	0	1	1.5	NO			1			2	1		167		0	0.598802	0	0	1.1976	0.598802	0.199601	0.598802	-0.354368	-0.164615	-0.31794	-0.369507	-0.190832	-0.286357
PRDX4_HUMAN		1		2	2	2	2		3		4	3	3	3		0	0	2	1	3	2	0	1	2	NO		1.45		2.97	1.97	3	2.48		271		0	0	0.738007	0.369004	1.10701	0.738007	0.246002	0.738007	-0.354368	-0.287625	-0.220843	-0.321117	-0.203413	-0.268652
STT3B_HUMAN			1	1	2	2	1			1	1	2	4	1		0	1	1	2	4	1	0	1	2.33333	NO			1	1	2	4	1		826		0	0.121065	0.121065	0.242131	0.484262	0.121065	0.0807103	0.282486	-0.354368	-0.262755	-0.302012	-0.337755	-0.289896	-0.347119
SND1_HUMAN				1	1	2	1				1	1	2	1		0	0	1	1	2	1	0	1	1.33333	NO				1	1	2	1		910		0	0	0.10989	0.10989	0.21978	0.10989	0.03663	0.14652	-0.354368	-0.287625	-0.303483	-0.355097	-0.326626	-0.348541
MFN1_HUMAN				1	1	1	2				1	1	1	2		0	0	1	1	1	2	0	1	1.33333	NO				1	1	1	2		741		0	0	0.134953	0.134953	0.134953	0.269906	0.0449843	0.179937	-0.354368	-0.287625	-0.300185	-0.35181	-0.338406	-0.328189
IF4A3_HUMAN				1		2	2				1		2	2		0	0	1	0	2	2	0	1	2	NO				1		2	2		411		0	0	0.243309	0	0.486618	0.486618	0.081103	0.324412	-0.354368	-0.287625	-0.285929	-0.369507	-0.289569	-0.300625
PISD_HUMAN				1	1	1	2				1	1	1	2		0	0	1	1	1	2	0	1	1.33333	NO				1	1	1	2		409		0	0	0.244499	0.244499	0.244499	0.488998	0.0814996	0.325998	-0.354368	-0.287625	-0.285773	-0.337444	-0.323193	-0.300323
ROA3_HUMAN				1	1	1	1				1	1	2	1		0	0	1	1	2	1	0	1	1.33333	NO				1	1	2	1		378		0	0	0.26455	0.26455	0.529101	0.26455	0.0881834	0.352734	-0.354368	-0.287625	-0.283134	-0.334815	-0.283669	-0.32887
RB11A_HUMAN			1			1	2			1			2	2		0	1	0	0	2	2	0	1	2	NO			1			2	2		216		0	0.462963	0	0	0.925926	0.925926	0.154321	0.617284	-0.354368	-0.19252	-0.31794	-0.369507	-0.228561	-0.244751
THIOM_HUMAN				1		1	1				1		2	2		0	0	1	0	2	2	0	1	2	NO				1		2	2		166		0	0	0.60241	0	1.20482	1.20482	0.200803	0.803213	-0.354368	-0.287625	-0.238684	-0.369507	-0.18983	-0.209279
LTOR1_HUMAN				1	1	1	2				1	1	1	2		0	0	1	1	1	2	0	1	1.33333	NO				1	1	1	2		161		0	0	0.621118	0.621118	0.621118	1.24224	0.207039	0.828157	-0.354368	-0.287625	-0.236222	-0.288056	-0.270891	-0.20452
VATG1_HUMAN				1	1	1	1				1	1	2	1		0	0	1	1	2	1	0	1	1.33333	NO				1	1	2	1		118		0	0	0.847458	0.847458	1.69492	0.847458	0.282486	1.12994	-0.354368	-0.287625	-0.206443	-0.258374	-0.121768	-0.254731
SAC1_HUMAN				1		2	3				1		2	3		0	0	1	0	2	3	0	1	2.5	NO				1		2	3		587		0	0	0.170358	0	0.340716	0.511073	0.0567859	0.28393	-0.354368	-0.287625	-0.295527	-0.369507	-0.309831	-0.297515
LG3BP_HUMAN				1	1	2	2				1	1	2	2		0	0	1	1	2	2	0	1	1.66667	NO				1	1	2	2		585		0	0	0.17094	0.17094	0.34188	0.34188	0.0569801	0.2849	-0.354368	-0.287625	-0.29545	-0.347091	-0.309669	-0.319034
PTBP1_HUMAN			1		1	2	2			1		1	2	2		0	1	0	1	2	2	0	1	1.66667	NO			1		1	2	2		531		0	0.188324	0	0.188324	0.376648	0.376648	0.0627746	0.313873	-0.354368	-0.248938	-0.31794	-0.344811	-0.304841	-0.314612
MECR_HUMAN			1		2		2			1		3		2		0	1	0	3	0	2	0	1	2.5	NO			1		3		2		373		0	0.268097	0	0.80429	0	0.536193	0.0893655	0.446828	-0.354368	-0.232551	-0.31794	-0.264035	-0.357148	-0.29432
SFXN2_HUMAN			1		1	2	2			1		1	2	2		0	1	0	1	2	2	0	1	1.66667	NO			1		1	2	2		322		0	0.310559	0	0.310559	0.621118	0.621118	0.10352	0.517598	-0.354368	-0.223828	-0.31794	-0.328781	-0.270891	-0.283519
CCSAP_HUMAN				1	1	3					1	1	4			0	0	1	1	4	0	0	1	2.5	NO				1	1	4			270		0	0	0.37037	0.37037	1.48148	0	0.123457	0.617284	-0.354368	-0.287625	-0.269212	-0.320938	-0.151409	-0.362517
CISD3_HUMAN			1		1	2	2			1		1	2	2		0	1	0	1	2	2	0	1	1.66667	NO			1		1	2	2		127		0	0.787402	0	0.787402	1.5748	1.5748	0.262467	1.31234	-0.354368	-0.125871	-0.31794	-0.26625	-0.138449	-0.162222
CX7A2_HUMAN				1	2		1				1	4		1		0	0	1	4	0	1	0	1	2.5	NO				1	4		1		83		0	0	1.20482	4.81928	0	1.20482	0.401606	2.00803	-0.354368	-0.287625	-0.159427	0.262479	-0.357148	-0.209279
ESYT1_HUMAN				1	1	3	2				1	1	3	2		0	0	1	1	3	2	0	1	2	NO				1	1	3	2		1104		0	0	0.0905797	0.0905797	0.271739	0.181159	0.0301932	0.181159	-0.354368	-0.287625	-0.306023	-0.357629	-0.31941	-0.339476
GRN_HUMAN				1	2	1	1				1	2	2	2		0	0	1	2	2	2	0	1	2	NO				1	2	2	2		593		0	0	0.168634	0.337268	0.337268	0.337268	0.0562114	0.337268	-0.354368	-0.287625	-0.295754	-0.325279	-0.31031	-0.319621
RL13A_HUMAN				1	2	2	2				1	2	3	2		0	0	1	2	3	2	0	1	2.33333	NO				1	2	3	2		203		0	0	0.492611	0.985222	1.47783	0.985222	0.164204	1.14943	-0.354368	-0.287625	-0.253129	-0.240308	-0.151915	-0.237209
HEXB_HUMAN				1	2	3	2				1	3	3	2		0	0	1	3	3	2	0	1	2.66667	NO				1	3	3	2		556		0	0	0.179856	0.539568	0.539568	0.359712	0.059952	0.479616	-0.354368	-0.287625	-0.294277	-0.29875	-0.282216	-0.316766
HYOU1_HUMAN			1		5	4	2			1		6	4	2		0	1	0	6	4	2	0	1	4	YES			1		6	4	2		999		0	0.1001	0	0.600601	0.4004	0.2002	0.0333667	0.4004	-0.354368	-0.267062	-0.31794	-0.290746	-0.301542	-0.337054
DYHC1_HUMAN		1			1	1			1			1	1			1	0	0	1	1	0	0	1	1	NO		1			1	1			4646		0.0215239	0	0	0.0215239	0.0215239	0	0.00717463	0.0143493	-0.351704	-0.287625	-0.31794	-0.366685	-0.354158	-0.362517
CE350_HUMAN		1			1	1			1			1	1			1	0	0	1	1	0	0	1	1	NO		1			1	1			3117		0.0320821	0	0	0.0320821	0.0320821	0	0.010694	0.0213881	-0.350397	-0.287625	-0.31794	-0.3653	-0.352692	-0.362517
HORN_HUMAN		1	1	1	1	1	2		1	1	1	1	1	4		1	1	1	1	1	4	0	1	2	NO		1	1	1	1	1	4		2850		0.0350877	0.0350877	0.0350877	0.0350877	0.0350877	0.140351	0.0350877	0.0701754	-0.350025	-0.280417	-0.313324	-0.364906	-0.352275	-0.344666
ELYS_HUMAN		1		1		1			1		1		1			1	0	1	0	1	0	0	1	1	NO		1		1		1			2266		0.0441306	0	0.0441306	0	0.0441306	0	0.0294204	0.0147102	-0.348906	-0.287625	-0.312134	-0.369507	-0.351019	-0.362517
CROCC_HUMAN		1		1		1			1		1		1			1	0	1	0	1	0	0	1	1	NO		1		1		1			2017		0.0495786	0	0.0495786	0	0.0495786	0	0.0330524	0.0165262	-0.348231	-0.287625	-0.311417	-0.369507	-0.350262	-0.362517
SMHD1_HUMAN		1							1							1	0	0	0	0	0	0	1	0	NO		1							2005		0.0498753	0	0	0	0	0	0.0166251	0	-0.348195	-0.287625	-0.31794	-0.369507	-0.357148	-0.362517
TRIPC_HUMAN		1							1							1	0	0	0	0	0	0	1	0	NO		1							1992		0.0502008	0	0	0	0	0	0.0167336	0	-0.348154	-0.287625	-0.31794	-0.369507	-0.357148	-0.362517
MYH10_HUMAN		1			1				1			1				1	0	0	1	0	0	0	1	1	NO		1			1				1976		0.0506073	0	0	0.0506073	0	0	0.0168691	0.0168691	-0.348104	-0.287625	-0.31794	-0.362871	-0.357148	-0.362517
MRCKB_HUMAN		1							1							1	0	0	0	0	0	0	1	0	NO		1							1711		0.0584454	0	0	0	0	0	0.0194818	0	-0.347134	-0.287625	-0.31794	-0.369507	-0.357148	-0.362517
MRP1_HUMAN		1		1					1		1					1	0	1	0	0	0	0	1	0	NO		1		1					1531		0.0653168	0	0.0653168	0	0	0	0.0435445	0	-0.346283	-0.287625	-0.309347	-0.369507	-0.357148	-0.362517
AN30A_HUMAN		1							1							1	0	0	0	0	0	0	1	0	NO		1							1397		0.071582	0	0	0	0	0	0.0238607	0	-0.345508	-0.287625	-0.31794	-0.369507	-0.357148	-0.362517
PALLD_HUMAN		1			7	3	2		1			8	5	3		1	0	0	8	5	3	0	1	5.33333	YES		1			8	5	3		1383		0.0723066	0	0	0.578453	0.361533	0.21692	0.0241022	0.385635	-0.345418	-0.287625	-0.31794	-0.293651	-0.30694	-0.334928
REV1_HUMAN		1	1						1	1						1	1	0	0	0	0	0	1	0	NO		1	1						1251		0.0799361	0.0799361	0	0	0	0	0.0532907	0	-0.344474	-0.271204	-0.31794	-0.369507	-0.357148	-0.362517
NOMO1_HUMAN		1		1		2	2		1		1		2	3		1	0	1	0	2	3	0	1	2.5	NO		1		1		2	3		1222		0.0818331	0	0.0818331	0	0.163666	0.245499	0.0545554	0.136388	-0.344239	-0.287625	-0.307174	-0.369507	-0.334419	-0.331293
S12A2_HUMAN		1		1	1				1		1	1				1	0	1	1	0	0	0	1	1	NO		1		1	1				1212		0.0825083	0	0.0825083	0.0825083	0	0	0.0550055	0.0275028	-0.344156	-0.287625	-0.307085	-0.358687	-0.357148	-0.362517
CING_HUMAN		1				1			1				1			1	0	0	0	1	0	0	1	1	NO		1				1			1197		0.0835422	0	0	0	0.0835422	0	0.0278474	0.0278474	-0.344028	-0.287625	-0.31794	-0.369507	-0.345546	-0.362517
RTN4_HUMAN		1	1		2				1	1		2				1	1	0	2	0	0	0	1	2	NO		1	1		2				1192		0.0838926	0.0838926	0	0.167785	0	0	0.0559284	0.0559284	-0.343984	-0.270391	-0.31794	-0.347504	-0.357148	-0.362517
ZO2_HUMAN		1		1		1			1		1		1			1	0	1	0	1	0	0	1	1	NO		1		1		1			1190		0.0840336	0	0.0840336	0	0.0840336	0	0.0560224	0.0280112	-0.343967	-0.287625	-0.306884	-0.369507	-0.345477	-0.362517
ITA2_HUMAN		1							1							1	0	0	0	0	0	0	1	0	NO		1							1181		0.084674	0	0	0	0	0	0.0282247	0	-0.343888	-0.287625	-0.31794	-0.369507	-0.357148	-0.362517
GCSP_HUMAN		1							1							1	0	0	0	0	0	0	1	0	NO		1							1020		0.0980392	0	0	0	0	0	0.0326797	0	-0.342233	-0.287625	-0.31794	-0.369507	-0.357148	-0.362517
NLRX1_HUMAN		1							1							1	0	0	0	0	0	0	1	0	NO		1							975		0.102564	0	0	0	0	0	0.034188	0	-0.341673	-0.287625	-0.31794	-0.369507	-0.357148	-0.362517
CTND1_HUMAN		1							1							1	0	0	0	0	0	0	1	0	NO		1							968		0.103306	0	0	0	0	0	0.0344353	0	-0.341581	-0.287625	-0.31794	-0.369507	-0.357148	-0.362517
LYAG_HUMAN		1		1	4	4	3		1		1	6	5	5		1	0	1	6	5	5	0	1	5.33333	YES		1		1	6	5	5		952		0.105042	0	0.105042	0.630252	0.52521	0.52521	0.070028	0.560224	-0.341367	-0.287625	-0.30412	-0.286858	-0.28421	-0.295717
AP2B1_HUMAN		1			2		1		1			2		1		1	0	0	2	0	1	0	1	1.5	NO		1			2		1		937		0.106724	0	0	0.213447	0	0.106724	0.0355745	0.106724	-0.341158	-0.287625	-0.31794	-0.341516	-0.357148	-0.348943
C1TC_HUMAN		1			1	1	3		1			1	1	3		1	0	0	1	1	3	0	1	1.66667	NO		1			1	1	3		935		0.106952	0	0	0.106952	0.106952	0.320856	0.0356506	0.178253	-0.34113	-0.287625	-0.31794	-0.355482	-0.342295	-0.321708
PSMD2_HUMAN		1			1		1		1			1		1		1	0	0	1	0	1	0	1	1	NO		1			1		1		908		0.110132	0	0	0.110132	0	0.110132	0.0367107	0.0734214	-0.340737	-0.287625	-0.31794	-0.355065	-0.357148	-0.34851
OSBL8_HUMAN		1		1	1	1	1		1		1	1	2	2		1	0	1	1	2	2	0	1	1.66667	NO		1		1	1	2	2		889		0.112486	0	0.112486	0.112486	0.224972	0.224972	0.0749906	0.187477	-0.340445	-0.287625	-0.303141	-0.354756	-0.325905	-0.333904
IMB1_HUMAN		1				1	2		1				1	2		1	0	0	0	1	2	0	1	1.5	NO		1				1	2		876		0.114155	0	0	0	0.114155	0.228311	0.0380518	0.114155	-0.340239	-0.287625	-0.31794	-0.369507	-0.341294	-0.333479
ODFP2_HUMAN		1	1		1	2	1		1	1		1	2	1		1	1	0	1	2	1	0	1	1.33333	NO		1	1		1	2	1		829		0.120627	0.120627	0	0.120627	0.241255	0.120627	0.0804182	0.160836	-0.339438	-0.262845	-0.31794	-0.353689	-0.323644	-0.347175
SLMAP_HUMAN		1		1					1		1					1	0	1	0	0	0	0	1	0	NO		1		1					828		0.120773	0	0.120773	0	0	0	0.0805153	0	-0.339419	-0.287625	-0.302051	-0.369507	-0.357148	-0.362517
HNRPU_HUMAN		1	1	1		2	1		1	1	1		2	1		1	1	1	0	2	1	0	1	1.5	NO		1	1	1		2	1		825		0.121212	0.121212	0.121212	0	0.242424	0.121212	0.121212	0.121212	-0.339365	-0.262725	-0.301993	-0.369507	-0.323481	-0.3471
TAP1_HUMAN		1							1							1	0	0	0	0	0	0	1	0	NO		1							808		0.123762	0	0	0	0	0	0.0412541	0	-0.339049	-0.287625	-0.31794	-0.369507	-0.357148	-0.362517
SPG7_HUMAN		1			1		1		1			1		1		1	0	0	1	0	1	0	1	1	NO		1			1		1		795		0.125786	0	0	0.125786	0	0.125786	0.0419287	0.0838574	-0.338799	-0.287625	-0.31794	-0.353012	-0.357148	-0.346519
RRF2M_HUMAN		1	1	1	1	1	3		1	1	1	1	2	5		1	1	1	1	2	5	0	1	2.66667	NO		1	1	1	1	2	5		779		0.12837	0.12837	0.12837	0.12837	0.256739	0.641849	0.12837	0.342319	-0.338479	-0.261254	-0.301051	-0.352673	-0.321493	-0.280882
LIMA1_HUMAN		1			3				1			3				1	0	0	3	0	0	0	1	3	NO		1			3				759		0.131752	0	0	0.395257	0	0	0.0439174	0.131752	-0.338061	-0.287625	-0.31794	-0.317674	-0.357148	-0.362517
ASPH_HUMAN		1	1			1			1	1			1			1	1	0	0	1	0	0	1	1	NO		1	1			1			758		0.131926	0.131926	0	0	0.131926	0	0.0879507	0.0439754	-0.338039	-0.260524	-0.31794	-0.369507	-0.338826	-0.362517
ABCB7_HUMAN		1			1		2		1			1		2		1	0	0	1	0	2	0	1	1.5	NO		1			1		2		752		0.132979	0	0	0.132979	0	0.265957	0.0443262	0.132979	-0.337909	-0.287625	-0.31794	-0.352069	-0.357148	-0.328691
IF2M_HUMAN		1		1			1		1		1			1		1	0	1	0	0	1	0	1	1	NO		1		1			1		727		0.137552	0	0.137552	0	0	0.137552	0.0917011	0.0458505	-0.337343	-0.287625	-0.299843	-0.369507	-0.357148	-0.345022
MCCA_HUMAN		1	1						1	1						1	1	0	0	0	0	0	1	0	NO		1	1						725		0.137931	0.137931	0	0	0	0	0.091954	0	-0.337296	-0.25929	-0.31794	-0.369507	-0.357148	-0.362517
SUN2_HUMAN		1			2				1			2				1	0	0	2	0	0	0	1	2	NO		1			2				717		0.13947	0	0	0.27894	0	0	0.04649	0.09298	-0.337105	-0.287625	-0.31794	-0.332928	-0.357148	-0.362517
FUBP2_HUMAN		1		1	1				1		1	1				1	0	1	1	0	0	0	1	1	NO		1		1	1				711		0.140647	0	0.140647	0.140647	0	0	0.0937647	0.0468823	-0.33696	-0.287625	-0.299436	-0.351063	-0.357148	-0.362517
FAKD2_HUMAN		1		1	4	3	4		1		1	5	3	5		1	0	1	5	3	5	0	1	4.33333	YES		1		1	5	3	5		710		0.140845	0	0.140845	0.704225	0.422535	0.704225	0.0938967	0.610329	-0.336935	-0.287625	-0.29941	-0.277157	-0.298468	-0.272948
SSRP1_HUMAN		1	1	1	1	1			1	1	1	1	1			1	1	1	1	1	0	0	1	1	NO		1	1	1	1	1			709		0.141044	0.141044	0.141044	0.141044	0.141044	0	0.141044	0.0940291	-0.336911	-0.258651	-0.299384	-0.351011	-0.33756	-0.362517
CEP63_HUMAN		1	1	1	1	1			1	1	1	1	1			1	1	1	1	1	0	0	1	1	NO		1	1	1	1	1			703		0.142248	0.142248	0.142248	0.142248	0.142248	0	0.142248	0.0948317	-0.336762	-0.258403	-0.299225	-0.350853	-0.337393	-0.362517
ACSL1_HUMAN		1							1							1	0	0	0	0	0	0	1	0	NO		1							698		0.143266	0	0	0	0	0	0.0477555	0	-0.336635	-0.287625	-0.31794	-0.369507	-0.357148	-0.362517
CMC1_HUMAN		1	2	1	3	2	5		1	2	1	3	2	5		1	2	0	2	1	3	0	1	2	NO		1	2	0.2	2.2	1.2	3.39		678		0.147493	0.294985	0	0.294985	0.147493	0.442478	0.147493	0.294985	-0.336112	-0.227027	-0.31794	-0.330824	-0.336665	-0.30624
NEDD1_HUMAN		1		1	1	1			1		1	1	1			1	0	1	1	1	0	0	1	1	NO		1		1	1	1			660		0.151515	0	0.151515	0.151515	0.151515	0	0.10101	0.10101	-0.335614	-0.287625	-0.298006	-0.349638	-0.336106	-0.362517
EPN2_HUMAN		1				1			1				1			1	0	0	0	1	0	0	1	1	NO		1				1			641		0.156006	0	0	0	0.156006	0	0.0520021	0.0520021	-0.335059	-0.287625	-0.31794	-0.369507	-0.335482	-0.362517
ILVBL_HUMAN		1				1	1		1				1	1		1	0	0	0	1	1	0	1	1	NO		1				1	1		632		0.158228	0	0	0	0.158228	0.158228	0.0527426	0.105485	-0.334784	-0.287625	-0.31794	-0.369507	-0.335174	-0.342393
TKT_HUMAN		1							1							1	0	0	0	0	0	0	1	0	NO		1							623		0.160514	0	0	0	0	0	0.0535045	0	-0.334501	-0.287625	-0.31794	-0.369507	-0.357148	-0.362517
VATA_HUMAN		1			1		1		1			1		1		1	0	0	1	0	1	0	1	1	NO		1			1		1		617		0.162075	0	0	0.162075	0	0.162075	0.0540249	0.10805	-0.334307	-0.287625	-0.31794	-0.348253	-0.357148	-0.341903
NU5M_HUMAN		1							1							1	0	0	0	0	0	0	1	0	NO		1							603		0.165837	0	0	0	0	0	0.0552792	0	-0.333842	-0.287625	-0.31794	-0.369507	-0.357148	-0.362517
CK5P1_HUMAN		1		1	1	1	4		1		1	1	1	4		1	0	1	1	1	4	0	1	2	NO		1		1	1	1	4		601		0.166389	0	0.166389	0.166389	0.166389	0.665557	0.110926	0.332779	-0.333773	-0.287625	-0.296049	-0.347687	-0.33404	-0.277867
SYK_HUMAN		1			1		2		1			2		4		1	0	0	2	0	4	0	1	3	NO		1			2		4		597		0.167504	0	0	0.335008	0	0.670017	0.0558347	0.335008	-0.333635	-0.287625	-0.31794	-0.325575	-0.357148	-0.277299
FAD1_HUMAN		1		1		2	2		1		1		3	2		1	0	1	0	3	2	0	1	2.5	NO		1		1		3	2		587		0.170358	0	0.170358	0	0.511073	0.340716	0.113572	0.28393	-0.333282	-0.287625	-0.295527	-0.369507	-0.286173	-0.319182
SYRM_HUMAN		1							1							1	0	0	0	0	0	0	1	0	NO		1							578		0.17301	0	0	0	0	0	0.0576701	0	-0.332954	-0.287625	-0.31794	-0.369507	-0.357148	-0.362517
AGFG1_HUMAN		1		1	1	1	1		1		1	1	1	1		1	0	1	1	1	1	0	1	1	NO		1		1	1	1	1		562		0.177936	0	0.177936	0.177936	0.177936	0.177936	0.118624	0.177936	-0.332344	-0.287625	-0.29453	-0.346173	-0.332437	-0.339886
TDRKH_HUMAN		1		1	1	1	1		1		1	2	1	2		1	0	1	2	1	2	0	1	1.66667	NO		1		1	2	1	2		561		0.178253	0	0.178253	0.356506	0.178253	0.356506	0.118835	0.297089	-0.332305	-0.287625	-0.294488	-0.322756	-0.332393	-0.317174
TCPA_HUMAN		1							1							1	0	0	0	0	0	0	1	0	NO		1							556		0.179856	0	0	0	0	0	0.059952	0	-0.332107	-0.287625	-0.31794	-0.369507	-0.357148	-0.362517
GLYR1_HUMAN		1			1				1			1				1	0	0	1	0	0	0	1	1	NO		1			1				553		0.180832	0	0	0.180832	0	0	0.0602773	0.0602773	-0.331986	-0.287625	-0.31794	-0.345793	-0.357148	-0.362517
NT5D3_HUMAN		1		1	3	1	4		1		1	3	1	4		1	0	1	3	1	4	0	1	2.66667	NO		1		1	3	1	4		548		0.182482	0	0.182482	0.547445	0.182482	0.729927	0.121655	0.486618	-0.331782	-0.287625	-0.293932	-0.297717	-0.331806	-0.26968
SUOX_HUMAN		1	1		1	1	2		1	1		1	1	2		1	1	0	1	1	2	0	1	1.33333	NO		1	1		1	1	2		545		0.183486	0.183486	0	0.183486	0.183486	0.366972	0.122324	0.244648	-0.331657	-0.249932	-0.31794	-0.345445	-0.331666	-0.315843
TCPE_HUMAN		1							1							1	0	0	0	0	0	0	1	0	NO		1							541		0.184843	0	0	0	0	0	0.0616143	0	-0.331489	-0.287625	-0.31794	-0.369507	-0.357148	-0.362517
AAAT_HUMAN		1			1	1	1		1			1	2	2		1	0	0	1	2	2	0	1	1.66667	NO		1			1	2	2		541		0.184843	0	0	0.184843	0.369686	0.369686	0.0616143	0.308071	-0.331489	-0.287625	-0.31794	-0.345267	-0.305808	-0.315498
P4HA1_HUMAN		1			2		2		1			2		2		1	0	0	2	0	2	0	1	2	NO		1			2		2		534		0.187266	0	0	0.374532	0	0.374532	0.062422	0.249688	-0.331189	-0.287625	-0.31794	-0.320392	-0.357148	-0.314881
SERA_HUMAN		1			1		1		1			1		1		1	0	0	1	0	1	0	1	1	NO		1			1		1		533		0.187617	0	0	0.187617	0	0.187617	0.0625391	0.125078	-0.331146	-0.287625	-0.31794	-0.344904	-0.357148	-0.338655
FAAH2_HUMAN		1	1		1	1	1		1	1		2	1	1		1	1	0	2	1	1	0	1	1.33333	NO		1	1		2	1	1		532		0.18797	0.18797	0	0.37594	0.18797	0.18797	0.125313	0.250627	-0.331102	-0.249011	-0.31794	-0.320208	-0.331043	-0.33861
NT5D2_HUMAN		1		1		2	2		1		1		2	2		1	0	1	0	2	2	0	1	2	NO		1		1		2	2		520		0.192308	0	0.192308	0	0.384615	0.384615	0.128205	0.25641	-0.330565	-0.287625	-0.292639	-0.369507	-0.303735	-0.313599
UBP30_HUMAN		1		1			2		1		1			2		1	0	1	0	0	2	0	1	2	NO		1		1			2		517		0.193424	0	0.193424	0	0	0.386847	0.128949	0.128949	-0.330427	-0.287625	-0.292492	-0.369507	-0.357148	-0.313315
LMAN1_HUMAN		1			1	2	2		1			1	2	2		1	0	0	1	2	2	0	1	1.66667	NO		1			1	2	2		510		0.196078	0	0	0.196078	0.392157	0.392157	0.0653595	0.326797	-0.330099	-0.287625	-0.31794	-0.343794	-0.302687	-0.31264
SYFA_HUMAN		1				1			1				1			1	0	0	0	1	0	0	1	1	NO		1				1			508		0.19685	0	0	0	0.19685	0	0.0656168	0.0656168	-0.330003	-0.287625	-0.31794	-0.369507	-0.32981	-0.362517
UBXN4_HUMAN		1	1		1	1	1		1	1		2	2	2		1	1	0	2	2	2	0	1	2	NO		1	1		2	2	2		508		0.19685	0.19685	0	0.393701	0.393701	0.393701	0.131234	0.393701	-0.330003	-0.247186	-0.31794	-0.317878	-0.302473	-0.312443
COR1B_HUMAN		1		1	1	1	1		1		1	1	2	1		1	0	1	1	2	1	0	1	1.33333	NO		1		1	1	2	1		489		0.204499	0	0.204499	0.204499	0.408998	0.204499	0.136333	0.272665	-0.329056	-0.287625	-0.291035	-0.34269	-0.300348	-0.336507
B2L13_HUMAN		1					1		1					1		1	0	0	0	0	1	0	1	1	NO		1					1		485		0.206186	0	0	0	0	0.206186	0.0687285	0.0687285	-0.328848	-0.287625	-0.31794	-0.369507	-0.357148	-0.336293
VTNC_HUMAN		1			2	2			1			2	3			1	0	0	2	3	0	0	1	2.5	NO		1			2	3			478		0.209205	0	0	0.41841	0.627615	0	0.069735	0.348675	-0.328474	-0.287625	-0.31794	-0.314638	-0.269988	-0.362517
TR61B_HUMAN		1		1	1	1	1		1		1	1	1	1		1	0	1	1	1	1	0	1	1	NO		1		1	1	1	1		477		0.209644	0	0.209644	0.209644	0.209644	0.209644	0.139762	0.209644	-0.32842	-0.287625	-0.290358	-0.342015	-0.328034	-0.335853
PPOX_HUMAN		1	1	1	2	2	2		1	1	1	3	2	2		1	1	1	3	2	2	0	1	2.33333	NO		1	1	1	3	2	2		477		0.209644	0.209644	0.209644	0.628931	0.419287	0.419287	0.209644	0.489168	-0.32842	-0.244558	-0.290358	-0.287031	-0.29892	-0.309189
S61A1_HUMAN		1	1	1	1	1	1		1	1	1	3	3	2		1	1	1	3	3	2	0	1	2.66667	NO		1	1	1	3	3	2		476		0.210084	0.210084	0.210084	0.630252	0.630252	0.420168	0.210084	0.560224	-0.328365	-0.244468	-0.2903	-0.286858	-0.269622	-0.309077
MBOA7_HUMAN		1			2	1	1		1			2	2	2		1	0	0	2	2	2	0	1	2	NO		1			2	2	2		472		0.211864	0	0	0.423729	0.423729	0.423729	0.0706215	0.423729	-0.328145	-0.287625	-0.31794	-0.313941	-0.298303	-0.308624
MOD5_HUMAN		1			1				1			1				1	0	0	1	0	0	0	1	1	NO		1			1				467		0.214133	0	0	0.214133	0	0	0.0713776	0.0713776	-0.327864	-0.287625	-0.31794	-0.341426	-0.357148	-0.362517
MET17_HUMAN		1							1							1	0	0	0	0	0	0	1	0	NO		1							456		0.219298	0	0	0	0	0	0.0730994	0	-0.327225	-0.287625	-0.31794	-0.369507	-0.357148	-0.362517
KAT3_HUMAN		1	1		1	1	1		1	1		1	1	2		1	1	0	1	1	2	0	1	1.33333	NO		1	1		1	1	2		454		0.220264	0.220264	0	0.220264	0.220264	0.440529	0.146843	0.293686	-0.327105	-0.242377	-0.31794	-0.340622	-0.326559	-0.306487
TBB8_HUMAN		4	3	3	3	3	3		4	3	4	5	5	5		1	1	1	1	0	1	0	1	0.666667	NO		2.21	1.96	2.21	2.93	2.18	2.93		444		0.225225	0.225225	0.225225	0.225225	0	0.225225	0.225225	0.15015	-0.326491	-0.241358	-0.288308	-0.339972	-0.357148	-0.333871
PTN1_HUMAN		1		1	2	3	2		1		1	7	5	3		1	0	1	7	5	3	0	1	5	YES		1		1	7	5	3		435		0.229885	0	0.229885	1.6092	1.14943	0.689655	0.153257	1.14943	-0.325914	-0.287625	-0.287695	-0.158482	-0.197523	-0.274802
TRNT1_HUMAN		1							1							1	0	0	0	0	0	0	1	0	NO		1							434		0.230415	0	0	0	0	0	0.0768049	0	-0.325849	-0.287625	-0.31794	-0.369507	-0.357148	-0.362517
RBBP4_HUMAN		1		1	1	1			1		1	1	1			1	0	1	1	1	0	0	1	1	NO		1		1	1	1			425		0.235294	0	0.235294	0.235294	0.235294	0	0.156863	0.156863	-0.325245	-0.287625	-0.286984	-0.338651	-0.324471	-0.362517
AADAT_HUMAN		1			1		1		1			1		1		1	0	0	1	0	1	0	1	1	NO		1			1		1		425		0.235294	0	0	0.235294	0	0.235294	0.0784314	0.156863	-0.325245	-0.287625	-0.31794	-0.338651	-0.357148	-0.332591
MTU1_HUMAN		1	1						1	1						1	1	0	0	0	0	0	1	0	NO		1	1						421		0.23753	0.23753	0	0	0	0	0.158353	0	-0.324968	-0.23883	-0.31794	-0.369507	-0.357148	-0.362517
PGK1_HUMAN		1							1							1	0	0	0	0	0	0	1	0	NO		1							417		0.239808	0	0	0	0	0	0.0799361	0	-0.324686	-0.287625	-0.31794	-0.369507	-0.357148	-0.362517
CATD_HUMAN		1	1		1	4	3		1	1		1	4	5		1	1	0	1	4	5	0	1	3.33333	YES		1	1		1	4	5		412		0.242718	0.242718	0	0.242718	0.970874	1.21359	0.161812	0.809061	-0.324326	-0.237764	-0.31794	-0.337678	-0.222319	-0.208163
ADRM1_HUMAN		1							1							1	0	0	0	0	0	0	1	0	NO		1							407		0.2457	0	0	0	0	0	0.0819001	0	-0.323957	-0.287625	-0.31794	-0.369507	-0.357148	-0.362517
VMP1_HUMAN		1							1							1	0	0	0	0	0	0	1	0	NO		1							406		0.246305	0	0	0	0	0	0.0821018	0	-0.323882	-0.287625	-0.31794	-0.369507	-0.357148	-0.362517
PDK3_HUMAN		1		1	1	1	1		1		1	1	1	2		1	0	1	1	1	2	0	1	1.33333	NO		1		1	1	1	2		406		0.246305	0	0.246305	0.246305	0.246305	0.492611	0.164204	0.328407	-0.323882	-0.287625	-0.285535	-0.337207	-0.322942	-0.299863
PA2G4_HUMAN		1					1		1					1		1	0	0	0	0	1	0	1	1	NO		1					1		394		0.253807	0	0	0	0	0.253807	0.0846024	0.0846024	-0.322953	-0.287625	-0.31794	-0.369507	-0.357148	-0.330236
TTC19_HUMAN		1							1							1	0	0	0	0	0	0	1	0	NO		1							380		0.263158	0	0	0	0	0	0.0877193	0	-0.321796	-0.287625	-0.31794	-0.369507	-0.357148	-0.362517
RF1ML_HUMAN		1	1		1	1	2		1	1		1	1	4		1	1	0	1	1	4	0	1	2	NO		1	1		1	1	4		380		0.263158	0.263158	0	0.263158	0.263158	1.05263	0.175439	0.526316	-0.321796	-0.233565	-0.31794	-0.334997	-0.320602	-0.228636
NIF3L_HUMAN		1			1				1			1				1	0	0	1	0	0	0	1	1	NO		1			1				377		0.265252	0	0	0.265252	0	0	0.0884173	0.0884173	-0.321537	-0.287625	-0.31794	-0.334723	-0.357148	-0.362517
PEX14_HUMAN		1		1	1	1	1		1		1	1	1	2		1	0	1	1	1	2	0	1	1.33333	NO		1		1	1	1	2		377		0.265252	0	0.265252	0.265252	0.265252	0.530504	0.176835	0.353669	-0.321537	-0.287625	-0.283042	-0.334723	-0.320311	-0.295044
NUD19_HUMAN		1	1		2	1			1	1		2	1			1	1	0	2	1	0	0	1	1.5	NO		1	1		2	1			375		0.266667	0.266667	0	0.533333	0.266667	0	0.177778	0.266667	-0.321362	-0.232844	-0.31794	-0.299567	-0.320115	-0.362517
H2AY_HUMAN		1	1			2			1	1			2			1	1	0	0	2	0	0	1	2	NO		1	1			2			372		0.268817	0.268817	0	0	0.537634	0	0.179211	0.179211	-0.321096	-0.232403	-0.31794	-0.369507	-0.282484	-0.362517
LIAS_HUMAN		1			1		2		1			1		3		1	0	0	1	0	3	0	1	2	NO		1			1		3		372		0.268817	0	0	0.268817	0	0.806452	0.0896057	0.358423	-0.321096	-0.287625	-0.31794	-0.334255	-0.357148	-0.259947
COQ3_HUMAN		1	1		1	2			1	1		1	2			1	1	0	1	2	0	0	1	1.5	NO		1	1		1	2			369		0.271003	0.271003	0	0.271003	0.542005	0	0.180668	0.271003	-0.320825	-0.231954	-0.31794	-0.333969	-0.281877	-0.362517
TEFM_HUMAN		1		1		1	1		1		1		1	1		1	0	1	0	1	1	0	1	1	NO		1		1		1	1		360		0.277778	0	0.277778	0	0.277778	0.277778	0.185185	0.185185	-0.319987	-0.287625	-0.281394	-0.369507	-0.318571	-0.327187
GNAI2_HUMAN		1				1	2		1				2	2		1	0	0	0	2	2	0	1	2	NO		1				2	2		355		0.28169	0	0	0	0.56338	0.56338	0.0938967	0.375587	-0.319502	-0.287625	-0.31794	-0.369507	-0.278909	-0.290862
ARGI2_HUMAN		1	1	1	1	1	2		1	1	1	1	2	4		1	1	1	1	2	4	0	1	2.33333	NO		1	1	1	1	2	4		354		0.282486	0.282486	0.282486	0.282486	0.564972	1.12994	0.282486	0.659134	-0.319404	-0.229595	-0.280775	-0.332463	-0.278688	-0.218802
RUSD3_HUMAN		1	1	1	1	1	2		1	1	1	1	1	2		1	1	1	1	1	2	0	1	1.33333	NO		1	1	1	1	1	2		351		0.2849	0.2849	0.2849	0.2849	0.2849	0.569801	0.2849	0.379867	-0.319105	-0.229099	-0.280457	-0.332146	-0.317582	-0.290046
TRUB1_HUMAN		1	1	1	1	1	1		1	1	1	1	1	1		1	1	1	1	1	1	0	1	1	NO		1	1	1	1	1	1		349		0.286533	0.286533	0.286533	0.286533	0.286533	0.286533	0.286533	0.286533	-0.318903	-0.228763	-0.280242	-0.331932	-0.317356	-0.326074
LAP2A_HUMAN		6	3	4	5	5	5		9	4	5	7	9	8		2	0	1	1	1	2	0	1	1.33333	NO		2.92	0.53	1.53	1.79	2.06	2.79		694		0.288184	0	0.144092	0.144092	0.144092	0.288184	0.144092	0.192123	-0.318699	-0.287625	-0.298983	-0.350611	-0.337137	-0.325864
DNJB1_HUMAN		1				1	1		1				1	1		1	0	0	0	1	1	0	1	1	NO		1				1	1		340		0.294118	0	0	0	0.294118	0.294118	0.0980392	0.196078	-0.317964	-0.287625	-0.31794	-0.369507	-0.316302	-0.325109
CATB_HUMAN		1			3	2	4		1			6	3	8		1	0	0	6	3	8	0	1	5.66667	YES		1			6	3	8		339		0.294985	0	0	1.76991	0.884956	2.35988	0.0983284	1.67158	-0.317857	-0.287625	-0.31794	-0.137406	-0.23425	-0.0623697
COX18_HUMAN		1				1	1		1				1	2		1	0	0	0	1	2	0	1	1.5	NO		1				1	2		333		0.3003	0	0	0	0.3003	0.600601	0.1001	0.3003	-0.317199	-0.287625	-0.31794	-0.369507	-0.315444	-0.286128
LDHA_HUMAN		2	1	2	2	1	2		2	1	2	2	1	2		1	1	1	1	1	1	0	1	1	NO		1.23	1	1.23	1.23	1	1.23		332		0.301205	0.301205	0.301205	0.301205	0.301205	0.301205	0.301205	0.301205	-0.317087	-0.225749	-0.278312	-0.330008	-0.315318	-0.324208
KDSR_HUMAN		1			1				1			1				1	0	0	1	0	0	0	1	1	NO		1			1				332		0.301205	0	0	0.301205	0	0	0.100402	0.100402	-0.317087	-0.287625	-0.31794	-0.330008	-0.357148	-0.362517
TRUB2_HUMAN		1	1		1	1	1		1	1		1	1	1		1	1	0	1	1	1	0	1	1	NO		1	1		1	1	1		331		0.302115	0.302115	0	0.302115	0.302115	0.302115	0.20141	0.302115	-0.316974	-0.225562	-0.31794	-0.329889	-0.315192	-0.324092
HSDL1_HUMAN		1					1		1					1		1	0	0	0	0	1	0	1	1	NO		1					1		330		0.30303	0	0	0	0	0.30303	0.10101	0.10101	-0.316861	-0.287625	-0.31794	-0.369507	-0.357148	-0.323975
COQ5_HUMAN		1	1	1	2		3		1	1	1	2		3		1	1	1	2	0	3	0	1	2.5	NO		1	1	1	2		3		327		0.30581	0.30581	0.30581	0.611621	0	0.917431	0.30581	0.509684	-0.316517	-0.224803	-0.277706	-0.289301	-0.357148	-0.245831
TPC_HUMAN		1		1		1			1		1		1			1	0	1	0	1	0	0	1	1	NO		1		1		1			320		0.3125	0	0.3125	0	0.3125	0	0.208333	0.104167	-0.315689	-0.287625	-0.276826	-0.369507	-0.313749	-0.362517
HMOX2_HUMAN		1		1	1	4	1		1		1	1	4	2		1	0	1	1	4	2	0	1	2.33333	NO		1		1	1	4	2		316		0.316456	0	0.316456	0.316456	1.26582	0.632911	0.21097	0.738397	-0.315199	-0.287625	-0.276305	-0.328008	-0.181358	-0.282019
IF2A_HUMAN		1			1				1			1				1	0	0	1	0	0	0	1	1	NO		1			1				315		0.31746	0	0	0.31746	0	0	0.10582	0.10582	-0.315075	-0.287625	-0.31794	-0.327876	-0.357148	-0.362517
FAH2A_HUMAN		1			1		1		1			1		1		1	0	0	1	0	1	0	1	1	NO		1			1		1		314		0.318471	0	0	0.318471	0	0.318471	0.106157	0.212314	-0.31495	-0.287625	-0.31794	-0.327744	-0.357148	-0.322012
TECR_HUMAN		1	1	1	1	1	1		1	1	1	1	2	2		1	1	1	1	2	2	0	1	1.66667	NO		1	1	1	1	2	2		308		0.324675	0.324675	0.324675	0.324675	0.649351	0.649351	0.324675	0.541126	-0.314182	-0.220928	-0.275224	-0.32693	-0.26697	-0.279928
ECHD1_HUMAN		1			1	1	2		1			1	1	2		1	0	0	1	1	2	0	1	1.33333	NO		1			1	1	2		307		0.325733	0	0	0.325733	0.325733	0.651466	0.108578	0.434311	-0.314051	-0.287625	-0.31794	-0.326792	-0.311912	-0.279659
NUCG_HUMAN		1			2	1	1		1			3	1	1		1	0	0	3	1	1	0	1	1.66667	NO		1			3	1	1		297		0.3367	0	0	1.0101	0.3367	0.3367	0.112233	0.561167	-0.312694	-0.287625	-0.31794	-0.237045	-0.310389	-0.319693
RL5_HUMAN		1			3	3	4		1			3	5	5		1	0	0	3	5	5	0	1	4.33333	YES		1			3	5	5		297		0.3367	0	0	1.0101	1.6835	1.6835	0.112233	1.45903	-0.312694	-0.287625	-0.31794	-0.237045	-0.123353	-0.148397
D39U1_HUMAN		1					1		1					1		1	0	0	0	0	1	0	1	1	NO		1					1		293		0.341297	0	0	0	0	0.341297	0.113766	0.113766	-0.312125	-0.287625	-0.31794	-0.369507	-0.357148	-0.319108
RS2_HUMAN		1				1	1		1				1	1		1	0	0	0	1	1	0	1	1	NO		1				1	1		293		0.341297	0	0	0	0.341297	0.341297	0.113766	0.227531	-0.312125	-0.287625	-0.31794	-0.369507	-0.30975	-0.319108
NGRN_HUMAN		1					1		1					2		1	0	0	0	0	2	0	1	2	NO		1					2		291		0.343643	0	0	0	0	0.687285	0.114548	0.229095	-0.311834	-0.287625	-0.31794	-0.369507	-0.357148	-0.275103
NNRE_HUMAN		1			3		2		1			3		4		1	0	0	3	0	4	0	1	3.5	YES		1			3		4		288		0.347222	0	0	1.04167	0	1.38889	0.115741	0.810185	-0.311391	-0.287625	-0.31794	-0.232906	-0.357148	-0.185868
RL6_HUMAN		1			4	3	2		1			4	4	3		1	0	0	4	4	3	0	1	3.66667	YES		1			4	4	3		288		0.347222	0	0	1.38889	1.38889	1.04167	0.115741	1.27315	-0.311391	-0.287625	-0.31794	-0.187372	-0.164267	-0.23003
RNH1_HUMAN		1		1			1		1		1			1		1	0	1	0	0	1	0	1	1	NO		1		1			1		286		0.34965	0	0.34965	0	0	0.34965	0.2331	0.11655	-0.311091	-0.287625	-0.271938	-0.369507	-0.357148	-0.318046
CAZA1_HUMAN		1			2	2	1		1			3	2	1		1	0	0	3	2	1	0	1	2	NO		1			3	2	1		286		0.34965	0	0	1.04895	0.699301	0.34965	0.11655	0.699301	-0.311091	-0.287625	-0.31794	-0.231951	-0.260033	-0.318046
DHRS2_HUMAN		1							1							1	0	0	0	0	0	0	1	0	NO		1							280		0.357143	0	0	0	0	0	0.119048	0	-0.310163	-0.287625	-0.31794	-0.369507	-0.357148	-0.362517
IF3M_HUMAN		1							1							1	0	0	0	0	0	0	1	0	NO		1							278		0.359712	0	0	0	0	0	0.119904	0	-0.309845	-0.287625	-0.31794	-0.369507	-0.357148	-0.362517
DHRS4_HUMAN		1		1	1	1	1		1		1	1	2	2		1	0	1	1	2	2	0	1	1.66667	NO		1		1	1	2	2		278		0.359712	0	0.359712	0.359712	0.719424	0.719424	0.239808	0.59952	-0.309845	-0.287625	-0.270614	-0.322336	-0.257238	-0.271015
SCF_HUMAN		1		1					1		1					1	0	1	0	0	0	0	1	0	NO		1		1					273		0.3663	0	0.3663	0	0	0	0.2442	0	-0.30903	-0.287625	-0.269748	-0.369507	-0.357148	-0.362517
PNPO_HUMAN		1		1					1		1					1	0	1	0	0	0	0	1	0	NO		1		1					261		0.383142	0	0.383142	0	0	0	0.255428	0	-0.306945	-0.287625	-0.267532	-0.369507	-0.357148	-0.362517
RM10_HUMAN		1			1	1	2		1			1	1	2		1	0	0	1	1	2	0	1	1.33333	NO		1			1	1	2		261		0.383142	0	0	0.383142	0.383142	0.766284	0.127714	0.510856	-0.306945	-0.287625	-0.31794	-0.319263	-0.303939	-0.265055
THOC4_HUMAN		1					1		1					1		1	0	0	0	0	1	0	1	1	NO		1					1		257		0.389105	0	0	0	0	0.389105	0.129702	0.129702	-0.306207	-0.287625	-0.31794	-0.369507	-0.357148	-0.313028
TRY1_HUMAN		1		1		1			1		1		1			1	0	1	0	1	0	0	1	1	NO		1		1		1			247		0.404858	0	0.404858	0	0.404858	0	0.269906	0.134953	-0.304258	-0.287625	-0.264675	-0.369507	-0.300923	-0.362517
1433B_HUMAN		2			1	1	2		3			1	1	2		1	0	0	0	0	1	0	1	0.333333	NO		2.14			0.57	0.57	1.57		246		0.406504	0	0	0	0	0.406504	0.135501	0.135501	-0.304054	-0.287625	-0.31794	-0.369507	-0.357148	-0.310815
MRM2_HUMAN		1	1		1	1	1		1	1		1	1	1		1	1	0	1	1	1	0	1	1	NO		1	1		1	1	1		246		0.406504	0.406504	0	0.406504	0.406504	0.406504	0.271003	0.406504	-0.304054	-0.204118	-0.31794	-0.316199	-0.300695	-0.310815
F173B_HUMAN		1		1	1	1	1		1		1	1	1	1		1	0	1	1	1	1	0	1	1	NO		1		1	1	1	1		233		0.429185	0	0.429185	0.429185	0.429185	0.429185	0.286123	0.429185	-0.301247	-0.287625	-0.261474	-0.313225	-0.297545	-0.30793
EF1A2_HUMAN		6	4	4	6	5	6		17	6	11	12	9	12		2	1	0	2	1	2	0	1	1.66667	NO		3.45	1.48	1.06	2.96	1.77	2.96		463		0.431965	0.215983	0	0.431965	0.215983	0.431965	0.215983	0.359971	-0.300902	-0.243256	-0.31794	-0.312861	-0.327153	-0.307577
ATP6_HUMAN		1	1	1			1		1	1	1			1		1	1	1	0	0	1	0	1	1	NO		1	1	1			1		226		0.442478	0.442478	0.442478	0	0	0.442478	0.442478	0.147493	-0.299601	-0.196728	-0.259725	-0.369507	-0.357148	-0.30624
TMEDA_HUMAN		1	1	1	3	3	5		1	1	1	4	4	7		1	1	1	4	4	7	0	1	5	YES		1	1	1	4	4	7		219		0.456621	0.456621	0.456621	1.82648	1.82648	3.19635	0.456621	2.28311	-0.297851	-0.193823	-0.257864	-0.129987	-0.103497	0.0440182
COQ7_HUMAN		1	1	1	1	2	1		1	1	1	1	2	1		1	1	1	1	2	1	0	1	1.33333	NO		1	1	1	1	2	1		217		0.460829	0.460829	0.460829	0.460829	0.921659	0.460829	0.460829	0.614439	-0.29733	-0.192958	-0.257311	-0.309075	-0.229153	-0.303905
RAN_HUMAN		1	1	1	1	1	1		1	1	1	1	1	1		1	1	1	1	1	1	0	1	1	NO		1	1	1	1	1	1		216		0.462963	0.462963	0.462963	0.462963	0.462963	0.462963	0.462963	0.462963	-0.297066	-0.19252	-0.25703	-0.308796	-0.292854	-0.303634
RAB5B_HUMAN		1			1				1			2				1	0	0	2	0	0	0	1	2	NO		1			2				215		0.465116	0	0	0.930233	0	0	0.155039	0.310078	-0.296799	-0.287625	-0.31794	-0.247519	-0.357148	-0.362517
SC22B_HUMAN		1		1	2	2			1		1	2	3			1	0	1	2	3	0	0	1	2.5	NO		1		1	2	3			215		0.465116	0	0.465116	0.930233	1.39535	0	0.310078	0.775194	-0.296799	-0.287625	-0.256747	-0.247519	-0.16337	-0.362517
BAK_HUMAN		1	1	1	1	2	2		1	1	1	1	3	3		1	1	1	1	3	3	0	1	2.33333	NO		1	1	1	1	3	3		211		0.473934	0.473934	0.473934	0.473934	1.4218	1.4218	0.473934	1.10585	-0.295708	-0.190266	-0.255587	-0.307357	-0.159697	-0.181682
GSTP1_HUMAN		1							1							1	0	0	0	0	0	0	1	0	NO		1							210		0.47619	0	0	0	0	0	0.15873	0	-0.295429	-0.287625	-0.31794	-0.369507	-0.357148	-0.362517
FRDA_HUMAN		1			1	2	1		1			1	2	1		1	0	0	1	2	1	0	1	1.33333	NO		1			1	2	1		210		0.47619	0	0	0.47619	0.952381	0.47619	0.15873	0.634921	-0.295429	-0.287625	-0.31794	-0.307061	-0.224887	-0.301952
DTD1_HUMAN		1	1	1	1	1	1		1	1	1	2	1	1		1	1	1	2	1	1	0	1	1.33333	NO		1	1	1	2	1	1		209		0.478469	0.478469	0.478469	0.956938	0.478469	0.478469	0.478469	0.637959	-0.295147	-0.189334	-0.25499	-0.244017	-0.290701	-0.301662
CRIP2_HUMAN		1		1	1	1			1		1	2	1			1	0	1	2	1	0	0	1	1.5	NO		1		1	2	1			208		0.480769	0	0.480769	0.961538	0.480769	0	0.320513	0.480769	-0.294862	-0.287625	-0.254687	-0.243414	-0.290381	-0.362517
SPRY4_HUMAN		1							1							1	0	0	0	0	0	0	1	0	NO		1							207		0.483092	0	0	0	0	0	0.161031	0	-0.294574	-0.287625	-0.31794	-0.369507	-0.357148	-0.362517
TPD54_HUMAN		1		1		1	1		1		1		1	1		1	0	1	0	1	1	0	1	1	NO		1		1		1	1		206		0.485437	0	0.485437	0	0.485437	0.485437	0.323625	0.323625	-0.294284	-0.287625	-0.254073	-0.369507	-0.289733	-0.300776
RRAS2_HUMAN		1		1	1	1	1		1		1	1	1	1		1	0	1	1	1	1	0	1	1	NO		1		1	1	1	1		204		0.490196	0	0.490196	0.490196	0.490196	0.490196	0.326797	0.490196	-0.293695	-0.287625	-0.253447	-0.305224	-0.289072	-0.30017
GPX1_HUMAN		1			2	1	2		1			3	2	2		1	0	0	3	2	2	0	1	2.33333	NO		1			3	2	2		203		0.492611	0	0	1.47783	0.985222	0.985222	0.164204	1.14943	-0.293396	-0.287625	-0.31794	-0.175708	-0.220326	-0.237209
TAGL2_HUMAN		1							1							1	0	0	0	0	0	0	1	0	NO		1							199		0.502513	0	0	0	0	0	0.167504	0	-0.292171	-0.287625	-0.31794	-0.369507	-0.357148	-0.362517
MRP_HUMAN		1		1	1	1	2		1		1	1	2	2		1	0	1	1	2	2	0	1	1.66667	NO		1		1	1	2	2		195		0.512821	0	0.512821	0.512821	1.02564	1.02564	0.34188	0.854701	-0.290895	-0.287625	-0.25047	-0.302257	-0.214713	-0.232068
PGRC1_HUMAN		1		1	1	2	1		1		1	2	4	2		1	0	1	2	4	2	0	1	2.66667	NO		1		1	2	4	2		195		0.512821	0	0.512821	1.02564	2.05128	1.02564	0.34188	1.36752	-0.290895	-0.287625	-0.25047	-0.235008	-0.0722783	-0.232068
RHOA_HUMAN		1		1	1	1			1		1	1	1			1	0	1	1	1	0	0	1	1	NO		1		1	1	1			193		0.518135	0	0.518135	0.518135	0.518135	0	0.345423	0.345423	-0.290237	-0.287625	-0.249771	-0.301561	-0.285192	-0.362517
BBC3_HUMAN		1		1	1	1	1		1		1	2	1	1		1	0	1	2	1	1	0	1	1.33333	NO		1		1	2	1	1		193		0.518135	0	0.518135	1.03627	0.518135	0.518135	0.345423	0.690846	-0.290237	-0.287625	-0.249771	-0.233614	-0.285192	-0.296617
RAC1_HUMAN		1		1	1	1	1		1		1	1	1	1		1	0	1	1	1	1	0	1	1	NO		1		1	1	1	1		192		0.520833	0	0.520833	0.520833	0.520833	0.520833	0.347222	0.520833	-0.289903	-0.287625	-0.249416	-0.301207	-0.284817	-0.296274
NTPCR_HUMAN		1			1	1			1			2	1			1	0	0	2	1	0	0	1	1.5	NO		1			2	1			190		0.526316	0	0	1.05263	0.526316	0	0.175439	0.526316	-0.289224	-0.287625	-0.31794	-0.231468	-0.284056	-0.362517
PRAF3_HUMAN		1			1				1			1				1	0	0	1	0	0	0	1	1	NO		1			1				188		0.531915	0	0	0.531915	0	0	0.177305	0.177305	-0.288531	-0.287625	-0.31794	-0.299753	-0.357148	-0.362517
NDK6_HUMAN		1							1							1	0	0	0	0	0	0	1	0	NO		1							186		0.537634	0	0	0	0	0	0.179211	0	-0.287823	-0.287625	-0.31794	-0.369507	-0.357148	-0.362517
FDX2_HUMAN		1					2		1					2		1	0	0	0	0	2	0	1	2	NO		1					2		186		0.537634	0	0	0	0	1.07527	0.179211	0.358423	-0.287823	-0.287625	-0.31794	-0.369507	-0.357148	-0.225756
SSRG_HUMAN		1	1	1	1	1	1		1	1	1	2	2	2		1	1	1	2	2	2	0	1	2	NO		1	1	1	2	2	2		185		0.540541	0.540541	0.540541	1.08108	1.08108	1.08108	0.540541	1.08108	-0.287464	-0.176583	-0.246823	-0.227737	-0.207014	-0.225017
RAP1B_HUMAN		2		2	1				2		2	1				1	0	1	0	0	0	0	1	0	NO		1.36		1.36	0.36				184		0.543478	0	0.543478	0	0	0	0.362319	0	-0.2871	-0.287625	-0.246437	-0.369507	-0.357148	-0.362517
RAP1A_HUMAN		2		2	2	1	1		2		2	2	1	1		1	0	1	1	1	1	0	1	1	NO		1.64		1.64	1.64	1	1		184		0.543478	0	0.543478	0.543478	0.543478	0.543478	0.362319	0.543478	-0.2871	-0.287625	-0.246437	-0.298237	-0.281673	-0.293394
NPM3_HUMAN		1		1	1	1	1		1		1	1	1	1		1	0	1	1	1	1	0	1	1	NO		1		1	1	1	1		178		0.561798	0	0.561798	0.561798	0.561798	0.561798	0.374532	0.561798	-0.284833	-0.287625	-0.244027	-0.295835	-0.279129	-0.291064
TEBP_HUMAN		1							1							1	0	0	0	0	0	0	1	0	NO		1							160		0.625	0	0	0	0	0	0.208333	0	-0.27701	-0.287625	-0.31794	-0.369507	-0.357148	-0.362517
RL21_HUMAN		1		1		1	1		1		1		2	2		1	0	1	0	2	2	0	1	2	NO		1		1		2	2		160		0.625	0	0.625	0	1.25	1.25	0.416667	0.833333	-0.27701	-0.287625	-0.235711	-0.369507	-0.183555	-0.203533
MGST1_HUMAN		1							1							1	0	0	0	0	0	0	1	0	NO		1							155		0.645161	0	0	0	0	0	0.215054	0	-0.274515	-0.287625	-0.31794	-0.369507	-0.357148	-0.362517
RL27A_HUMAN		1	1	1	2	3	2		1	1	1	2	4	2		1	1	1	2	4	2	0	1	2.66667	NO		1	1	1	2	4	2		148		0.675676	0.675676	0.675676	1.35135	2.7027	1.35135	0.675676	1.8018	-0.270738	-0.148823	-0.229044	-0.192295	0.018187	-0.190642
COA1_HUMAN		1			1				1			1				1	0	0	1	0	0	0	1	1	NO		1			1				146		0.684932	0	0	0.684932	0	0	0.228311	0.228311	-0.269592	-0.287625	-0.31794	-0.279687	-0.357148	-0.362517
RT18C_HUMAN		1	1		1	1	1		1	1		1	1	1		1	1	0	1	1	1	0	1	1	NO		1	1		1	1	1		142		0.704225	0.704225	0	0.704225	0.704225	0.704225	0.469484	0.704225	-0.267204	-0.142958	-0.31794	-0.277157	-0.259349	-0.272948
RM54_HUMAN		1				1	1		1				1	1		1	0	0	0	1	1	0	1	1	NO		1				1	1		138		0.724638	0	0	0	0.724638	0.724638	0.241546	0.483092	-0.264678	-0.287625	-0.31794	-0.369507	-0.256514	-0.270352
RIDA_HUMAN		1			1				1			2				1	0	0	2	0	0	0	1	2	NO		1			2				137		0.729927	0	0	1.45985	0	0	0.243309	0.486618	-0.264023	-0.287625	-0.31794	-0.178066	-0.357148	-0.362517
RL28_HUMAN		1				3	2		1				4	5		1	0	0	0	4	5	0	1	4.5	YES		1				4	5		137		0.729927	0	0	0	2.91971	3.64964	0.243309	2.18978	-0.264023	-0.287625	-0.31794	-0.369507	0.0483233	0.101671
FABP5_HUMAN		1			1				1			1				1	0	0	1	0	0	0	1	1	NO		1			1				135		0.740741	0	0	0.740741	0	0	0.246914	0.246914	-0.262684	-0.287625	-0.31794	-0.272369	-0.357148	-0.362517
LEG1_HUMAN		1			1	1	1		1			2	1	1		1	0	0	2	1	1	0	1	1.33333	NO		1			2	1	1		135		0.740741	0	0	1.48148	0.740741	0.740741	0.246914	0.987654	-0.262684	-0.287625	-0.31794	-0.17523	-0.254278	-0.268304
RL22_HUMAN		1	1	1	2	2	1		1	1	1	2	3	1		1	1	1	2	3	1	0	1	2	NO		1	1	1	2	3	1		128		0.78125	0.78125	0.78125	1.5625	2.34375	0.78125	0.78125	1.5625	-0.257671	-0.127135	-0.215154	-0.164605	-0.0316621	-0.263152
MPC2_HUMAN		1					1		1					1		1	0	0	0	0	1	0	1	1	NO		1					1		127		0.787402	0	0	0	0	0.787402	0.262467	0.262467	-0.256909	-0.287625	-0.31794	-0.369507	-0.357148	-0.26237
COA6_HUMAN		1		1	1		1		1		1	1		1		1	0	1	1	0	1	0	1	1	NO		1		1	1		1		125		0.8	0	0.8	0.8	0	0.8	0.533333	0.533333	-0.25535	-0.287625	-0.212687	-0.264597	-0.357148	-0.260767
UTS2_HUMAN		1	1	1	1	1	1		1	1	1	1	1	2		1	1	1	1	1	2	0	1	1.33333	NO		1	1	1	1	1	2		124		0.806452	0.806452	0.806452	0.806452	0.806452	1.6129	0.806452	1.07527	-0.254551	-0.121958	-0.211838	-0.263751	-0.245153	-0.157376
RAB12_HUMAN		2	1	2	2	2	2		3	2	3	2	2	3		2	0	1	1	1	1	0	1	1	NO		2.05	0.1	1.1	1.05	1.05	1.1		244		0.819672	0	0.409836	0.409836	0.409836	0.409836	0.409836	0.409836	-0.252915	-0.287625	-0.26402	-0.315762	-0.300232	-0.310391
NDUC2_HUMAN		1	1	1	1	1	1		1	1	1	2	1	2		1	1	1	2	1	2	0	1	1.66667	NO		1	1	1	2	1	2		119		0.840336	0.840336	0.840336	1.68067	0.840336	1.68067	0.840336	1.40056	-0.250357	-0.114997	-0.20738	-0.149109	-0.240447	-0.148757
DMAC1_HUMAN		1		1	1	1	1		1		1	1	1	2		1	0	1	1	1	2	0	1	1.33333	NO		1		1	1	1	2		116		0.862069	0	0.862069	0.862069	0.862069	1.72414	0.574713	1.14943	-0.247667	-0.287625	-0.204521	-0.256458	-0.237429	-0.143228
MIF_HUMAN		1	1	1	1	1	1		1	1	1	3	1	1		1	1	1	3	1	1	0	1	1.66667	NO		1	1	1	3	1	1		115		0.869565	0.869565	0.869565	2.6087	0.869565	0.869565	0.869565	1.44928	-0.24674	-0.108993	-0.203535	-0.0274103	-0.236388	-0.251919
PPDPF_HUMAN		1		1	1	2	1		1		1	2	3	1		1	0	1	2	3	1	0	1	2	NO		1		1	2	3	1		114		0.877193	0	0.877193	1.75439	2.63158	0.877193	0.584795	1.75439	-0.245795	-0.287625	-0.202531	-0.139442	0.00830976	-0.250949
TM141_HUMAN		1			1	1	1		1			1	2	1		1	0	0	1	2	1	0	1	1.33333	NO		1			1	2	1		108		0.925926	0	0	0.925926	1.85185	0.925926	0.308642	1.23457	-0.239764	-0.287625	-0.31794	-0.248084	-0.0999739	-0.244751
RM36_HUMAN		1				1			1				1			1	0	0	0	1	0	0	1	1	NO		1				1			103		0.970874	0	0	0	0.970874	0	0.323625	0.323625	-0.2342	-0.287625	-0.31794	-0.369507	-0.222319	-0.362517
VAMP3_HUMAN		1					1		1					1		1	0	0	0	0	1	0	1	1	NO		1					1		100		1	0	0	0	0	1	0.333333	0.333333	-0.230595	-0.287625	-0.31794	-0.369507	-0.357148	-0.23533
TIM8A_HUMAN		1		1	1	1	2		1		1	1	1	2		1	0	1	1	1	2	0	1	1.33333	NO		1		1	1	1	2		97		1.03093	0	1.03093	1.03093	1.03093	2.06186	0.687285	1.37457	-0.226767	-0.287625	-0.182305	-0.234314	-0.213979	-0.100275
S10A6_HUMAN		1							1							1	0	0	0	0	0	0	1	0	NO		1							90		1.11111	0	0	0	0	0	0.37037	0	-0.216843	-0.287625	-0.31794	-0.369507	-0.357148	-0.362517
COX7B_HUMAN		1	1		1	1	1		1	1		2	2	2		1	1	0	2	2	2	0	1	2	NO		1	1		2	2	2		80		1.25	1.25	0	2.5	2.5	2.5	0.833333	2.5	-0.199652	-0.0308413	-0.31794	-0.0416643	-0.00996311	-0.0445484
TM258_HUMAN		1				1	1		1				1	1		1	0	0	0	1	1	0	1	1	NO		1				1	1		79		1.26582	0	0	0	1.26582	1.26582	0.421941	0.843882	-0.197694	-0.287625	-0.31794	-0.369507	-0.181358	-0.20152
ROMO1_HUMAN		1					1		1					2		1	0	0	0	0	2	0	1	2	NO		1					2		79		1.26582	0	0	0	0	2.53165	0.421941	0.843882	-0.197694	-0.287625	-0.31794	-0.369507	-0.357148	-0.0405235
NDUF8_HUMAN		1	1						1	1						1	1	0	0	0	0	0	1	0	NO		1	1						74		1.35135	1.35135	0	0	0	0	0.900901	0	-0.187108	-0.010021	-0.31794	-0.369507	-0.357148	-0.362517
COX14_HUMAN		1		1	1	1	1		1		1	1	1	1		1	0	1	1	1	1	0	1	1	NO		1		1	1	1	1		57		1.75439	0	1.75439	1.75439	1.75439	1.75439	1.16959	1.75439	-0.137223	-0.287625	-0.0871222	-0.139442	-0.113509	-0.139381
MTLN_HUMAN		1			1				1			1				1	0	0	1	0	0	0	1	1	NO		1			1				56		1.78571	0	0	1.78571	0	0	0.595238	0.595238	-0.133345	-0.287625	-0.31794	-0.135334	-0.357148	-0.362517
H2A1C_HUMAN		6	6	5	5	7	5		18	16	16	18	24	12		3	0	0	0	2	2	0	1	1.33333	NO		7.54	4.78	4.78	5.36	8.78	4.97		130		2.30769	0	0	0	1.53846	1.53846	0.769231	1.02564	-0.0687388	-0.287625	-0.31794	-0.369507	-0.143496	-0.166844
H2AV_HUMAN		3	2	2	3	3	3		8	6	6	9	7	6		3	0	0	2	1	2	0	1	1.66667	NO		4.38	1.66	1.66	3.93	2.66	3.1		128		2.34375	0	0	1.5625	0.78125	1.5625	0.78125	1.30208	-0.0642759	-0.287625	-0.31794	-0.164605	-0.248652	-0.163787
H2B2F_HUMAN		17	9	12	13	14	9		98	55	99	98	87	65		3	0	0	0	1	0	0	1	0.333333	NO		16.06	7.61	13.95	13.45	12.83	8.56		126		2.38095	0	0	0	0.793651	0	0.793651	0.26455	-0.0596713	-0.287625	-0.31794	-0.369507	-0.24693	-0.362517
OGDHL_HUMAN		2	1	2	1	2	2		3	2	3	2	3	3		1	0	1	0	1	1	0	0.666667	0.666667	NO		1.05	0.05	1.05	0.05	1.05	1.05		1010		0.0990099	0	0.0990099	0	0.0990099	0.0990099	0.0660066	0.0660066	-0.342113	-0.287625	-0.304914	-0.369507	-0.343398	-0.349924
MIRO1_HUMAN		1	1	1	1				1	1	1	1				1	0	1	1	0	0	0	0.666667	1	NO		1	0.1	1	1				618		0.161812	0	0.161812	0.161812	0	0	0.107875	0.0539374	-0.33434	-0.287625	-0.296651	-0.348288	-0.357148	-0.362517
TPM3_HUMAN		2		2	1		3		2		2	1		3		0	0	1	0	0	1	0	0.5	0.5	NO		1.33		1.67	0.67		2.33		285		0	0	0.350877	0	0	0.350877	0.116959	0.116959	-0.354368	-0.287625	-0.271777	-0.369507	-0.357148	-0.31789
H2B1D_HUMAN		14	9	13	13	13	10		95	55	100	98	86	66		0	0	1	0	0	1	0	0.333333	0.333333	NO		3.26	1.9	4.49	3.36	2.96	3.14		126		0	0	0.793651	0	0	0.793651	0.26455	0.26455	-0.354368	-0.287625	-0.213523	-0.369507	-0.357148	-0.261575
ACSL3_HUMAN		3	1	2	3	3	2		3	1	2	3	4	2		1	0	0	1	2	0	0	0.333333	1	NO		1.71	0.35	0.71	1.71	2.71	0.71		720		0.138889	0	0	0.138889	0.277778	0	0.0462963	0.138889	-0.337177	-0.287625	-0.31794	-0.351294	-0.318571	-0.362517
HS71A_HUMAN		6	2	4	4	4	6		9	3	7	7	6	9		1	0	0	0	0	3	0	0.333333	1	NO		3.54	0.75	1.7	1.89	1.24	4.87		641		0.156006	0	0	0	0	0.468019	0.0520021	0.156006	-0.335059	-0.287625	-0.31794	-0.369507	-0.357148	-0.302991
AOFA_HUMAN		3	2	2	4	3	3		9	3	8	12	9	10		1	0	0	2	1	1	0	0.333333	1.33333	NO		1.85	0.32	0.85	3.06	1.85	1.96		527		0.189753	0	0	0.379507	0.189753	0.189753	0.0632511	0.253004	-0.330882	-0.287625	-0.31794	-0.31974	-0.330796	-0.338383
H2B1L_HUMAN		14	9	11	13	13	9		95	55	98	98	86	65		1	0	0	1	0	0	0	0.333333	0.333333	NO		4.24	1.9	3.46	4.33	2.96	2.14		126		0.793651	0	0	0.793651	0	0	0.26455	0.26455	-0.256136	-0.287625	-0.31794	-0.26543	-0.357148	-0.362517
1B58_HUMAN					1	2	1					1	2	1		0	0	0	0	0	0	0	0	0	NO					0	0	0		362		0	0	0	0	0	0	0	0	-0.354368	-0.287625	-0.31794	-0.369507	-0.357148	-0.362517
1B45_HUMAN					1	2	1					1	2	1		0	0	0	0	0	0	0	0	0	NO					1	1.16	0.16				0	0	0	0	0	0	0	0	-0.354368	-0.287625	-0.31794	-0.369507	-0.357148	-0.362517
1C12_HUMAN					1	3	1					1	3	1		0	0	0	0	0	0	0	0	0	NO					0	0	0				0	0	0	0	0	0	0	0	-0.354368	-0.287625	-0.31794	-0.369507	-0.357148	-0.362517
AT12A_HUMAN				1	1		1				1	2		1		0	0	0	0	0	0	0	0	0	NO				0.01	0.02		0.01		1039		0	0	0	0	0	0	0	0	-0.354368	-0.287625	-0.31794	-0.369507	-0.357148	-0.362517
RALB_HUMAN		1		1	1				1		1	1				0	0	0	0	0	0	0	0	0	NO		0.5		0.5	0.5				206		0	0	0	0	0	0	0	0	-0.354368	-0.287625	-0.31794	-0.369507	-0.357148	-0.362517
RALA_HUMAN		1		1	1				1		1	1				0	0	0	0	0	0	0	0	0	NO		0.5		0.5	0.5				206		0	0	0	0	0	0	0	0	-0.354368	-0.287625	-0.31794	-0.369507	-0.357148	-0.362517
EPS8_HUMAN																0	0	0	0	0	0	0	0	0	NO									822		0	0	0	0	0	0	0	0	-0.354368	-0.287625	-0.31794	-0.369507	-0.357148	-0.362517
EPHB4_HUMAN																0	0	0	0	0	0	0	0	0	NO									987		0	0	0	0	0	0	0	0	-0.354368	-0.287625	-0.31794	-0.369507	-0.357148	-0.362517
PLST_HUMAN																0	0	0	0	0	0	0	0	0	NO									630		0	0	0	0	0	0	0	0	-0.354368	-0.287625	-0.31794	-0.369507	-0.357148	-0.362517
PTN11_HUMAN																0	0	0	0	0	0	0	0	0	NO									593		0	0	0	0	0	0	0	0	-0.354368	-0.287625	-0.31794	-0.369507	-0.357148	-0.362517
AP2A1_HUMAN																0	0	0	0	0	0	0	0	0	NO									977		0	0	0	0	0	0	0	0	-0.354368	-0.287625	-0.31794	-0.369507	-0.357148	-0.362517
NECT2_HUMAN																0	0	0	0	0	0	0	0	0	NO									538		0	0	0	0	0	0	0	0	-0.354368	-0.287625	-0.31794	-0.369507	-0.357148	-0.362517
PALM_HUMAN																0	0	0	0	0	0	0	0	0	NO									387		0	0	0	0	0	0	0	0	-0.354368	-0.287625	-0.31794	-0.369507	-0.357148	-0.362517
PVR_HUMAN																0	0	0	0	0	0	0	0	0	NO									417		0	0	0	0	0	0	0	0	-0.354368	-0.287625	-0.31794	-0.369507	-0.357148	-0.362517
RAP2B_HUMAN																0	0	0	0	0	0	0	0	0	NO									183		0	0	0	0	0	0	0	0	-0.354368	-0.287625	-0.31794	-0.369507	-0.357148	-0.362517
PTPRK_HUMAN																0	0	0	0	0	0	0	0	0	NO									1439		0	0	0	0	0	0	0	0	-0.354368	-0.287625	-0.31794	-0.369507	-0.357148	-0.362517
SPP2A_HUMAN																0	0	0	0	0	0	0	0	0	NO									520		0	0	0	0	0	0	0	0	-0.354368	-0.287625	-0.31794	-0.369507	-0.357148	-0.362517
PLCD3_HUMAN																0	0	0	0	0	0	0	0	0	NO									789		0	0	0	0	0	0	0	0	-0.354368	-0.287625	-0.31794	-0.369507	-0.357148	-0.362517
RL36L_HUMAN																0	0	0	0	0	0	0	0	0	NO									106		0	0	0	0	0	0	0	0	-0.354368	-0.287625	-0.31794	-0.369507	-0.357148	-0.362517
ARC1B_HUMAN																0	0	0	0	0	0	0	0	0	NO									372		0	0	0	0	0	0	0	0	-0.354368	-0.287625	-0.31794	-0.369507	-0.357148	-0.362517
NECP2_HUMAN																0	0	0	0	0	0	0	0	0	NO									263		0	0	0	0	0	0	0	0	-0.354368	-0.287625	-0.31794	-0.369507	-0.357148	-0.362517
SAHH_HUMAN																0	0	0	0	0	0	0	0	0	NO									432		0	0	0	0	0	0	0	0	-0.354368	-0.287625	-0.31794	-0.369507	-0.357148	-0.362517
AGAL_HUMAN																0	0	0	0	0	0	0	0	0	NO									429		0	0	0	0	0	0	0	0	-0.354368	-0.287625	-0.31794	-0.369507	-0.357148	-0.362517
ARVC_HUMAN																0	0	0	0	0	0	0	0	0	NO									962		0	0	0	0	0	0	0	0	-0.354368	-0.287625	-0.31794	-0.369507	-0.357148	-0.362517
DDX3X_HUMAN																0	0	0	0	0	0	0	0	0	NO									662		0	0	0	0	0	0	0	0	-0.354368	-0.287625	-0.31794	-0.369507	-0.357148	-0.362517
CALL5_HUMAN																0	0	0	0	0	0	0	0	0	NO									146		0	0	0	0	0	0	0	0	-0.354368	-0.287625	-0.31794	-0.369507	-0.357148	-0.362517
CNN3_HUMAN																0	0	0	0	0	0	0	0	0	NO									329		0	0	0	0	0	0	0	0	-0.354368	-0.287625	-0.31794	-0.369507	-0.357148	-0.362517
CD59_HUMAN																0	0	0	0	0	0	0	0	0	NO									128		0	0	0	0	0	0	0	0	-0.354368	-0.287625	-0.31794	-0.369507	-0.357148	-0.362517
CISD2_HUMAN																0	0	0	0	0	0	0	0	0	NO									135		0	0	0	0	0	0	0	0	-0.354368	-0.287625	-0.31794	-0.369507	-0.357148	-0.362517
CC50A_HUMAN																0	0	0	0	0	0	0	0	0	NO									361		0	0	0	0	0	0	0	0	-0.354368	-0.287625	-0.31794	-0.369507	-0.357148	-0.362517
CHM1A_HUMAN																0	0	0	0	0	0	0	0	0	NO									196		0	0	0	0	0	0	0	0	-0.354368	-0.287625	-0.31794	-0.369507	-0.357148	-0.362517
CLD3_HUMAN																0	0	0	0	0	0	0	0	0	NO									220		0	0	0	0	0	0	0	0	-0.354368	-0.287625	-0.31794	-0.369507	-0.357148	-0.362517
DCD_HUMAN																0	0	0	0	0	0	0	0	0	NO									110		0	0	0	0	0	0	0	0	-0.354368	-0.287625	-0.31794	-0.369507	-0.357148	-0.362517
AMFR_HUMAN																0	0	0	0	0	0	0	0	0	NO									643		0	0	0	0	0	0	0	0	-0.354368	-0.287625	-0.31794	-0.369507	-0.357148	-0.362517
EMC8_HUMAN																0	0	0	0	0	0	0	0	0	NO									210		0	0	0	0	0	0	0	0	-0.354368	-0.287625	-0.31794	-0.369507	-0.357148	-0.362517
EXOC1_HUMAN																0	0	0	0	0	0	0	0	0	NO									894		0	0	0	0	0	0	0	0	-0.354368	-0.287625	-0.31794	-0.369507	-0.357148	-0.362517
FRMD8_HUMAN																0	0	0	0	0	0	0	0	0	NO									464		0	0	0	0	0	0	0	0	-0.354368	-0.287625	-0.31794	-0.369507	-0.357148	-0.362517
LEG3_HUMAN																0	0	0	0	0	0	0	0	0	NO									250		0	0	0	0	0	0	0	0	-0.354368	-0.287625	-0.31794	-0.369507	-0.357148	-0.362517
GOSR2_HUMAN																0	0	0	0	0	0	0	0	0	NO									212		0	0	0	0	0	0	0	0	-0.354368	-0.287625	-0.31794	-0.369507	-0.357148	-0.362517
GOGA7_HUMAN																0	0	0	0	0	0	0	0	0	NO									137		0	0	0	0	0	0	0	0	-0.354368	-0.287625	-0.31794	-0.369507	-0.357148	-0.362517
GNA11_HUMAN																0	0	0	0	0	0	0	0	0	NO									359		0	0	0	0	0	0	0	0	-0.354368	-0.287625	-0.31794	-0.369507	-0.357148	-0.362517
CLCN7_HUMAN																0	0	0	0	0	0	0	0	0	NO									805		0	0	0	0	0	0	0	0	-0.354368	-0.287625	-0.31794	-0.369507	-0.357148	-0.362517
HIP1_HUMAN																0	0	0	0	0	0	0	0	0	NO									1037		0	0	0	0	0	0	0	0	-0.354368	-0.287625	-0.31794	-0.369507	-0.357148	-0.362517
ITB6_HUMAN																0	0	0	0	0	0	0	0	0	NO									788		0	0	0	0	0	0	0	0	-0.354368	-0.287625	-0.31794	-0.369507	-0.357148	-0.362517
KANK2_HUMAN																0	0	0	0	0	0	0	0	0	NO									851		0	0	0	0	0	0	0	0	-0.354368	-0.287625	-0.31794	-0.369507	-0.357148	-0.362517
LGMN_HUMAN																0	0	0	0	0	0	0	0	0	NO									433		0	0	0	0	0	0	0	0	-0.354368	-0.287625	-0.31794	-0.369507	-0.357148	-0.362517
L2GL1_HUMAN																0	0	0	0	0	0	0	0	0	NO									1064		0	0	0	0	0	0	0	0	-0.354368	-0.287625	-0.31794	-0.369507	-0.357148	-0.362517
LIMD1_HUMAN																0	0	0	0	0	0	0	0	0	NO									676		0	0	0	0	0	0	0	0	-0.354368	-0.287625	-0.31794	-0.369507	-0.357148	-0.362517
LPP_HUMAN																0	0	0	0	0	0	0	0	0	NO									612		0	0	0	0	0	0	0	0	-0.354368	-0.287625	-0.31794	-0.369507	-0.357148	-0.362517
PPAL_HUMAN																0	0	0	0	0	0	0	0	0	NO									423		0	0	0	0	0	0	0	0	-0.354368	-0.287625	-0.31794	-0.369507	-0.357148	-0.362517
SCRB2_HUMAN																0	0	0	0	0	0	0	0	0	NO									478		0	0	0	0	0	0	0	0	-0.354368	-0.287625	-0.31794	-0.369507	-0.357148	-0.362517
NIPA1_HUMAN																0	0	0	0	0	0	0	0	0	NO									329		0	0	0	0	0	0	0	0	-0.354368	-0.287625	-0.31794	-0.369507	-0.357148	-0.362517
PRIO_HUMAN																0	0	0	0	0	0	0	0	0	NO									253		0	0	0	0	0	0	0	0	-0.354368	-0.287625	-0.31794	-0.369507	-0.357148	-0.362517
AT131_HUMAN																0	0	0	0	0	0	0	0	0	NO									1204		0	0	0	0	0	0	0	0	-0.354368	-0.287625	-0.31794	-0.369507	-0.357148	-0.362517
MAGI1_HUMAN																0	0	0	0	0	0	0	0	0	NO									1491		0	0	0	0	0	0	0	0	-0.354368	-0.287625	-0.31794	-0.369507	-0.357148	-0.362517
MET7B_HUMAN																0	0	0	0	0	0	0	0	0	NO									244		0	0	0	0	0	0	0	0	-0.354368	-0.287625	-0.31794	-0.369507	-0.357148	-0.362517
PLOD3_HUMAN																0	0	0	0	0	0	0	0	0	NO									738		0	0	0	0	0	0	0	0	-0.354368	-0.287625	-0.31794	-0.369507	-0.357148	-0.362517
SPHM_HUMAN																0	0	0	0	0	0	0	0	0	NO									502		0	0	0	0	0	0	0	0	-0.354368	-0.287625	-0.31794	-0.369507	-0.357148	-0.362517
PI4KA_HUMAN																0	0	0	0	0	0	0	0	0	NO									2102		0	0	0	0	0	0	0	0	-0.354368	-0.287625	-0.31794	-0.369507	-0.357148	-0.362517
PTTG_HUMAN																0	0	0	0	0	0	0	0	0	NO									180		0	0	0	0	0	0	0	0	-0.354368	-0.287625	-0.31794	-0.369507	-0.357148	-0.362517
PHLA2_HUMAN																0	0	0	0	0	0	0	0	0	NO									152		0	0	0	0	0	0	0	0	-0.354368	-0.287625	-0.31794	-0.369507	-0.357148	-0.362517
PLXB2_HUMAN																0	0	0	0	0	0	0	0	0	NO									1838		0	0	0	0	0	0	0	0	-0.354368	-0.287625	-0.31794	-0.369507	-0.357148	-0.362517
PROF1_HUMAN																0	0	0	0	0	0	0	0	0	NO									140		0	0	0	0	0	0	0	0	-0.354368	-0.287625	-0.31794	-0.369507	-0.357148	-0.362517
PSMG1_HUMAN																0	0	0	0	0	0	0	0	0	NO									288		0	0	0	0	0	0	0	0	-0.354368	-0.287625	-0.31794	-0.369507	-0.357148	-0.362517
41_HUMAN																0	0	0	0	0	0	0	0	0	NO									864		0	0	0	0	0	0	0	0	-0.354368	-0.287625	-0.31794	-0.369507	-0.357148	-0.362517
PACN3_HUMAN																0	0	0	0	0	0	0	0	0	NO									424		0	0	0	0	0	0	0	0	-0.354368	-0.287625	-0.31794	-0.369507	-0.357148	-0.362517
POF1B_HUMAN																0	0	0	0	0	0	0	0	0	NO									589		0	0	0	0	0	0	0	0	-0.354368	-0.287625	-0.31794	-0.369507	-0.357148	-0.362517
SE1L1_HUMAN																0	0	0	0	0	0	0	0	0	NO									794		0	0	0	0	0	0	0	0	-0.354368	-0.287625	-0.31794	-0.369507	-0.357148	-0.362517
SPNS1_HUMAN																0	0	0	0	0	0	0	0	0	NO									528		0	0	0	0	0	0	0	0	-0.354368	-0.287625	-0.31794	-0.369507	-0.357148	-0.362517
FAT1_HUMAN																0	0	0	0	0	0	0	0	0	NO									4588		0	0	0	0	0	0	0	0	-0.354368	-0.287625	-0.31794	-0.369507	-0.357148	-0.362517
PLBL2_HUMAN																0	0	0	0	0	0	0	0	0	NO									589		0	0	0	0	0	0	0	0	-0.354368	-0.287625	-0.31794	-0.369507	-0.357148	-0.362517
GDIB_HUMAN																0	0	0	0	0	0	0	0	0	NO									445		0	0	0	0	0	0	0	0	-0.354368	-0.287625	-0.31794	-0.369507	-0.357148	-0.362517
REEP6_HUMAN																0	0	0	0	0	0	0	0	0	NO									211		0	0	0	0	0	0	0	0	-0.354368	-0.287625	-0.31794	-0.369507	-0.357148	-0.362517
SCAM2_HUMAN																0	0	0	0	0	0	0	0	0	NO									329		0	0	0	0	0	0	0	0	-0.354368	-0.287625	-0.31794	-0.369507	-0.357148	-0.362517
SH3L3_HUMAN																0	0	0	0	0	0	0	0	0	NO									93		0	0	0	0	0	0	0	0	-0.354368	-0.287625	-0.31794	-0.369507	-0.357148	-0.362517
S17A5_HUMAN																0	0	0	0	0	0	0	0	0	NO									495		0	0	0	0	0	0	0	0	-0.354368	-0.287625	-0.31794	-0.369507	-0.357148	-0.362517
SPR2A_HUMAN																0	0	0	0	0	0	0	0	0	NO									72		0	0	0	0	0	0	0	0	-0.354368	-0.287625	-0.31794	-0.369507	-0.357148	-0.362517
AT1B1_HUMAN																0	0	0	0	0	0	0	0	0	NO									303		0	0	0	0	0	0	0	0	-0.354368	-0.287625	-0.31794	-0.369507	-0.357148	-0.362517
SC5A6_HUMAN																0	0	0	0	0	0	0	0	0	NO									635		0	0	0	0	0	0	0	0	-0.354368	-0.287625	-0.31794	-0.369507	-0.357148	-0.362517
S20A1_HUMAN																0	0	0	0	0	0	0	0	0	NO									679		0	0	0	0	0	0	0	0	-0.354368	-0.287625	-0.31794	-0.369507	-0.357148	-0.362517
SNX3_HUMAN																0	0	0	0	0	0	0	0	0	NO									162		0	0	0	0	0	0	0	0	-0.354368	-0.287625	-0.31794	-0.369507	-0.357148	-0.362517
STX8_HUMAN																0	0	0	0	0	0	0	0	0	NO									236		0	0	0	0	0	0	0	0	-0.354368	-0.287625	-0.31794	-0.369507	-0.357148	-0.362517
KITH_HUMAN																0	0	0	0	0	0	0	0	0	NO									234		0	0	0	0	0	0	0	0	-0.354368	-0.287625	-0.31794	-0.369507	-0.357148	-0.362517
SEC62_HUMAN																0	0	0	0	0	0	0	0	0	NO									399		0	0	0	0	0	0	0	0	-0.354368	-0.287625	-0.31794	-0.369507	-0.357148	-0.362517
TMEM9_HUMAN																0	0	0	0	0	0	0	0	0	NO									183		0	0	0	0	0	0	0	0	-0.354368	-0.287625	-0.31794	-0.369507	-0.357148	-0.362517
TNR5_HUMAN																0	0	0	0	0	0	0	0	0	NO									277		0	0	0	0	0	0	0	0	-0.354368	-0.287625	-0.31794	-0.369507	-0.357148	-0.362517
VPS35_HUMAN																0	0	0	0	0	0	0	0	0	NO									796		0	0	0	0	0	0	0	0	-0.354368	-0.287625	-0.31794	-0.369507	-0.357148	-0.362517
VATD_HUMAN																0	0	0	0	0	0	0	0	0	NO									247		0	0	0	0	0	0	0	0	-0.354368	-0.287625	-0.31794	-0.369507	-0.357148	-0.362517
ZYX_HUMAN																0	0	0	0	0	0	0	0	0	NO									572		0	0	0	0	0	0	0	0	-0.354368	-0.287625	-0.31794	-0.369507	-0.357148	-0.362517
ATD3C_HUMAN		12	9	11	12	11	14		20	13	20	14	16	26		0	0	0	0	0	0	0	0	0	NO		0	0	0	0	0	0		411		0	0	0	0	0	0	0	0	-0.354368	-0.287625	-0.31794	-0.369507	-0.357148	-0.362517
TBA1B_HUMAN		7	1	5	6	7	5		7	1	6	7	8	7		0	0	0	0	0	0	0	0	0	NO		4	0.5	3.5	4.5	5	3.5		451		0	0	0	0	0	0	0	0	-0.354368	-0.287625	-0.31794	-0.369507	-0.357148	-0.362517
TBA1A_HUMAN		7	1	5	6	7	5		7	1	6	7	8	7		0	0	0	0	0	0	0	0	0	NO		0	0	0	0	0	0		451		0	0	0	0	0	0	0	0	-0.354368	-0.287625	-0.31794	-0.369507	-0.357148	-0.362517
TPM4_HUMAN		2		1	1		2		2		1	1		2		0	0	0	0	0	0	0	0	0	NO		0.5		0.25	0.25		0.5		248		0	0	0	0	0	0	0	0	-0.354368	-0.287625	-0.31794	-0.369507	-0.357148	-0.362517
1C17_HUMAN		1	1	1	2	3			1	1	1	2	3			0	0	0	0	0	0	0	0	0	NO		0	0	0	0	0			366		0	0	0	0	0	0	0	0	-0.354368	-0.287625	-0.31794	-0.369507	-0.357148	-0.362517
1A02_HUMAN		1	1	1	1	3	1		1	1	1	1	3	1		0	0	0	0	0	0	0	0	0	NO		1	1	1	1	1.44	0.2		365		0	0	0	0	0	0	0	0	-0.354368	-0.287625	-0.31794	-0.369507	-0.357148	-0.362517
DEST_HUMAN		1		1	1	1			1		1	1	1			0	0	0	0	0	0	0	0	0	NO		0.18		0.18	0.18	0.18			165		0	0	0	0	0	0	0	0	-0.354368	-0.287625	-0.31794	-0.369507	-0.357148	-0.362517
RAI3_HUMAN																0	0	0	0	0	0	0	0	0	NO									357		0	0	0	0	0	0	0	0	-0.354368	-0.287625	-0.31794	-0.369507	-0.357148	-0.362517
GNAS1_HUMAN																0	0	0	0	0	0	0	0	0	NO									1037		0	0	0	0	0	0	0	0	-0.354368	-0.287625	-0.31794	-0.369507	-0.357148	-0.362517
GNAI1_HUMAN																0	0	0	0	0	0	0	0	0	NO									354		0	0	0	0	0	0	0	0	-0.354368	-0.287625	-0.31794	-0.369507	-0.357148	-0.362517
ADA10_HUMAN																0	0	0	0	0	0	0	0	0	NO									748		0	0	0	0	0	0	0	0	-0.354368	-0.287625	-0.31794	-0.369507	-0.357148	-0.362517
CD151_HUMAN																0	0	0	0	0	0	0	0	0	NO									253		0	0	0	0	0	0	0	0	-0.354368	-0.287625	-0.31794	-0.369507	-0.357148	-0.362517
DBNL_HUMAN																0	0	0	0	0	0	0	0	0	NO									430		0	0	0	0	0	0	0	0	-0.354368	-0.287625	-0.31794	-0.369507	-0.357148	-0.362517
CLCA_HUMAN																0	0	0	0	0	0	0	0	0	NO									248		0	0	0	0	0	0	0	0	-0.354368	-0.287625	-0.31794	-0.369507	-0.357148	-0.362517
NHRF2_HUMAN																0	0	0	0	0	0	0	0	0	NO									337		0	0	0	0	0	0	0	0	-0.354368	-0.287625	-0.31794	-0.369507	-0.357148	-0.362517
NPTN_HUMAN																0	0	0	0	0	0	0	0	0	NO									398		0	0	0	0	0	0	0	0	-0.354368	-0.287625	-0.31794	-0.369507	-0.357148	-0.362517
TB10B_HUMAN																0	0	0	0	0	0	0	0	0	NO									808		0	0	0	0	0	0	0	0	-0.354368	-0.287625	-0.31794	-0.369507	-0.357148	-0.362517
ABLM1_HUMAN																0	0	0	0	0	0	0	0	0	NO									778		0	0	0	0	0	0	0	0	-0.354368	-0.287625	-0.31794	-0.369507	-0.357148	-0.362517
CDCP1_HUMAN																0	0	0	0	0	0	0	0	0	NO									836		0	0	0	0	0	0	0	0	-0.354368	-0.287625	-0.31794	-0.369507	-0.357148	-0.362517
CYFP1_HUMAN																0	0	0	0	0	0	0	0	0	NO									1253		0	0	0	0	0	0	0	0	-0.354368	-0.287625	-0.31794	-0.369507	-0.357148	-0.362517
EHD4_HUMAN																0	0	0	0	0	0	0	0	0	NO									541		0	0	0	0	0	0	0	0	-0.354368	-0.287625	-0.31794	-0.369507	-0.357148	-0.362517
FZD6_HUMAN																0	0	0	0	0	0	0	0	0	NO									706		0	0	0	0	0	0	0	0	-0.354368	-0.287625	-0.31794	-0.369507	-0.357148	-0.362517
RASH_HUMAN																0	0	0	0	0	0	0	0	0	NO									189		0	0	0	0	0	0	0	0	-0.354368	-0.287625	-0.31794	-0.369507	-0.357148	-0.362517
RASN_HUMAN																0	0	0	0	0	0	0	0	0	NO									189		0	0	0	0	0	0	0	0	-0.354368	-0.287625	-0.31794	-0.369507	-0.357148	-0.362517
PTK7_HUMAN																0	0	0	0	0	0	0	0	0	NO									1070		0	0	0	0	0	0	0	0	-0.354368	-0.287625	-0.31794	-0.369507	-0.357148	-0.362517
MOT4_HUMAN																0	0	0	0	0	0	0	0	0	NO									465		0	0	0	0	0	0	0	0	-0.354368	-0.287625	-0.31794	-0.369507	-0.357148	-0.362517
P4K2A_HUMAN																0	0	0	0	0	0	0	0	0	NO									479		0	0	0	0	0	0	0	0	-0.354368	-0.287625	-0.31794	-0.369507	-0.357148	-0.362517
PLS1_HUMAN																0	0	0	0	0	0	0	0	0	NO									318		0	0	0	0	0	0	0	0	-0.354368	-0.287625	-0.31794	-0.369507	-0.357148	-0.362517
PKP4_HUMAN																0	0	0	0	0	0	0	0	0	NO									1192		0	0	0	0	0	0	0	0	-0.354368	-0.287625	-0.31794	-0.369507	-0.357148	-0.362517
PLSI_HUMAN																0	0	0	0	0	0	0	0	0	NO									629		0	0	0	0	0	0	0	0	-0.354368	-0.287625	-0.31794	-0.369507	-0.357148	-0.362517
KPCD_HUMAN																0	0	0	0	0	0	0	0	0	NO									676		0	0	0	0	0	0	0	0	-0.354368	-0.287625	-0.31794	-0.369507	-0.357148	-0.362517
SQSTM_HUMAN																0	0	0	0	0	0	0	0	0	NO									440		0	0	0	0	0	0	0	0	-0.354368	-0.287625	-0.31794	-0.369507	-0.357148	-0.362517
YES_HUMAN																0	0	0	0	0	0	0	0	0	NO									543		0	0	0	0	0	0	0	0	-0.354368	-0.287625	-0.31794	-0.369507	-0.357148	-0.362517
MYO1D_HUMAN																0	0	0	0	0	0	0	0	0	NO									1006		0	0	0	0	0	0	0	0	-0.354368	-0.287625	-0.31794	-0.369507	-0.357148	-0.362517
PKP2_HUMAN																0	0	0	0	0	0	0	0	0	NO									881		0	0	0	0	0	0	0	0	-0.354368	-0.287625	-0.31794	-0.369507	-0.357148	-0.362517
AKAP2_HUMAN																0	0	0	0	0	0	0	0	0	NO									859		0	0	0	0	0	0	0	0	-0.354368	-0.287625	-0.31794	-0.369507	-0.357148	-0.362517
CLD7_HUMAN																0	0	0	0	0	0	0	0	0	NO									211		0	0	0	0	0	0	0	0	-0.354368	-0.287625	-0.31794	-0.369507	-0.357148	-0.362517
MOT1_HUMAN																0	0	0	0	0	0	0	0	0	NO									500		0	0	0	0	0	0	0	0	-0.354368	-0.287625	-0.31794	-0.369507	-0.357148	-0.362517
PICAL_HUMAN																0	0	0	0	0	0	0	0	0	NO									652		0	0	0	0	0	0	0	0	-0.354368	-0.287625	-0.31794	-0.369507	-0.357148	-0.362517
ASM3B_HUMAN																0	0	0	0	0	0	0	0	0	NO									455		0	0	0	0	0	0	0	0	-0.354368	-0.287625	-0.31794	-0.369507	-0.357148	-0.362517
ACLY_HUMAN																0	0	0	0	0	0	0	0	0	NO									1101		0	0	0	0	0	0	0	0	-0.354368	-0.287625	-0.31794	-0.369507	-0.357148	-0.362517
BGAL_HUMAN																0	0	0	0	0	0	0	0	0	NO									677		0	0	0	0	0	0	0	0	-0.354368	-0.287625	-0.31794	-0.369507	-0.357148	-0.362517
MRP2_HUMAN																0	0	0	0	0	0	0	0	0	NO									1545		0	0	0	0	0	0	0	0	-0.354368	-0.287625	-0.31794	-0.369507	-0.357148	-0.362517
CAV1_HUMAN																0	0	0	0	0	0	0	0	0	NO									178		0	0	0	0	0	0	0	0	-0.354368	-0.287625	-0.31794	-0.369507	-0.357148	-0.362517
CD63_HUMAN																0	0	0	0	0	0	0	0	0	NO									238		0	0	0	0	0	0	0	0	-0.354368	-0.287625	-0.31794	-0.369507	-0.357148	-0.362517
BORG5_HUMAN																0	0	0	0	0	0	0	0	0	NO									391		0	0	0	0	0	0	0	0	-0.354368	-0.287625	-0.31794	-0.369507	-0.357148	-0.362517
EMC6_HUMAN																0	0	0	0	0	0	0	0	0	NO									110		0	0	0	0	0	0	0	0	-0.354368	-0.287625	-0.31794	-0.369507	-0.357148	-0.362517
EXC6B_HUMAN																0	0	0	0	0	0	0	0	0	NO									811		0	0	0	0	0	0	0	0	-0.354368	-0.287625	-0.31794	-0.369507	-0.357148	-0.362517
FARP1_HUMAN																0	0	0	0	0	0	0	0	0	NO									1045		0	0	0	0	0	0	0	0	-0.354368	-0.287625	-0.31794	-0.369507	-0.357148	-0.362517
GBG12_HUMAN																0	0	0	0	0	0	0	0	0	NO									72		0	0	0	0	0	0	0	0	-0.354368	-0.287625	-0.31794	-0.369507	-0.357148	-0.362517
GBG5_HUMAN																0	0	0	0	0	0	0	0	0	NO									68		0	0	0	0	0	0	0	0	-0.354368	-0.287625	-0.31794	-0.369507	-0.357148	-0.362517
IMA1_HUMAN																0	0	0	0	0	0	0	0	0	NO									529		0	0	0	0	0	0	0	0	-0.354368	-0.287625	-0.31794	-0.369507	-0.357148	-0.362517
LAD1_HUMAN																0	0	0	0	0	0	0	0	0	NO									517		0	0	0	0	0	0	0	0	-0.354368	-0.287625	-0.31794	-0.369507	-0.357148	-0.362517
L2GL2_HUMAN																0	0	0	0	0	0	0	0	0	NO									1020		0	0	0	0	0	0	0	0	-0.354368	-0.287625	-0.31794	-0.369507	-0.357148	-0.362517
MACF1_HUMAN																0	0	0	0	0	0	0	0	0	NO									7388		0	0	0	0	0	0	0	0	-0.354368	-0.287625	-0.31794	-0.369507	-0.357148	-0.362517
NCPR_HUMAN																0	0	0	0	0	0	0	0	0	NO									677		0	0	0	0	0	0	0	0	-0.354368	-0.287625	-0.31794	-0.369507	-0.357148	-0.362517
CSKP_HUMAN																0	0	0	0	0	0	0	0	0	NO									926		0	0	0	0	0	0	0	0	-0.354368	-0.287625	-0.31794	-0.369507	-0.357148	-0.362517
PEX16_HUMAN																0	0	0	0	0	0	0	0	0	NO									336		0	0	0	0	0	0	0	0	-0.354368	-0.287625	-0.31794	-0.369507	-0.357148	-0.362517
PLPP2_HUMAN																0	0	0	0	0	0	0	0	0	NO									288		0	0	0	0	0	0	0	0	-0.354368	-0.287625	-0.31794	-0.369507	-0.357148	-0.362517
PDC6I_HUMAN																0	0	0	0	0	0	0	0	0	NO									868		0	0	0	0	0	0	0	0	-0.354368	-0.287625	-0.31794	-0.369507	-0.357148	-0.362517
FA83F_HUMAN																0	0	0	0	0	0	0	0	0	NO									500		0	0	0	0	0	0	0	0	-0.354368	-0.287625	-0.31794	-0.369507	-0.357148	-0.362517
PTPRS_HUMAN																0	0	0	0	0	0	0	0	0	NO									1948		0	0	0	0	0	0	0	0	-0.354368	-0.287625	-0.31794	-0.369507	-0.357148	-0.362517
RTN3_HUMAN																0	0	0	0	0	0	0	0	0	NO									1032		0	0	0	0	0	0	0	0	-0.354368	-0.287625	-0.31794	-0.369507	-0.357148	-0.362517
STK24_HUMAN																0	0	0	0	0	0	0	0	0	NO									443		0	0	0	0	0	0	0	0	-0.354368	-0.287625	-0.31794	-0.369507	-0.357148	-0.362517
MRCKA_HUMAN																0	0	0	0	0	0	0	0	0	NO									1732		0	0	0	0	0	0	0	0	-0.354368	-0.287625	-0.31794	-0.369507	-0.357148	-0.362517
ALBU_HUMAN																0	0	0	0	0	0	0	0	0	NO									609		0	0	0	0	0	0	0	0	-0.354368	-0.287625	-0.31794	-0.369507	-0.357148	-0.362517
NEUR1_HUMAN																0	0	0	0	0	0	0	0	0	NO									415		0	0	0	0	0	0	0	0	-0.354368	-0.287625	-0.31794	-0.369507	-0.357148	-0.362517
S38A1_HUMAN																0	0	0	0	0	0	0	0	0	NO									487		0	0	0	0	0	0	0	0	-0.354368	-0.287625	-0.31794	-0.369507	-0.357148	-0.362517
SNP23_HUMAN																0	0	0	0	0	0	0	0	0	NO									211		0	0	0	0	0	0	0	0	-0.354368	-0.287625	-0.31794	-0.369507	-0.357148	-0.362517
TMX2_HUMAN																0	0	0	0	0	0	0	0	0	NO									296		0	0	0	0	0	0	0	0	-0.354368	-0.287625	-0.31794	-0.369507	-0.357148	-0.362517
WDR1_HUMAN																0	0	0	0	0	0	0	0	0	NO									606		0	0	0	0	0	0	0	0	-0.354368	-0.287625	-0.31794	-0.369507	-0.357148	-0.362517
NAAA_HUMAN																0	0	0	0	0	0	0	0	0	NO									359		0	0	0	0	0	0	0	0	-0.354368	-0.287625	-0.31794	-0.369507	-0.357148	-0.362517
IGKC_HUMAN																0	0	0	0	0	0	0	0	0	NO									107		0	0	0	0	0	0	0	0	-0.354368	-0.287625	-0.31794	-0.369507	-0.357148	-0.362517
CADH1_HUMAN																0	0	0	0	0	0	0	0	0	NO									882		0	0	0	0	0	0	0	0	-0.354368	-0.287625	-0.31794	-0.369507	-0.357148	-0.362517
CLIC1_HUMAN																0	0	0	0	0	0	0	0	0	NO									241		0	0	0	0	0	0	0	0	-0.354368	-0.287625	-0.31794	-0.369507	-0.357148	-0.362517
CLPT1_HUMAN																0	0	0	0	0	0	0	0	0	NO									669		0	0	0	0	0	0	0	0	-0.354368	-0.287625	-0.31794	-0.369507	-0.357148	-0.362517
CYBR1_HUMAN																0	0	0	0	0	0	0	0	0	NO									286		0	0	0	0	0	0	0	0	-0.354368	-0.287625	-0.31794	-0.369507	-0.357148	-0.362517
DPP2_HUMAN																0	0	0	0	0	0	0	0	0	NO									492		0	0	0	0	0	0	0	0	-0.354368	-0.287625	-0.31794	-0.369507	-0.357148	-0.362517
IF4A1_HUMAN																0	0	0	0	0	0	0	0	0	NO									406		0	0	0	0	0	0	0	0	-0.354368	-0.287625	-0.31794	-0.369507	-0.357148	-0.362517
PDLI1_HUMAN																0	0	0	0	0	0	0	0	0	NO									329		0	0	0	0	0	0	0	0	-0.354368	-0.287625	-0.31794	-0.369507	-0.357148	-0.362517
SO4A1_HUMAN																0	0	0	0	0	0	0	0	0	NO									722		0	0	0	0	0	0	0	0	-0.354368	-0.287625	-0.31794	-0.369507	-0.357148	-0.362517
ZO3_HUMAN																0	0	0	0	0	0	0	0	0	NO									919		0	0	0	0	0	0	0	0	-0.354368	-0.287625	-0.31794	-0.369507	-0.357148	-0.362517
LYN_HUMAN																0	0	0	0	0	0	0	0	0	NO									512		0	0	0	0	0	0	0	0	-0.354368	-0.287625	-0.31794	-0.369507	-0.357148	-0.362517
VANG1_HUMAN																0	0	0	0	0	0	0	0	0	NO									524		0	0	0	0	0	0	0	0	-0.354368	-0.287625	-0.31794	-0.369507	-0.357148	-0.362517
TSN3_HUMAN																0	0	0	0	0	0	0	0	0	NO									253		0	0	0	0	0	0	0	0	-0.354368	-0.287625	-0.31794	-0.369507	-0.357148	-0.362517
DCBD2_HUMAN																0	0	0	0	0	0	0	0	0	NO									775		0	0	0	0	0	0	0	0	-0.354368	-0.287625	-0.31794	-0.369507	-0.357148	-0.362517
SCRB1_HUMAN																0	0	0	0	0	0	0	0	0	NO									552		0	0	0	0	0	0	0	0	-0.354368	-0.287625	-0.31794	-0.369507	-0.357148	-0.362517
H2B1C_HUMAN		15	9	13	13	14	10		96	55	100	98	87	66		0	0	0	0	0	0	0	0	0	NO		0	0	0	0	0	0		126		0	0	0	0	0	0	0	0	-0.354368	-0.287625	-0.31794	-0.369507	-0.357148	-0.362517
ACTBL_HUMAN		7	3	6	6	6	7		17	10	21	20	21	20		0	0	0	0	0	0	0	0	0	NO		0.2	0.12	0.25	0.24	0.25	0.24		376		0	0	0	0	0	0	0	0	-0.354368	-0.287625	-0.31794	-0.369507	-0.357148	-0.362517
RADI_HUMAN		6	2	4	3	3	2		17	8	16	13	14	12		0	0	0	0	0	0	0	0	0	NO		0.2	0.1	0.19	0.15	0.17	0.14		583		0	0	0	0	0	0	0	0	-0.354368	-0.287625	-0.31794	-0.369507	-0.357148	-0.362517
TBB3_HUMAN		5	3	3	2	5	2		6	4	4	3	7	4		0	0	0	0	0	0	0	0	0	NO		0	0	0	0	0	0		450		0	0	0	0	0	0	0	0	-0.354368	-0.287625	-0.31794	-0.369507	-0.357148	-0.362517
TPM2_HUMAN		2		1	1		2		2		1	1		2		0	0	0	0	0	0	0	0	0	NO		0.17		0.08	0.08		0.17		284		0	0	0	0	0	0	0	0	-0.354368	-0.287625	-0.31794	-0.369507	-0.357148	-0.362517
1433G_HUMAN		1			1	1	1		2			1	1	1		0	0	0	0	0	0	0	0	0	NO		0.86			0.43	0.43	0.43		247		0	0	0	0	0	0	0	0	-0.354368	-0.287625	-0.31794	-0.369507	-0.357148	-0.362517
RAB35_HUMAN		1	1	1	1	1	1		1	2	2	1	1	2		0	0	0	0	0	0	0	0	0	NO		0.05	0.1	0.1	0.05	0.05	0.1		201		0	0	0	0	0	0	0	0	-0.354368	-0.287625	-0.31794	-0.369507	-0.357148	-0.362517
KI67_HUMAN						1							1			0	0	0	0	1	0	0	0	1	NO						1			3256		0	0	0	0	0.0307125	0	0	0.0102375	-0.354368	-0.287625	-0.31794	-0.369507	-0.352882	-0.362517
TLN1_HUMAN					1		1					1		1		0	0	0	1	0	1	0	0	1	NO					1		1		2541		0	0	0	0.0393546	0	0.0393546	0	0.0262364	-0.354368	-0.287625	-0.31794	-0.364346	-0.357148	-0.357512
SMC1A_HUMAN					1							1				0	0	0	1	0	0	0	0	1	NO					1				1233		0	0	0	0.081103	0	0	0	0.0270343	-0.354368	-0.287625	-0.31794	-0.358872	-0.357148	-0.362517
KIF4A_HUMAN						1							1			0	0	0	0	1	0	0	0	1	NO						1			1232		0	0	0	0	0.0811688	0	0	0.0270563	-0.354368	-0.287625	-0.31794	-0.369507	-0.345875	-0.362517
CP135_HUMAN						1							1			0	0	0	0	1	0	0	0	1	NO						1			1140		0	0	0	0	0.0877193	0	0	0.0292398	-0.354368	-0.287625	-0.31794	-0.369507	-0.344966	-0.362517
PCNT_HUMAN						3							3			0	0	0	0	3	0	0	0	3	NO						3			3336		0	0	0	0	0.0899281	0	0	0.029976	-0.354368	-0.287625	-0.31794	-0.369507	-0.344659	-0.362517
OGT1_HUMAN						1							1			0	0	0	0	1	0	0	0	1	NO						1			1046		0	0	0	0	0.0956023	0	0	0.0318674	-0.354368	-0.287625	-0.31794	-0.369507	-0.343871	-0.362517
HCFC1_HUMAN					1	1						1	1			0	0	0	1	1	0	0	0	1	NO					1	1			2035		0	0	0	0.04914	0.04914	0	0	0.03276	-0.354368	-0.287625	-0.31794	-0.363063	-0.350323	-0.362517
PUR2_HUMAN							1							1		0	0	0	0	0	1	0	0	1	NO							1		1010		0	0	0	0	0	0.0990099	0	0.0330033	-0.354368	-0.287625	-0.31794	-0.369507	-0.357148	-0.349924
EPHA2_HUMAN							1							1		0	0	0	0	0	1	0	0	1	NO							1		976		0	0	0	0	0	0.102459	0	0.034153	-0.354368	-0.287625	-0.31794	-0.369507	-0.357148	-0.349486
PLK4_HUMAN							1							1		0	0	0	0	0	1	0	0	1	NO							1		970		0	0	0	0	0	0.103093	0	0.0343643	-0.354368	-0.287625	-0.31794	-0.369507	-0.357148	-0.349405
MYO19_HUMAN							1							1		0	0	0	0	0	1	0	0	1	NO							1		970		0	0	0	0	0	0.103093	0	0.0343643	-0.354368	-0.287625	-0.31794	-0.369507	-0.357148	-0.349405
AASS_HUMAN					1							1				0	0	0	1	0	0	0	0	1	NO					1				926		0	0	0	0.107991	0	0	0	0.0359971	-0.354368	-0.287625	-0.31794	-0.355346	-0.357148	-0.362517
ESYT2_HUMAN						1							1			0	0	0	0	1	0	0	0	1	NO						1			921		0	0	0	0	0.108578	0	0	0.0361925	-0.354368	-0.287625	-0.31794	-0.369507	-0.342069	-0.362517
DHTK1_HUMAN					1							1				0	0	0	1	0	0	0	0	1	NO					1				919		0	0	0	0.108814	0	0	0	0.0362713	-0.354368	-0.287625	-0.31794	-0.355238	-0.357148	-0.362517
CNTRB_HUMAN						1							1			0	0	0	0	1	0	0	0	1	NO						1			903		0	0	0	0	0.110742	0	0	0.036914	-0.354368	-0.287625	-0.31794	-0.369507	-0.341768	-0.362517
ZCCHV_HUMAN							1							1		0	0	0	0	0	1	0	0	1	NO							1		902		0	0	0	0	0	0.110865	0	0.0369549	-0.354368	-0.287625	-0.31794	-0.369507	-0.357148	-0.348417
ITPR3_HUMAN					3							3				0	0	0	3	0	0	0	0	3	NO					3				2671		0	0	0	0.112317	0	0	0	0.0374392	-0.354368	-0.287625	-0.31794	-0.354778	-0.357148	-0.362517
TM245_HUMAN						1							1			0	0	0	0	1	0	0	0	1	NO						1			879		0	0	0	0	0.113766	0	0	0.0379219	-0.354368	-0.287625	-0.31794	-0.369507	-0.341348	-0.362517
GPAT1_HUMAN						1							1			0	0	0	0	1	0	0	0	1	NO						1			828		0	0	0	0	0.120773	0	0	0.0402576	-0.354368	-0.287625	-0.31794	-0.369507	-0.340375	-0.362517
UFL1_HUMAN							1							1		0	0	0	0	0	1	0	0	1	NO							1		794		0	0	0	0	0	0.125945	0	0.0419815	-0.354368	-0.287625	-0.31794	-0.369507	-0.357148	-0.346499
NSUN2_HUMAN					1							1				0	0	0	1	0	0	0	0	1	NO					1				767		0	0	0	0.130378	0	0	0	0.0434594	-0.354368	-0.287625	-0.31794	-0.35241	-0.357148	-0.362517
PLOD1_HUMAN					1							1				0	0	0	1	0	0	0	0	1	NO					1				727		0	0	0	0.137552	0	0	0	0.0458505	-0.354368	-0.287625	-0.31794	-0.351469	-0.357148	-0.362517
MYOF_HUMAN					1	1	1					1	1	1		0	0	0	1	1	1	0	0	1	NO					1	1	1		2061		0	0	0	0.0485201	0.0485201	0.0485201	0	0.0485201	-0.354368	-0.287625	-0.31794	-0.363144	-0.350409	-0.356346
KTN1_HUMAN					1	1						1	1			0	0	0	1	1	0	0	0	1	NO					1	1			1357		0	0	0	0.073692	0.073692	0	0	0.049128	-0.354368	-0.287625	-0.31794	-0.359843	-0.346914	-0.362517
F161A_HUMAN						1							1			0	0	0	0	1	0	0	0	1	NO						1			660		0	0	0	0	0.151515	0	0	0.0505051	-0.354368	-0.287625	-0.31794	-0.369507	-0.336106	-0.362517
SRPRA_HUMAN						1							1			0	0	0	0	1	0	0	0	1	NO						1			638		0	0	0	0	0.15674	0	0	0.0522466	-0.354368	-0.287625	-0.31794	-0.369507	-0.33538	-0.362517
PO210_HUMAN					1	2						1	2			0	0	0	1	2	0	0	0	1.5	NO					1	2			1887		0	0	0	0.0529942	0.105988	0	0	0.0529942	-0.354368	-0.287625	-0.31794	-0.362558	-0.342429	-0.362517
TRM2A_HUMAN							1							1		0	0	0	0	0	1	0	0	1	NO							1		625		0	0	0	0	0	0.16	0	0.0533333	-0.354368	-0.287625	-0.31794	-0.369507	-0.357148	-0.342167
GT251_HUMAN						1							1			0	0	0	0	1	0	0	0	1	NO						1			622		0	0	0	0	0.160772	0	0	0.0535906	-0.354368	-0.287625	-0.31794	-0.369507	-0.334821	-0.362517
NXF1_HUMAN						1							1			0	0	0	0	1	0	0	0	1	NO						1			619		0	0	0	0	0.161551	0	0	0.0538503	-0.354368	-0.287625	-0.31794	-0.369507	-0.334712	-0.362517
UN93B_HUMAN							1							1		0	0	0	0	0	1	0	0	1	NO							1		597		0	0	0	0	0	0.167504	0	0.0558347	-0.354368	-0.287625	-0.31794	-0.369507	-0.357148	-0.341213
ATLA2_HUMAN							1							1		0	0	0	0	0	1	0	0	1	NO							1		583		0	0	0	0	0	0.171527	0	0.0571755	-0.354368	-0.287625	-0.31794	-0.369507	-0.357148	-0.340701
MOES_HUMAN		5	2	4	4	3	2		16	8	16	14	14	12		0	0	0	1	0	0	0	0	0.333333	NO		0.88	0.44	0.88	1.71	0.77	0.66		577		0	0	0	0.17331	0	0	0	0.0577701	-0.354368	-0.287625	-0.31794	-0.34678	-0.357148	-0.362517
LACTB_HUMAN							1							1		0	0	0	0	0	1	0	0	1	NO							1		547		0	0	0	0	0	0.182815	0	0.0609385	-0.354368	-0.287625	-0.31794	-0.369507	-0.357148	-0.339265
TCPB_HUMAN							1							1		0	0	0	0	0	1	0	0	1	NO							1		535		0	0	0	0	0	0.186916	0	0.0623053	-0.354368	-0.287625	-0.31794	-0.369507	-0.357148	-0.338744
EHD1_HUMAN						1							1			0	0	0	0	1	0	0	0	1	NO						1			534		0	0	0	0	0.187266	0	0	0.062422	-0.354368	-0.287625	-0.31794	-0.369507	-0.331141	-0.362517
PDP2_HUMAN							1							1		0	0	0	0	0	1	0	0	1	NO							1		529		0	0	0	0	0	0.189036	0	0.063012	-0.354368	-0.287625	-0.31794	-0.369507	-0.357148	-0.338474
SAP_HUMAN						1							1			0	0	0	0	1	0	0	0	1	NO						1			524		0	0	0	0	0.19084	0	0	0.0636132	-0.354368	-0.287625	-0.31794	-0.369507	-0.330645	-0.362517
SIAE_HUMAN							1							1		0	0	0	0	0	1	0	0	1	NO							1		523		0	0	0	0	0	0.191205	0	0.0637349	-0.354368	-0.287625	-0.31794	-0.369507	-0.357148	-0.338198
TRIM4_HUMAN					1							1				0	0	0	1	0	0	0	0	1	NO					1				500		0	0	0	0.2	0	0	0	0.0666667	-0.354368	-0.287625	-0.31794	-0.34328	-0.357148	-0.362517
ENDD1_HUMAN						1							1			0	0	0	0	1	0	0	0	1	NO						1			500		0	0	0	0	0.2	0	0	0.0666667	-0.354368	-0.287625	-0.31794	-0.369507	-0.329373	-0.362517
ADPGK_HUMAN							1							1		0	0	0	0	0	1	0	0	1	NO							1		497		0	0	0	0	0	0.201207	0	0.0670691	-0.354368	-0.287625	-0.31794	-0.369507	-0.357148	-0.336926
FSCN1_HUMAN							1							1		0	0	0	0	0	1	0	0	1	NO							1		493		0	0	0	0	0	0.20284	0	0.0676133	-0.354368	-0.287625	-0.31794	-0.369507	-0.357148	-0.336718
VATH_HUMAN							1							1		0	0	0	0	0	1	0	0	1	NO							1		483		0	0	0	0	0	0.207039	0	0.0690131	-0.354368	-0.287625	-0.31794	-0.369507	-0.357148	-0.336184
SEPT8_HUMAN		1				1			1				1			0	0	0	0	1	0	0	0	1	NO		0.03				1			483		0	0	0	0	0.207039	0	0	0.0690131	-0.354368	-0.287625	-0.31794	-0.369507	-0.328395	-0.362517
PPGB_HUMAN							1							1		0	0	0	0	0	1	0	0	1	NO							1		480		0	0	0	0	0	0.208333	0	0.0694444	-0.354368	-0.287625	-0.31794	-0.369507	-0.357148	-0.33602
AL3B1_HUMAN							1							1		0	0	0	0	0	1	0	0	1	NO							1		468		0	0	0	0	0	0.213675	0	0.0712251	-0.354368	-0.287625	-0.31794	-0.369507	-0.357148	-0.33534
G3BP1_HUMAN							1							1		0	0	0	0	0	1	0	0	1	NO							1		466		0	0	0	0	0	0.214592	0	0.0715308	-0.354368	-0.287625	-0.31794	-0.369507	-0.357148	-0.335224
RUVB2_HUMAN						1							1			0	0	0	0	1	0	0	0	1	NO						1			463		0	0	0	0	0.215983	0	0	0.0719942	-0.354368	-0.287625	-0.31794	-0.369507	-0.327153	-0.362517
SEP10_HUMAN					1							1				0	0	0	1	0	0	0	0	1	NO					1				454		0	0	0	0.220264	0	0	0	0.0734214	-0.354368	-0.287625	-0.31794	-0.340622	-0.357148	-0.362517
TBA1C_HUMAN		6	1	4	4	6	5		6	1	5	5	7	7		0	0	0	0	1	0	0	0	0.333333	NO		3	0.5	2.5	2.5	4	3.5		449		0	0	0	0	0.222717	0	0	0.074239	-0.354368	-0.287625	-0.31794	-0.369507	-0.326218	-0.362517
GP180_HUMAN						1							1			0	0	0	0	1	0	0	0	1	NO						1			440		0	0	0	0	0.227273	0	0	0.0757576	-0.354368	-0.287625	-0.31794	-0.369507	-0.325585	-0.362517
S2546_HUMAN							1							1		0	0	0	0	0	1	0	0	1	NO							1		418		0	0	0	0	0	0.239234	0	0.0797448	-0.354368	-0.287625	-0.31794	-0.369507	-0.357148	-0.33209
DNJA2_HUMAN					1							1				0	0	0	1	0	0	0	0	1	NO					1				412		0	0	0	0.242718	0	0	0	0.0809061	-0.354368	-0.287625	-0.31794	-0.337678	-0.357148	-0.362517
SUSD2_HUMAN					1	1						1	1			0	0	0	1	1	0	0	0	1	NO					1	1			822		0	0	0	0.121655	0.121655	0	0	0.081103	-0.354368	-0.287625	-0.31794	-0.353554	-0.340253	-0.362517
PDK2_HUMAN					1							1				0	0	0	1	0	0	0	0	1	NO					1				407		0	0	0	0.2457	0	0	0	0.0819001	-0.354368	-0.287625	-0.31794	-0.337287	-0.357148	-0.362517
ERP44_HUMAN							1							1		0	0	0	0	0	1	0	0	1	NO							1		406		0	0	0	0	0	0.246305	0	0.0821018	-0.354368	-0.287625	-0.31794	-0.369507	-0.357148	-0.33119
TMM43_HUMAN						1							1			0	0	0	0	1	0	0	0	1	NO						1			400		0	0	0	0	0.25	0	0	0.0833333	-0.354368	-0.287625	-0.31794	-0.369507	-0.322429	-0.362517
VRK1_HUMAN						1							1			0	0	0	0	1	0	0	0	1	NO						1			396		0	0	0	0	0.252525	0	0	0.0841751	-0.354368	-0.287625	-0.31794	-0.369507	-0.322078	-0.362517
VAT1_HUMAN					1							1				0	0	0	1	0	0	0	0	1	NO					1				393		0	0	0	0.254453	0	0	0	0.0848176	-0.354368	-0.287625	-0.31794	-0.336139	-0.357148	-0.362517
SPT20_HUMAN					2							2				0	0	0	2	0	0	0	0	2	NO					2				786		0	0	0	0.254453	0	0	0	0.0848176	-0.354368	-0.287625	-0.31794	-0.336139	-0.357148	-0.362517
CUED1_HUMAN							1							1		0	0	0	0	0	1	0	0	1	NO							1		386		0	0	0	0	0	0.259067	0	0.0863558	-0.354368	-0.287625	-0.31794	-0.369507	-0.357148	-0.329567
ACTA_HUMAN		19	11	20	19	20	22		79	50	99	93	91	96		0	0	0	0	1	0	0	0	0.333333	NO		4.75	3	5.95	5.59	6.41	5.77		377		0	0	0	0	0.265252	0	0	0.0884173	-0.354368	-0.287625	-0.31794	-0.369507	-0.320311	-0.362517
CEP41_HUMAN						1							1			0	0	0	0	1	0	0	0	1	NO						1			373		0	0	0	0	0.268097	0	0	0.0893655	-0.354368	-0.287625	-0.31794	-0.369507	-0.319916	-0.362517
S35F6_HUMAN							1							1		0	0	0	0	0	1	0	0	1	NO							1		371		0	0	0	0	0	0.269542	0	0.0898473	-0.354368	-0.287625	-0.31794	-0.369507	-0.357148	-0.328235
XRCC5_HUMAN						2							2			0	0	0	0	2	0	0	0	2	NO						2			732		0	0	0	0	0.273224	0	0	0.0910747	-0.354368	-0.287625	-0.31794	-0.369507	-0.319204	-0.362517
SYWM_HUMAN					1							1				0	0	0	1	0	0	0	0	1	NO					1				360		0	0	0	0.277778	0	0	0	0.0925926	-0.354368	-0.287625	-0.31794	-0.33308	-0.357148	-0.362517
ITA3_HUMAN					1	2						1	2			0	0	0	1	2	0	0	0	1.5	NO					1	2			1051		0	0	0	0.0951475	0.190295	0	0	0.0951475	-0.354368	-0.287625	-0.31794	-0.35703	-0.330721	-0.362517
HNRH3_HUMAN						1							1			0	0	0	0	1	0	0	0	1	NO						1			346		0	0	0	0	0.289017	0	0	0.0963391	-0.354368	-0.287625	-0.31794	-0.369507	-0.317011	-0.362517
MTG1_HUMAN					1							1				0	0	0	1	0	0	0	0	1	NO					1				334		0	0	0	0.299401	0	0	0	0.0998004	-0.354368	-0.287625	-0.31794	-0.330245	-0.357148	-0.362517
PP1A_HUMAN					1							1				0	0	0	1	0	0	0	0	1	NO					1				330		0	0	0	0.30303	0	0	0	0.10101	-0.354368	-0.287625	-0.31794	-0.329769	-0.357148	-0.362517
ACOX1_HUMAN					1	1						1	1			0	0	0	1	1	0	0	0	1	NO					1	1			660		0	0	0	0.151515	0.151515	0	0	0.10101	-0.354368	-0.287625	-0.31794	-0.349638	-0.336106	-0.362517
HMGCL_HUMAN					1							1				0	0	0	1	0	0	0	0	1	NO					1				325		0	0	0	0.307692	0	0	0	0.102564	-0.354368	-0.287625	-0.31794	-0.329157	-0.357148	-0.362517
PABP1_HUMAN					1	1						1	1			0	0	0	1	1	0	0	0	1	NO					1	1			636		0	0	0	0.157233	0.157233	0	0	0.104822	-0.354368	-0.287625	-0.31794	-0.348888	-0.335312	-0.362517
DDRGK_HUMAN						1							1			0	0	0	0	1	0	0	0	1	NO						1			314		0	0	0	0	0.318471	0	0	0.106157	-0.354368	-0.287625	-0.31794	-0.369507	-0.31292	-0.362517
OXND1_HUMAN					1							1				0	0	0	1	0	0	0	0	1	NO					1				312		0	0	0	0.320513	0	0	0	0.106838	-0.354368	-0.287625	-0.31794	-0.327476	-0.357148	-0.362517
UFD1_HUMAN					1							1				0	0	0	1	0	0	0	0	1	NO					1				307		0	0	0	0.325733	0	0	0	0.108578	-0.354368	-0.287625	-0.31794	-0.326792	-0.357148	-0.362517
NFXL1_HUMAN					2	1						2	1			0	0	0	2	1	0	0	0	1.5	NO					2	1			911		0	0	0	0.219539	0.109769	0	0	0.109769	-0.354368	-0.287625	-0.31794	-0.340718	-0.341903	-0.362517
RBP56_HUMAN							2							2		0	0	0	0	0	2	0	0	2	NO							2		592		0	0	0	0	0	0.337838	0	0.112613	-0.354368	-0.287625	-0.31794	-0.369507	-0.357148	-0.319548
MMAD_HUMAN							1							1		0	0	0	0	0	1	0	0	1	NO							1		296		0	0	0	0	0	0.337838	0	0.112613	-0.354368	-0.287625	-0.31794	-0.369507	-0.357148	-0.319548
CC033_HUMAN							1							1		0	0	0	0	0	1	0	0	1	NO							1		294		0	0	0	0	0	0.340136	0	0.113379	-0.354368	-0.287625	-0.31794	-0.369507	-0.357148	-0.319256
CNPY3_HUMAN						1							1			0	0	0	0	1	0	0	0	1	NO						1			278		0	0	0	0	0.359712	0	0	0.119904	-0.354368	-0.287625	-0.31794	-0.369507	-0.307193	-0.362517
PLPHP_HUMAN							1							1		0	0	0	0	0	1	0	0	1	NO							1		275		0	0	0	0	0	0.363636	0	0.121212	-0.354368	-0.287625	-0.31794	-0.369507	-0.357148	-0.316267
TM192_HUMAN							1							1		0	0	0	0	0	1	0	0	1	NO							1		271		0	0	0	0	0	0.369004	0	0.123001	-0.354368	-0.287625	-0.31794	-0.369507	-0.357148	-0.315585
CALD1_HUMAN					2		1					2		1		0	0	0	2	0	1	0	0	1.5	NO					2		1		793		0	0	0	0.252207	0	0.126103	0	0.126103	-0.354368	-0.287625	-0.31794	-0.336434	-0.357148	-0.346478
STX7_HUMAN							1							1		0	0	0	0	0	1	0	0	1	NO							1		261		0	0	0	0	0	0.383142	0	0.127714	-0.354368	-0.287625	-0.31794	-0.369507	-0.357148	-0.313786
CC127_HUMAN					1							1				0	0	0	1	0	0	0	0	1	NO					1				260		0	0	0	0.384615	0	0	0	0.128205	-0.354368	-0.287625	-0.31794	-0.31907	-0.357148	-0.362517
PLD3_HUMAN						1	1						1	1		0	0	0	0	1	1	0	0	1	NO						1	1		490		0	0	0	0	0.204082	0.204082	0	0.136054	-0.354368	-0.287625	-0.31794	-0.369507	-0.328806	-0.336561
XPO2_HUMAN					1	1	1					1	1	2		0	0	0	1	1	2	0	0	1.33333	NO					1	1	2		971		0	0	0	0.102987	0.102987	0.205973	0	0.137315	-0.354368	-0.287625	-0.31794	-0.356002	-0.342845	-0.33632
TMM65_HUMAN					1							1				0	0	0	1	0	0	0	0	1	NO					1				240		0	0	0	0.416667	0	0	0	0.138889	-0.354368	-0.287625	-0.31794	-0.314867	-0.357148	-0.362517
CBR4_HUMAN					1							1				0	0	0	1	0	0	0	0	1	NO					1				237		0	0	0	0.421941	0	0	0	0.140647	-0.354368	-0.287625	-0.31794	-0.314175	-0.357148	-0.362517
MASU1_HUMAN							1							1		0	0	0	0	0	1	0	0	1	NO							1		234		0	0	0	0	0	0.42735	0	0.14245	-0.354368	-0.287625	-0.31794	-0.369507	-0.357148	-0.308164
VTI1B_HUMAN							1							1		0	0	0	0	0	1	0	0	1	NO							1		232		0	0	0	0	0	0.431034	0	0.143678	-0.354368	-0.287625	-0.31794	-0.369507	-0.357148	-0.307695
PCFT_HUMAN						1	1						1	1		0	0	0	0	1	1	0	0	1	NO						1	1		459		0	0	0	0	0.217865	0.217865	0	0.145243	-0.354368	-0.287625	-0.31794	-0.369507	-0.326892	-0.334807
EPDR1_HUMAN						1							1			0	0	0	0	1	0	0	0	1	NO						1			224		0	0	0	0	0.446429	0	0	0.14881	-0.354368	-0.287625	-0.31794	-0.369507	-0.29515	-0.362517
SNG2_HUMAN						1							1			0	0	0	0	1	0	0	0	1	NO						1			224		0	0	0	0	0.446429	0	0	0.14881	-0.354368	-0.287625	-0.31794	-0.369507	-0.29515	-0.362517
PGRC2_HUMAN							1							1		0	0	0	0	0	1	0	0	1	NO							1		223		0	0	0	0	0	0.44843	0	0.149477	-0.354368	-0.287625	-0.31794	-0.369507	-0.357148	-0.305482
TBB4B_HUMAN		8	6	7	7	11	9		8	6	8	9	14	12		0	0	0	0	1	1	0	0	0.666667	NO		2.02	0.92	2.02	2.3	3.8	2.7		445		0	0	0	0	0.224719	0.224719	0	0.149813	-0.354368	-0.287625	-0.31794	-0.369507	-0.32594	-0.333936
ALKB7_HUMAN						1							1			0	0	0	0	1	0	0	0	1	NO						1			221		0	0	0	0	0.452489	0	0	0.15083	-0.354368	-0.287625	-0.31794	-0.369507	-0.294309	-0.362517
NEUA_HUMAN					1	1						1	1			0	0	0	1	1	0	0	0	1	NO					1	1			434		0	0	0	0.230415	0.230415	0	0	0.15361	-0.354368	-0.287625	-0.31794	-0.339291	-0.325149	-0.362517
SEPT6_HUMAN		1			2				1			2				0	0	0	2	0	0	0	0	2	NO		0.06			2				434		0	0	0	0.460829	0	0	0	0.15361	-0.354368	-0.287625	-0.31794	-0.309075	-0.357148	-0.362517
MAAI_HUMAN							1							1		0	0	0	0	0	1	0	0	1	NO							1		216		0	0	0	0	0	0.462963	0	0.154321	-0.354368	-0.287625	-0.31794	-0.369507	-0.357148	-0.303634
BAG2_HUMAN						1							1			0	0	0	0	1	0	0	0	1	NO						1			211		0	0	0	0	0.473934	0	0	0.157978	-0.354368	-0.287625	-0.31794	-0.369507	-0.291331	-0.362517
SDF2_HUMAN						1							1			0	0	0	0	1	0	0	0	1	NO						1			211		0	0	0	0	0.473934	0	0	0.157978	-0.354368	-0.287625	-0.31794	-0.369507	-0.291331	-0.362517
MOGS_HUMAN					1	1	1					1	2	1		0	0	0	1	2	1	0	0	1.33333	NO					1	2	1		837		0	0	0	0.119474	0.238949	0.119474	0	0.159299	-0.354368	-0.287625	-0.31794	-0.35384	-0.323964	-0.347322
LAMP1_HUMAN						1	1						1	1		0	0	0	0	1	1	0	0	1	NO						1	1		417		0	0	0	0	0.239808	0.239808	0	0.159872	-0.354368	-0.287625	-0.31794	-0.369507	-0.323844	-0.332017
MTEF3_HUMAN						1	1						1	1		0	0	0	0	1	1	0	0	1	NO						1	1		417		0	0	0	0	0.239808	0.239808	0	0.159872	-0.354368	-0.287625	-0.31794	-0.369507	-0.323844	-0.332017
NEB2_HUMAN					2	1						3	1			0	0	0	3	1	0	0	0	2	NO					3	1			817		0	0	0	0.367197	0.122399	0	0	0.163199	-0.354368	-0.287625	-0.31794	-0.321354	-0.34015	-0.362517
TM223_HUMAN						1							1			0	0	0	0	1	0	0	0	1	NO						1			202		0	0	0	0	0.49505	0	0	0.165017	-0.354368	-0.287625	-0.31794	-0.369507	-0.288398	-0.362517
DNJA1_HUMAN					1		1					1		1		0	0	0	1	0	1	0	0	1	NO					1		1		397		0	0	0	0.251889	0	0.251889	0	0.167926	-0.354368	-0.287625	-0.31794	-0.336475	-0.357148	-0.33048
KCY_HUMAN					1							1				0	0	0	1	0	0	0	0	1	NO					1				196		0	0	0	0.510204	0	0	0	0.170068	-0.354368	-0.287625	-0.31794	-0.302601	-0.357148	-0.362517
PLPL8_HUMAN		1			2	2	3		1			2	2	4		0	0	0	1	1	2	0	0	1.33333	NO		0.01			1.01	1.01	2.01		782		0	0	0	0.127877	0.127877	0.255754	0	0.170503	-0.354368	-0.287625	-0.31794	-0.352738	-0.339389	-0.329988
MTFR2_HUMAN						1	1						1	1		0	0	0	0	1	1	0	0	1	NO						1	1		385		0	0	0	0	0.25974	0.25974	0	0.17316	-0.354368	-0.287625	-0.31794	-0.369507	-0.321076	-0.329481
SUMF1_HUMAN						1	1						1	1		0	0	0	0	1	1	0	0	1	NO						1	1		374		0	0	0	0	0.26738	0.26738	0	0.178253	-0.354368	-0.287625	-0.31794	-0.369507	-0.320016	-0.32851
PRAF1_HUMAN							1							1		0	0	0	0	0	1	0	0	1	NO							1		185		0	0	0	0	0	0.540541	0	0.18018	-0.354368	-0.287625	-0.31794	-0.369507	-0.357148	-0.293767
SRC8_HUMAN						2	1						2	1		0	0	0	0	2	1	0	0	1.5	NO						2	1		550		0	0	0	0	0.363636	0.181818	0	0.181818	-0.354368	-0.287625	-0.31794	-0.369507	-0.306648	-0.339392
EMC4_HUMAN						1							1			0	0	0	0	1	0	0	0	1	NO						1			183		0	0	0	0	0.546448	0	0	0.182149	-0.354368	-0.287625	-0.31794	-0.369507	-0.28126	-0.362517
SGT1_HUMAN					1	1						1	1			0	0	0	1	1	0	0	0	1	NO					1	1			365		0	0	0	0.273973	0.273973	0	0	0.182648	-0.354368	-0.287625	-0.31794	-0.333579	-0.3191	-0.362517
MFRN2_HUMAN					1		1					1		1		0	0	0	1	0	1	0	0	1	NO					1		1		364		0	0	0	0.274725	0	0.274725	0	0.18315	-0.354368	-0.287625	-0.31794	-0.333481	-0.357148	-0.327576
RBM4_HUMAN						2							2			0	0	0	0	2	0	0	0	2	NO						2			364		0	0	0	0	0.549451	0	0	0.18315	-0.354368	-0.287625	-0.31794	-0.369507	-0.280843	-0.362517
ACOD_HUMAN						1	1						1	1		0	0	0	0	1	1	0	0	1	NO						1	1		359		0	0	0	0	0.278552	0.278552	0	0.185701	-0.354368	-0.287625	-0.31794	-0.369507	-0.318464	-0.327089
IKIP_HUMAN						1	1						1	1		0	0	0	0	1	1	0	0	1	NO						1	1		350		0	0	0	0	0.285714	0.285714	0	0.190476	-0.354368	-0.287625	-0.31794	-0.369507	-0.317469	-0.326178
SCAM3_HUMAN						1	1						1	1		0	0	0	0	1	1	0	0	1	NO						1	1		347		0	0	0	0	0.288184	0.288184	0	0.192123	-0.354368	-0.287625	-0.31794	-0.369507	-0.317126	-0.325864
VATB2_HUMAN					1	1						1	2			0	0	0	1	2	0	0	0	1.5	NO					1	2			511		0	0	0	0.195695	0.391389	0	0	0.195695	-0.354368	-0.287625	-0.31794	-0.343844	-0.302794	-0.362517
SFXN5_HUMAN					1	1						1	1			0	0	0	1	1	0	0	0	1	NO					1	1			340		0	0	0	0.294118	0.294118	0	0	0.196078	-0.354368	-0.287625	-0.31794	-0.330937	-0.316302	-0.362517
AK1A1_HUMAN					1		1					1		1		0	0	0	1	0	1	0	0	1	NO					1		1		325		0	0	0	0.307692	0	0.307692	0	0.205128	-0.354368	-0.287625	-0.31794	-0.329157	-0.357148	-0.323383
RM30_HUMAN							1							1		0	0	0	0	0	1	0	0	1	NO							1		161		0	0	0	0	0	0.621118	0	0.207039	-0.354368	-0.287625	-0.31794	-0.369507	-0.357148	-0.283519
MAGB2_HUMAN					1		1					1		1		0	0	0	1	0	1	0	0	1	NO					1		1		319		0	0	0	0.31348	0	0.31348	0	0.208986	-0.354368	-0.287625	-0.31794	-0.328398	-0.357148	-0.322646
RDH11_HUMAN					1		1					1		1		0	0	0	1	0	1	0	0	1	NO					1		1		318		0	0	0	0.314465	0	0.314465	0	0.209644	-0.354368	-0.287625	-0.31794	-0.328269	-0.357148	-0.322521
VATL_HUMAN						1							1			0	0	0	0	1	0	0	0	1	NO						1			155		0	0	0	0	0.645161	0	0	0.215054	-0.354368	-0.287625	-0.31794	-0.369507	-0.267552	-0.362517
MCAT_HUMAN					1	1						1	1			0	0	0	1	1	0	0	0	1	NO					1	1			301		0	0	0	0.332226	0.332226	0	0	0.221484	-0.354368	-0.287625	-0.31794	-0.32594	-0.31101	-0.362517
PDLI5_HUMAN					2	2						2	2			0	0	0	2	2	0	0	0	2	NO					2	2			596		0	0	0	0.33557	0.33557	0	0	0.223714	-0.354368	-0.287625	-0.31794	-0.325501	-0.310546	-0.362517
EMC2_HUMAN					1		1					1		1		0	0	0	1	0	1	0	0	1	NO					1		1		297		0	0	0	0.3367	0	0.3367	0	0.224467	-0.354368	-0.287625	-0.31794	-0.325353	-0.357148	-0.319693
PLRKT_HUMAN					1							1				0	0	0	1	0	0	0	0	1	NO					1				147		0	0	0	0.680272	0	0	0	0.226757	-0.354368	-0.287625	-0.31794	-0.280298	-0.357148	-0.362517
RS16_HUMAN						1							1			0	0	0	0	1	0	0	0	1	NO						1			146		0	0	0	0	0.684932	0	0	0.228311	-0.354368	-0.287625	-0.31794	-0.369507	-0.262029	-0.362517
TM41B_HUMAN					1	1						1	1			0	0	0	1	1	0	0	0	1	NO					1	1			291		0	0	0	0.343643	0.343643	0	0	0.229095	-0.354368	-0.287625	-0.31794	-0.324443	-0.309425	-0.362517
UB2V2_HUMAN							1							1		0	0	0	0	0	1	0	0	1	NO							1		145		0	0	0	0	0	0.689655	0	0.229885	-0.354368	-0.287625	-0.31794	-0.369507	-0.357148	-0.274802
HMOX1_HUMAN						1	1						1	1		0	0	0	0	1	1	0	0	1	NO						1	1		288		0	0	0	0	0.347222	0.347222	0	0.231481	-0.354368	-0.287625	-0.31794	-0.369507	-0.308927	-0.318355
FKBP2_HUMAN					1							1				0	0	0	1	0	0	0	0	1	NO					1				142		0	0	0	0.704225	0	0	0	0.234742	-0.354368	-0.287625	-0.31794	-0.277157	-0.357148	-0.362517
BCS1_HUMAN							3							3		0	0	0	0	0	3	0	0	3	NO							3		419		0	0	0	0	0	0.71599	0	0.238663	-0.354368	-0.287625	-0.31794	-0.369507	-0.357148	-0.271452
NIT2_HUMAN					1		1					1		1		0	0	0	1	0	1	0	0	1	NO					1		1		276		0	0	0	0.362319	0	0.362319	0	0.241546	-0.354368	-0.287625	-0.31794	-0.321994	-0.357148	-0.316435
COQ8B_HUMAN					1	1	2					1	1	2		0	0	0	1	1	2	0	0	1.33333	NO					1	1	2		544		0	0	0	0.183824	0.183824	0.367647	0	0.245098	-0.354368	-0.287625	-0.31794	-0.345401	-0.331619	-0.315757
RL32_HUMAN							1							1		0	0	0	0	0	1	0	0	1	NO							1		135		0	0	0	0	0	0.740741	0	0.246914	-0.354368	-0.287625	-0.31794	-0.369507	-0.357148	-0.268304
SURF4_HUMAN						1	1						1	1		0	0	0	0	1	1	0	0	1	NO						1	1		269		0	0	0	0	0.371747	0.371747	0	0.247831	-0.354368	-0.287625	-0.31794	-0.369507	-0.305522	-0.315236
GUF1_HUMAN					1	1	3					1	1	3		0	0	0	1	1	3	0	0	1.66667	NO					1	1	3		669		0	0	0	0.149477	0.149477	0.44843	0	0.249128	-0.354368	-0.287625	-0.31794	-0.349905	-0.336389	-0.305482
ACBD5_HUMAN					1	1	1					1	2	1		0	0	0	1	2	1	0	0	1.33333	NO					1	2	1		534		0	0	0	0.187266	0.374532	0.187266	0	0.249688	-0.354368	-0.287625	-0.31794	-0.34495	-0.305135	-0.338699
DKK1_HUMAN					1							2				0	0	0	2	0	0	0	0	2	NO					2				266		0	0	0	0.75188	0	0	0	0.250627	-0.354368	-0.287625	-0.31794	-0.270908	-0.357148	-0.362517
PTCD2_HUMAN					1		2					1		2		0	0	0	1	0	2	0	0	1.5	NO					1		2		388		0	0	0	0.257732	0	0.515464	0	0.257732	-0.354368	-0.287625	-0.31794	-0.335709	-0.357148	-0.296957
MTEF4_HUMAN						2	1						2	1		0	0	0	0	2	1	0	0	1.5	NO						2	1		381		0	0	0	0	0.524934	0.262467	0	0.262467	-0.354368	-0.287625	-0.31794	-0.369507	-0.284248	-0.329135
VASP_HUMAN					2	1						2	1			0	0	0	2	1	0	0	0	1.5	NO					2	1			380		0	0	0	0.526316	0.263158	0	0	0.263158	-0.354368	-0.287625	-0.31794	-0.300488	-0.320602	-0.362517
ITPI2_HUMAN					3	3	2					4	4	2		0	0	0	4	4	2	0	0	3.33333	YES					4	4	2		1259		0	0	0	0.317712	0.317712	0.158856	0	0.26476	-0.354368	-0.287625	-0.31794	-0.327843	-0.313026	-0.342313
LEMD2_HUMAN					1	3						1	3			0	0	0	1	3	0	0	0	2	NO					1	3			503		0	0	0	0.198807	0.596421	0	0	0.265076	-0.354368	-0.287625	-0.31794	-0.343436	-0.27432	-0.362517
NSDHL_HUMAN					1	2						1	2			0	0	0	1	2	0	0	0	1.5	NO					1	2			373		0	0	0	0.268097	0.536193	0	0	0.268097	-0.354368	-0.287625	-0.31794	-0.33435	-0.282684	-0.362517
GSLG1_HUMAN					4		5					4		6		0	0	0	4	0	6	0	0	5	YES					4		6		1179		0	0	0	0.339271	0	0.508906	0	0.282725	-0.354368	-0.287625	-0.31794	-0.325016	-0.357148	-0.297791
ERLN1_HUMAN						2	1						2	1		0	0	0	0	2	1	0	0	1.5	NO						2	1		348		0	0	0	0	0.574713	0.287356	0	0.287356	-0.354368	-0.287625	-0.31794	-0.369507	-0.277335	-0.325969
RL30_HUMAN							1							1		0	0	0	0	0	1	0	0	1	NO							1		115		0	0	0	0	0	0.869565	0	0.289855	-0.354368	-0.287625	-0.31794	-0.369507	-0.357148	-0.251919
LYPA1_HUMAN					1		1					1		1		0	0	0	1	0	1	0	0	1	NO					1		1		230		0	0	0	0.434783	0	0.434783	0	0.289855	-0.354368	-0.287625	-0.31794	-0.312491	-0.357148	-0.307218
RL35A_HUMAN						1							1			0	0	0	0	1	0	0	0	1	NO						1			110		0	0	0	0	0.909091	0	0	0.30303	-0.354368	-0.287625	-0.31794	-0.369507	-0.230899	-0.362517
BNI3L_HUMAN					1							2				0	0	0	2	0	0	0	0	2	NO					2				219		0	0	0	0.913242	0	0	0	0.304414	-0.354368	-0.287625	-0.31794	-0.249747	-0.357148	-0.362517
NIT1_HUMAN					1	1	1					1	1	1		0	0	0	1	1	1	0	0	1	NO					1	1	1		327		0	0	0	0.30581	0.30581	0.30581	0	0.30581	-0.354368	-0.287625	-0.31794	-0.329404	-0.314678	-0.323622
CX6A1_HUMAN					1							1				0	0	0	1	0	0	0	0	1	NO					1				109		0	0	0	0.917431	0	0	0	0.30581	-0.354368	-0.287625	-0.31794	-0.249198	-0.357148	-0.362517
RPN2_HUMAN					2	3	1					2	3	1		0	0	0	2	3	1	0	0	2	NO					2	3	1		631		0	0	0	0.316957	0.475436	0.158479	0	0.316957	-0.354368	-0.287625	-0.31794	-0.327942	-0.291122	-0.342361
THEM6_HUMAN					1		1					1		1		0	0	0	1	0	1	0	0	1	NO					1		1		208		0	0	0	0.480769	0	0.480769	0	0.320513	-0.354368	-0.287625	-0.31794	-0.306461	-0.357148	-0.301369
NCEH1_HUMAN					2	2						2	2			0	0	0	2	2	0	0	0	2	NO					2	2			408		0	0	0	0.490196	0.490196	0	0	0.326797	-0.354368	-0.287625	-0.31794	-0.305224	-0.289072	-0.362517
RS5_HUMAN						1	1						1	1		0	0	0	0	1	1	0	0	1	NO						1	1		204		0	0	0	0	0.490196	0.490196	0	0.326797	-0.354368	-0.287625	-0.31794	-0.369507	-0.289072	-0.30017
RHOG_HUMAN							2							2		0	0	0	0	0	2	0	0	2	NO							2		191		0	0	0	0	0	1.04712	0	0.34904	-0.354368	-0.287625	-0.31794	-0.369507	-0.357148	-0.229337
RUSD4_HUMAN					2		2					2		2		0	0	0	2	0	2	0	0	2	NO					2		2		377		0	0	0	0.530504	0	0.530504	0	0.353669	-0.354368	-0.287625	-0.31794	-0.299938	-0.357148	-0.295044
TM160_HUMAN							1							2		0	0	0	0	0	2	0	0	2	NO							2		188		0	0	0	0	0	1.06383	0	0.35461	-0.354368	-0.287625	-0.31794	-0.369507	-0.357148	-0.227211
GNS_HUMAN						3	2						3	3		0	0	0	0	3	3	0	0	3	NO						3	3		552		0	0	0	0	0.543478	0.543478	0	0.362319	-0.354368	-0.287625	-0.31794	-0.369507	-0.281673	-0.293394
MSRB2_HUMAN					2							2				0	0	0	2	0	0	0	0	2	NO					2				182		0	0	0	1.0989	0	0	0	0.3663	-0.354368	-0.287625	-0.31794	-0.2254	-0.357148	-0.362517
RL18A_HUMAN						1	1						1	1		0	0	0	0	1	1	0	0	1	NO						1	1		176		0	0	0	0	0.568182	0.568182	0	0.378788	-0.354368	-0.287625	-0.31794	-0.369507	-0.278242	-0.290252
SRP09_HUMAN							1							1		0	0	0	0	0	1	0	0	1	NO							1		86		0	0	0	0	0	1.16279	0	0.387597	-0.354368	-0.287625	-0.31794	-0.369507	-0.357148	-0.214625
SPCS1_HUMAN						1	1						1	1		0	0	0	0	1	1	0	0	1	NO						1	1		169		0	0	0	0	0.591716	0.591716	0	0.394477	-0.354368	-0.287625	-0.31794	-0.369507	-0.274974	-0.287258
C42S2_HUMAN						1							1			0	0	0	0	1	0	0	0	1	NO						1			84		0	0	0	0	1.19048	0	0	0.396825	-0.354368	-0.287625	-0.31794	-0.369507	-0.191822	-0.362517
RS10_HUMAN						1	1						1	1		0	0	0	0	1	1	0	0	1	NO						1	1		165		0	0	0	0	0.606061	0.606061	0	0.40404	-0.354368	-0.287625	-0.31794	-0.369507	-0.272982	-0.285434
NPS3A_HUMAN					2							3				0	0	0	3	0	0	0	0	3	NO					3				247		0	0	0	1.21457	0	0	0	0.404858	-0.354368	-0.287625	-0.31794	-0.210231	-0.357148	-0.362517
TX264_HUMAN					1	1	1					1	2	1		0	0	0	1	2	1	0	0	1.33333	NO					1	2	1		313		0	0	0	0.319489	0.638978	0.319489	0	0.425985	-0.354368	-0.287625	-0.31794	-0.32761	-0.26841	-0.321882
DGUOK_HUMAN						1	1						2	2		0	0	0	0	2	2	0	0	2	NO						2	2		277		0	0	0	0	0.722022	0.722022	0	0.481348	-0.354368	-0.287625	-0.31794	-0.369507	-0.256878	-0.270685
RL22L_HUMAN						2							2			0	0	0	0	2	0	0	0	2	NO						2			122		0	0	0	0	1.63934	0	0	0.546448	-0.354368	-0.287625	-0.31794	-0.369507	-0.129486	-0.362517
CUTA_HUMAN					2		1					2		1		0	0	0	2	0	1	0	0	1.5	NO					2		1		179		0	0	0	1.11732	0	0.558659	0	0.558659	-0.354368	-0.287625	-0.31794	-0.222985	-0.357148	-0.291463
RLA2_HUMAN					1	1						1	1			0	0	0	1	1	0	0	0	1	NO					1	1			115		0	0	0	0.869565	0.869565	0	0	0.57971	-0.354368	-0.287625	-0.31794	-0.255475	-0.236388	-0.362517
MMAB_HUMAN					3	1	1					3	1	1		0	0	0	3	1	1	0	0	1.66667	NO					3	1	1		250		0	0	0	1.2	0.4	0.4	0	0.666667	-0.354368	-0.287625	-0.31794	-0.212143	-0.301598	-0.311642
SIM12_HUMAN					1		1					1		1		0	0	0	1	0	1	0	0	1	NO					1		1		92		0	0	0	1.08696	0	1.08696	0	0.724638	-0.354368	-0.287625	-0.31794	-0.226967	-0.357148	-0.22427
METL8_HUMAN					1	1	2					2	2	3		0	0	0	2	2	3	0	0	2.33333	NO					2	2	3		291		0	0	0	0.687285	0.687285	1.03093	0	0.801833	-0.354368	-0.287625	-0.31794	-0.279379	-0.261702	-0.231396
TIM22_HUMAN					1	1	2					1	1	3		0	0	0	1	1	3	0	0	1.66667	NO					1	1	3		194		0	0	0	0.515464	0.515464	1.54639	0	0.859107	-0.354368	-0.287625	-0.31794	-0.301911	-0.285563	-0.165835
MIDUO_HUMAN					1		1					1		1		0	0	0	1	0	1	0	0	1	NO					1		1		70		0	0	0	1.42857	0	1.42857	0	0.952381	-0.354368	-0.287625	-0.31794	-0.182168	-0.357148	-0.180821
RL38_HUMAN						1							2			0	0	0	0	2	0	0	0	2	NO						2			70		0	0	0	0	2.85714	0	0	0.952381	-0.354368	-0.287625	-0.31794	-0.369507	0.0396347	-0.362517
REEP5_HUMAN					2	2	2					2	2	2		0	0	0	2	2	2	0	0	2	NO					2	2	2		189		0	0	0	1.0582	1.0582	1.0582	0	1.0582	-0.354368	-0.287625	-0.31794	-0.230738	-0.210191	-0.227927
CXA1_HUMAN					3	5	4					3	7	5		0	0	0	3	7	5	0	0	5	YES					3	7	5		382		0	0	0	0.78534	1.83246	1.3089	0	1.3089	-0.354368	-0.287625	-0.31794	-0.26652	-0.102667	-0.196041
CP24A_HUMAN					7	6	3					13	9	7		0	0	0	13	9	7	0	0	9.66667	YES					13	9	7		514		0	0	0	2.52918	1.75097	1.36187	0	1.88067	-0.354368	-0.287625	-0.31794	-0.0378374	-0.113983	-0.189305
PT100_HUMAN					1		1					2		3		0	0	0	2	0	3	0	0	2.5	NO					2		3		73		0	0	0	2.73973	0	4.10959	0	2.28311	-0.354368	-0.287625	-0.31794	-0.0102273	-0.357148	0.160171
[truncated: 7 more columns]
