# Supplementary material for: The interactome of CLUH reveals its association to SPAG5 and its co-translational proximity to mitochondrial proteins
Source: BMC Biol. 2022 Jan 10;20:13. doi: 10.1186/s12915-021-01213-y (PMC8744257; doi:10.1186/s12915-021-01213-y)
Supplement: Supplementary file 14 — Additional file 14:. Table S7. HCT116 TurboID spectral count data. [file 12915_2021_1213_MOESM14_ESM.xls]

## Sheet: HCT116_TurboID
MASCOT version 2.6
Swissprot HUMAN version 2020_05 (20386 sequences)
		PEPTIDE COUNT													BASCI SC COUNT													SPECIFIC SC COUNT													MEAN - SPECIFIC SC COUNT					WEIGHTED SC COUNT
		30 mins			16h			30 mins			16h				30 mins			16h			30 mins			16h				30 mins			16h			30 mins			16h				30 mins		16 h			30 mins			16h
accession		TurboID-GFP-1	TurboID-GFP-2	TurboID-GFP-3	TurboID-GFP-1	TurboID-GFP-2	TurboID-GFP-3	TurboID-CLUH-1	TurboID-CLUH-2	TurboID-CLUH-3	TurboID-CLUH-1	TurboID-CLUH-2	TurboID-CLUH-3		TurboID-GFP-1	TurboID-GFP-2	TurboID-GFP-3	TurboID-GFP-1	TurboID-GFP-2	TurboID-GFP-3	TurboID-CLUH-1	TurboID-CLUH-2	TurboID-CLUH-3	TurboID-CLUH-1	TurboID-CLUH-2	TurboID-CLUH-3		TurboID-GFP-1	TurboID-GFP-2	TurboID-GFP-3	TurboID-GFP-1	TurboID-GFP-2	TurboID-GFP-3	TurboID-CLUH-1	TurboID-CLUH-2	TurboID-CLUH-3	TurboID-CLUH-1	TurboID-CLUH-2	TurboID-CLUH-3		GFP-TurboID	CLUH-TurboID	GFP-TurboID	CLUH-TurboID		TurboID-GFP-1	TurboID-GFP-2	TurboID-GFP-3	TurboID-GFP-1
TurboID-GFP		60	65	58	53	48	52	38	37	36	34	33	30		611	576	526	532	499	544	404	368	277	202	223	143		3	1	3	0	0	0	0	0	0	0	0	0		2.33333	0	0	0		6.73	4.8	6.67	2.65
TurboID-CLUH		50	54	49	53	50	53	135	133	124	111	113	107		572	533	481	523	487	533	1272	1127	783	586	648	471		1	0	3	4	5	5	193	181	125	82	84	70		1.33333	166.333	4.66667	78.6667		238.04	221.98	197.57	206.49
DECR_HUMAN								2	2	2	9	8	8								2	2	2	12	14	13		0	0	0	0	0	0	2	2	2	12	14	13		0	2	0	13
WDR1_HUMAN					2	2	3	1	3	6	9	9	10					2	2	3	1	3	9	15	17	19		0	0	0	2	2	3	1	3	9	15	17	19		0	4.33333	2.33333	17					2
ABHDA_HUMAN								3	3	2	7	7	9								5	5	2	13	13	18		0	0	0	0	0	0	5	5	2	13	13	18		0	4	0	14.6667
NDUV1_HUMAN								2	2	5	6	7	7								2	2	7	12	13	11		0	0	0	0	0	0	2	2	7	12	13	11		0	3.66667	0	12
GLYM_HUMAN				2		1		3	5	6	10	12	14				2		1		4	5	8	13	16	18		0	0	2	0	1	0	4	5	8	13	16	18		0.666667	5.66667	0.333333	15.6667				2
HEM6_HUMAN			1	2	1	1	1	4	3	4	7	8	7			1	2	1	1	1	4	5	5	12	13	12		0	1	2	1	1	1	4	5	5	12	13	12		1	4.66667	1	12.3333			1	2	1
CH60_HUMAN		23	32	31	23	26	23	44	50	55	59	58	63		37	64	59	41	59	49	163	183	217	339	339	366		37	64	59	41	59	49	163	183	217	339	339	366		53.3333	187.667	49.6667	348		37	64	59	41
GRP75_HUMAN		18	21	21	18	18	17	29	30	32	38	41	43		34	37	35	29	29	31	66	66	76	118	129	130		34	37	35	29	29	31	66	66	76	118	129	130		35.3333	69.3333	29.6667	125.667		34	37	35	29
ACON_HUMAN								6	8	11	13	12	10								9	9	13	23	19	23		0	0	0	0	0	0	9	9	13	23	19	23		0	10.3333	0	21.6667
NDUS1_HUMAN			1	1		1		17	15	13	24	23	21			1	1		1		27	25	19	47	46	38		0	1	1	0	1	0	27	25	19	47	46	38		0.666667	23.6667	0.333333	43.6667			1	1
MIC60_HUMAN		5	5	9	5	11	4	24	25	26	31	31	30		7	7	13	5	12	5	48	51	46	70	75	75		7	7	13	5	12	5	48	51	46	70	75	75		9	48.3333	7.33333	73.3333		7	7	13	5
HYOU1_HUMAN		11	7	16	5	6	9	14	17	23	11	11	10		13	9	18	6	6	10	20	26	39	15	16	17		13	9	18	6	6	10	20	26	39	15	16	17		13.3333	28.3333	7.33333	16		13	9	18	6
LMNA_HUMAN		9	11	11	7	7	8	16	18	26	11	11	18		13	15	16	9	10	9	30	35	47	15	17	29		13	15	15	9	10	8	28	33	44	14	16	28		14.3333	35	9	19.3333		13	15	15.7	9
THIL_HUMAN								11	10	18	16	16	22								21	16	31	43	37	63		0	0	0	0	0	0	21	16	31	43	37	63		0	22.6667	0	47.6667
SDHA_HUMAN		2	1	1				11	12	8	16	16	14		2	1	1				15	19	11	27	32	31		2	1	1	0	0	0	15	19	11	27	32	31		1.33333	15	0	30		2	1	1
SMC3_HUMAN		10	7	15	8	5	5	21	25	20	12	14	15		13	9	19	8	5	6	28	35	28	16	21	21		13	9	19	8	5	6	28	35	28	16	21	21		13.6667	30.3333	6.33333	19.3333		13	9	19	8
MCM6_HUMAN		16	16	18	15	12	17	23	24	24	23	22	19		19	23	23	17	14	21	48	48	43	37	35	33		19	23	23	17	14	21	48	48	43	37	35	33		21.6667	46.3333	17.3333	35		19	23	23	17
ECHA_HUMAN			3	3		3		21	19	25	28	29	24			3	3		3		35	27	39	56	75	43		0	3	3	0	3	0	35	27	39	56	75	43		2	33.6667	1	58			3	3
SMC1A_HUMAN		2	8	8	3	2	4	13	16	15	13	8	9		2	10	9	3	2	4	18	18	19	15	9	10		2	10	9	3	2	4	18	18	19	15	9	10		7	18.3333	3	11.3333		2	10	9	3
OAT_HUMAN		7	6	10	7	6	5	16	15	11	22	19	20		10	7	12	7	10	7	27	29	25	44	39	38		10	7	12	7	10	7	27	29	25	44	39	38		9.66667	27	8	40.3333		10	7	12	7
ETFA_HUMAN		1	1	2	1	1	1	7	7	8	11	11	11		1	1	2	1	1	1	10	9	11	16	17	20		1	1	2	1	1	1	10	9	11	16	17	20		1.33333	10	1	17.6667		1	1	2	1
AL7A1_HUMAN		2	3	2	3	5	5	8	9	10	10	14	10		3	3	2	3	8	7	14	13	14	21	25	21		3	3	2	3	8	7	14	13	14	21	25	21		2.66667	13.6667	6	22.3333		3	3	2	3
AFG32_HUMAN		1	4	4		1		9	6	11	4	4	5		1	4	4		1		12	8	11	7	6	6		1	4	4	0	1	0	12	8	11	7	6	6		3	10.3333	0.333333	6.33333		1	4	4
RT31_HUMAN		5	4	1		2	1	15	16	14	18	18	17		5	4	1		2	1	32	30	26	41	41	41		5	4	1	0	2	1	32	30	26	41	41	41		3.33333	29.3333	1	41		5	4	1
EFGM_HUMAN								5	4	9	8	10	7								5	4	11	13	15	9		0	0	0	0	0	0	5	4	11	13	15	9		0	6.66667	0	12.3333
FAKD4_HUMAN		2		2	1		1	5	6	4	4	4	3		2		2	1		1	7	9	5	4	4	4		2	0	2	1	0	1	7	9	5	4	4	4		1.33333	7	0.666667	4		2		2	1
DHE3_HUMAN		4	1			1		9	8	9	10	13	13		4	1			1		14	12	15	15	22	25		4	1	0	0	1	0	14	12	15	15	22	25		1.66667	13.6667	0.333333	20.6667		4	1
TIM44_HUMAN		2	5	6	3	3	3	9	6	13	9	14	12		2	5	7	3	3	3	12	8	16	15	19	20		2	5	7	3	3	3	12	8	16	15	19	20		4.66667	12	3	18		2	5	7	3
LPPRC_HUMAN		17	24	36	17	27	30	47	51	55	60	59	59		22	37	55	22	36	39	95	101	118	122	138	119		22	37	55	22	36	39	95	101	118	122	138	119		38	104.667	32.3333	126.333		22	37	55	22
GLUCM_HUMAN								4	5	3	5	7	3								6	5	3	10	11	4		0	0	0	0	0	0	6	5	3	10	11	4		0	4.66667	0	8.33333
HEM1_HUMAN		2		1				9	9	4	4	7	2		2		1				13	13	4	5	10	4		2	0	1	0	0	0	13	13	4	5	10	4		1	10	0	6.33333		2		1
SYIM_HUMAN		4	3	4	4	4	3	17	17	15	23	21	20		6	3	6	5	5	3	37	28	22	41	38	35		6	3	6	5	5	3	37	28	22	41	38	35		5	29	4.33333	38		6	3	6	5
AIFM1_HUMAN		2	1	2	1	1	1	6	5	6	8	6	8		2	1	2	1	1	1	9	6	8	10	11	13		2	1	2	1	1	1	9	6	8	10	11	13		1.66667	7.66667	1	11.3333		2	1	2	1
AL1B1_HUMAN		9	4	4	4	3	4	11	10	9	11	12	10		10	4	4	4	3	4	16	14	15	13	14	10		9	3	3	4	3	4	16	14	15	12	13	9		5	15	3.66667	11.3333		9.45	3.45	3.45	4
MCM5_HUMAN		9	8	9	6	3	7	14	16	17	10	12	17		12	9	11	7	3	9	19	20	24	14	16	25		12	9	11	7	3	9	19	20	24	14	16	25		10.6667	21	6.33333	18.3333		12	9	11	7
PCKGM_HUMAN		2	3	2		3	2	10	11	9	10	12	4		3	4	2		3	2	13	14	13	12	16	5		3	4	2	0	3	2	13	14	13	12	16	5		3	13.3333	1.66667	11		3	4	2
ASML_HUMAN		3	2	2	3	6	1	14	12	12	11	14	8		3	3	2	4	7	1	29	26	14	20	27	10		3	3	2	4	7	1	29	26	14	20	27	10		2.66667	23	4	19		3	3	2	4
DSRAD_HUMAN		6	10	9	9	10	9	19	19	16	16	20	23		10	13	12	11	13	13	29	28	25	30	31	39		10	13	12	11	13	13	29	28	25	30	31	39		11.6667	27.3333	12.3333	33.3333		10	13	12	11
ABHDB_HUMAN			1	2	1	1	1	5	5	3	6	7	3			1	2	1	1	1	6	6	4	8	12	3		0	1	2	1	1	1	6	6	4	8	12	3		1	5.33333	1	7.66667			1	2	1
PTCD3_HUMAN		1	1	3	2	2	1	18	17	11	13	14	12		1	1	3	2	2	1	45	32	20	31	34	23		1	1	3	2	2	1	45	32	20	31	34	23		1.66667	32.3333	1.66667	29.3333		1	1	3	2
STAU1_HUMAN		1	3	5	3	3	4	19	17	17	17	17	21		1	3	5	3	3	5	39	29	29	33	29	31		1	3	5	3	3	5	38	28	28	32	28	30		3	31.3333	3.66667	30		1	3	5	3
OPA1_HUMAN		1	2	2		1	1	15	17	14	18	20	12		1	3	3		1	1	22	25	17	27	31	19		1	3	3	0	1	1	22	25	17	27	31	19		2.33333	21.3333	0.666667	25.6667		1	3	3
FUMH_HUMAN								3	3	5	5	5	7								4	3	8	6	6	8		0	0	0	0	0	0	4	3	8	6	6	8		0	5	0	6.66667
AT5F1_HUMAN		3	2	4	3	2	4	4	5	7	8	5	7		3	4	6	3	3	6	7	10	14	13	12	13		3	4	6	3	3	6	7	10	14	13	12	13		4.33333	10.3333	4	12.6667		3	4	6	3
CPSM_HUMAN				1				11	9	7	8	8	8				1				15	11	7	10	11	10		0	0	1	0	0	0	15	11	7	10	11	10		0.333333	11	0	10.3333				1
PDP1_HUMAN		11	9	13	8	7	8	20	19	14	16	17	13		19	16	21	12	12	13	42	42	26	40	42	26		19	16	21	12	12	13	42	42	26	40	42	26		18.6667	36.6667	12.3333	36		19	16	21	12
LMNB1_HUMAN		1	1	2	1	1	3	4	6	7	3	5	11		1	1	3	1	1	3	6	7	9	3	5	12		1	1	2	1	1	2	4	4	5	2	4	11		1.33333	4.33333	1.33333	5.66667		1	1	2.16	1
RT09_HUMAN			1			1		7	8	6	9	8	2			1			1		11	12	6	11	13	2		0	1	0	0	1	0	11	12	6	11	13	2		0.333333	9.66667	0.333333	8.66667			1
RM01_HUMAN								1	2	2	1	3	2								2	2	3	1	3	2		0	0	0	0	0	0	2	2	3	1	3	2		0	2.33333	0	2
ODP2_HUMAN								6	7	8	8	9	5								8	9	10	11	12	9		0	0	0	0	0	0	8	9	10	11	12	9		0	9	0	10.6667
NUCL_HUMAN		3	2	3	2	4	3	7	5	10	5	5	8		3	2	4	2	4	3	10	5	16	7	6	16		3	2	4	2	4	3	10	5	16	7	6	16		3	10.3333	3	9.66667		3	2	4	2
ADNP_HUMAN		1			2	1	1	4	8	4	6	6	2		1			2	1	1	4	9	4	7	7	2		1	0	0	2	1	1	4	9	4	7	7	2		0.333333	5.66667	1.33333	5.33333		1			2
RM04_HUMAN								1	1	4	2	2	4								1	2	5	2	3	5		0	0	0	0	0	0	1	2	5	2	3	5		0	2.66667	0	3.33333
CLPX_HUMAN			2	2	1	2	1	5	7	8	8	8	6			3	4	1	2	1	7	9	10	11	10	9		0	3	4	1	2	1	7	9	10	11	10	9		2.33333	8.66667	1.33333	10			3	4	1
SUCB2_HUMAN		2	3	3	1	2	2	5	4	13	8	6	4		2	4	3	1	2	2	7	6	15	12	11	5		2	4	3	1	2	2	7	6	15	12	11	5		3	9.33333	1.66667	9.33333		2	4	3	1
GLSK_HUMAN		4	4	9	6	7	4	9	10	9	12	8	9		5	4	11	7	7	4	14	16	15	18	12	16		5	4	11	7	7	4	14	16	15	18	12	16		6.66667	15	6	15.3333		5	4	11	7
MCM3_HUMAN		6	9	4	6	8	4	17	9	13	12	12	18		8	10	5	7	8	5	23	11	18	15	14	26		8	10	5	7	8	5	23	11	18	15	14	26		7.66667	17.3333	6.66667	18.3333		8	10	5	7
DNJA3_HUMAN								2	2	2	3	2	3								3	4	4	4	3	5		0	0	0	0	0	0	3	4	4	4	3	5		0	3.66667	0	4
ODO2_HUMAN								11	7	7	6	8	8								17	11	12	13	15	15		0	0	0	0	0	0	17	11	12	13	15	15		0	13.3333	0	14.3333
PCCA_HUMAN		38	40	45	4	8	4	62	61	60	38	40	40		98	112	143	4	8	4	359	323	313	108	101	114		98	112	143	4	8	4	359	323	313	108	101	114		117.667	331.667	5.33333	107.667		98	112	143	4
SPAG5_HUMAN		3	4	2	3	1	3	41	35	44	20	19	23		4	4	3	4	1	4	113	86	119	34	35	35		4	4	3	4	1	4	113	86	119	34	35	35		3.66667	106	3	34.6667		4	4	3	4
PCCB_HUMAN		9	10	11	1	1	1	17	18	14	7	8	10		14	16	21	1	1	1	45	39	25	10	12	16		14	16	21	1	1	1	45	39	25	10	12	16		17	36.3333	1	12.6667		14	16	21	1
PYC_HUMAN		47	40	41		1		72	67	55	29	24	16		89	56	87		1		377	320	157	43	38	21		89	56	87	0	1	0	377	320	157	43	38	21		77.3333	284.667	0.333333	34		89	56	87
P5CS_HUMAN		18	12	16	8	8	7	21	26	17	16	14	11		26	15	26	8	11	11	53	55	29	22	22	16		26	15	26	8	11	11	53	55	29	22	22	16		22.3333	45.6667	10	20		26	15	26	8
CLU_HUMAN		5	4	6	9	11	11	96	95	87	77	80	76		5	4	7	14	15	14	866	757	505	384	425	326		5	4	7	14	15	14	866	757	505	384	425	326		5.33333	709.333	14.3333	378.333		5	4	7	14
MCCA_HUMAN		19	12	18	1	1	1	41	35	28	17	16	5		33	20	39	1	1	1	197	175	78	34	34	6		33	20	39	1	1	1	197	175	78	34	34	6		30.6667	150	1	24.6667		33	20	39	1
MCCB_HUMAN		1						9	9	3	3	3	2		1						12	10	3	3	3	2		1	0	0	0	0	0	12	10	3	3	3	2		0.333333	8.33333	0	2.66667		1
HLTF_HUMAN								12	11	5	4	6	2								16	12	5	5	7	2		0	0	0	0	0	0	16	12	5	5	7	2		0	11	0	4.66667
TM10C_HUMAN		5	4	5	1	3	2	10	12	7	6	6	6		5	4	5	1	4	3	12	18	9	6	8	7		5	4	5	1	4	3	12	18	9	6	8	7		4.66667	13	2.66667	7		5	4	5	1
AIMP1_HUMAN		2	1	3	2	1	3	5	4	5	6	6	6		3	2	4	4	1	6	8	8	8	8	7	11		3	2	4	4	1	6	8	8	8	8	7	11		3	8	3.66667	8.66667		3	2	4	4
ATPO_HUMAN				1		1		2	4	6	2	3	3				1		1		2	5	7	2	3	3		0	0	1	0	1	0	2	5	7	2	3	3		0.333333	4.66667	0.333333	2.66667				1
TOM40_HUMAN		2		2	1	1	2	4	7	4	2	4	3		2		3	1	1	2	5	9	8	3	6	5		2	0	3	1	1	2	5	9	8	3	6	5		1.66667	7.33333	1.33333	4.66667		2		3	1
IRAK1_HUMAN					2	1		7	7	2	3	4	2					2	1		9	9	3	5	5	2		0	0	0	2	1	0	9	9	3	5	5	2		0	7	1	4					2
LMNB2_HUMAN				1			1	3	4	17	3	2	13				1			1	4	6	20	3	2	15		0	0	0	0	0	0	2	3	16	2	1	14		0	7	0	5.66667				0.14
ODO1_HUMAN								7	7	11	14	17	4								8	7	12	21	22	4		0	0	0	0	0	0	8	7	12	21	22	4		0	9	0	15.6667
VWA8_HUMAN		1						21	14	4	1	2	1		1						23	17	4	1	2	1		1	0	0	0	0	0	23	17	4	1	2	1		0.333333	14.6667	0	1.33333		1
NUMA1_HUMAN		3	5	3	1	2	3	12	10	14	6	3	5		3	5	3	1	2	3	12	11	15	7	3	5		3	5	3	1	2	3	12	11	15	7	3	5		3.66667	12.6667	2	5		3	5	3	1
TF3C1_HUMAN				1				4	5	3	1	2	1				1				4	5	3	1	2	1		0	0	1	0	0	0	4	5	3	1	2	1		0.333333	4	0	1.33333				1
CLPP_HUMAN								2	2	4	1	1	2								3	2	5	1	1	2		0	0	0	0	0	0	3	2	5	1	1	2		0	3.33333	0	1.33333
GANAB_HUMAN		2	2	4	1	2	3	6	8	15	2	2	15		2	3	4	1	2	4	6	10	21	2	3	21		2	3	4	1	2	4	6	10	21	2	3	21		3	12.3333	2.33333	8.66667		2	3	4	1
SYN2_HUMAN								6	6	5	2	1									13	11	6	2	1			0	0	0	0	0	0	13	11	6	2	1	0		0	10	0	1
SMRD2_HUMAN		3	4	3	1	1	2	8	10	6	2	3	3		3	5	3	1	1	2	11	12	6	3	3	3		3	5	3	1	1	2	11	12	6	3	3	3		3.66667	9.66667	1.33333	3		3	5	3	1
QTRT2_HUMAN				1	1			4	3	3	3	1	1				1	1			5	3	4	3	1	1		0	0	1	1	0	0	5	3	4	3	1	1		0.333333	4	0.333333	1.66667				1	1
FXRD1_HUMAN						1		2	4	1	1	1	1						1		2	4	1	1	1	1		0	0	0	0	1	0	2	4	1	1	1	1		0	2.33333	0.333333	1
RT14_HUMAN								2	1	1	1	1									4	2	1	1	2			0	0	0	0	0	0	4	2	1	1	2	0		0	2.33333	0	1
DHX9_HUMAN		18	16	24	15	15	14	32	30	35	22	21	25		27	24	39	20	19	17	65	62	70	35	33	38		27	24	39	20	19	17	65	62	70	35	33	38		30	65.6667	18.6667	35.3333		27	24	39	20
PYR1_HUMAN		13	8	19	14	16	15	24	25	25	9	11	7		14	8	25	17	19	16	38	36	33	11	12	7		14	8	25	17	19	16	38	36	33	11	12	7		15.6667	35.6667	17.3333	10		14	8	25	17
CHD4_HUMAN		10	8	13	8	9	11	13	22	26	16	17	16		10	8	15	9	10	14	14	30	30	20	20	17		10	8	15	9	10	14	14	30	30	20	20	17		11	24.6667	11	19		10	8	15	9
SKAP_HUMAN			1		3	2	3	2	5	4	3	6	5			1		6	3	3	3	8	5	5	11	8		0	1	0	6	3	3	3	8	5	5	11	8		0.333333	5.33333	4	8			1		6
PFKAL_HUMAN		8	7	7	9	6	6	13	13	12	7	5	6		13	8	9	12	8	11	21	21	20	8	5	7		7	5	5	7	5	7	16	15	14	4	2	3		5.66667	15	6.33333	3		8.34	5.79	5.95	8.19
SMCA5_HUMAN		11	7	10	4	2	6	19	19	19	7	8	8		13	9	13	6	3	11	28	32	24	9	12	9		12	9	12	5	3	11	26	25	21	9	10	9		11	24	6.33333	9.33333		12.98	9	12.98	5.98
SMC4_HUMAN		1	2	3	5	4	4	10	9	13	3	3	4		1	2	3	5	4	6	13	11	14	3	3	4		1	2	3	5	4	6	13	11	14	3	3	4		2	12.6667	5	3.33333		1	2	3	5
RL18A_HUMAN		5	4	5	5	5	4	6	6	7	4	4	3		11	8	9	8	10	7	25	25	15	5	7	4		11	8	9	8	10	7	25	25	15	5	7	4		9.33333	21.6667	8.33333	5.33333		11	8	9	8
XPO1_HUMAN		5	5	11	9	9	7	12	14	15	4	6	6		5	5	13	11	10	8	15	21	21	4	7	7		5	5	13	11	10	8	15	21	21	4	7	7		7.66667	19	9.66667	6		5	5	13	11
NUP93_HUMAN		8	5	8	9	7	11	16	15	13	5	6	7		9	7	10	12	8	12	23	21	17	6	8	7		9	7	10	12	8	12	23	21	17	6	8	7		8.66667	20.3333	10.6667	7		9	7	10	12
CYFP1_HUMAN		5	2	5	3	2	2	11	10	6	2	2	1		6	2	6	3	3	2	17	13	9	2	3	1		2	0	1	1	0	0	10	7	5	0	0	0		1	7.33333	0.333333	0		5.91	1.95	5.88	2.95
RL10_HUMAN		4	4	5	5	4	5	7	8	6	3	3	3		8	6	8	10	9	10	24	24	14	6	6	6		8	6	8	10	9	10	24	24	14	6	6	6		7.33333	20.6667	9.66667	6		8	6	8	10
SYLC_HUMAN		19	11	23	14	13	14	25	34	20	12	12	8		21	12	27	16	17	17	39	53	27	13	14	8		21	12	27	16	17	17	39	53	27	13	14	8		20	39.6667	16.6667	11.6667		21	12	27	16
NOG1_HUMAN		5	3	7	5	4	4	10	12	8	4	3	3		6	4	7	7	7	5	13	15	11	4	4	3		6	4	7	7	7	5	13	15	11	4	4	3		5.66667	13	6.33333	3.66667		6	4	7	7
CAND1_HUMAN		9	7	12	10	10	10	18	18	18	11	9	11		10	8	14	13	10	11	24	28	24	13	11	12		10	8	14	13	10	11	24	28	24	13	11	12		10.6667	25.3333	11.3333	12		10	8	14	13
SMHD1_HUMAN		3	3	6	2	4	1	12	15	7	2	2	1		3	3	6	2	4	1	13	16	7	2	2	1		3	3	6	2	4	1	13	16	7	2	2	1		4	12	2.33333	1.66667		3	3	6	2
NOC2L_HUMAN			1	4	1	1		4	5	6	1	1				1	4	1	1		6	8	7	1	1			0	1	4	1	1	0	6	8	7	1	1	0		1.66667	7	0.666667	0.666667			1	4	1
KAPCB_HUMAN		1	1	3	1		1	7	7	6	3	1	1		1	1	4	2		1	9	10	9	3	1	1		1	1	1	2	0	0	4	3	2	0	0	0		1	3	0.666667	0		1	1	2.84	2
MTREX_HUMAN		2	1	3	1	2	1	5	9	7	1	1	2		2	1	3	1	2	1	5	10	9	1	1	2		2	1	3	1	2	1	5	10	9	1	1	2		2	8	1.33333	1.33333		2	1	3	1
ATD3A_HUMAN		8	11	9	7	7	9	16	21	19	10	8	7		10	14	12	8	7	9	22	35	22	12	12	8		2	7	5	2	4	5	3	12	9	5	4	2		4.66667	8	3.66667	3.66667		8.11	12.38	10.38	6.38
RRP5_HUMAN		12	8	15	5	6	5	25	28	17	9	11	5		13	10	20	6	6	5	34	40	22	10	15	5		13	10	20	6	6	5	34	40	22	10	15	5		14.3333	32	5.66667	10		13	10	20	6
DHX30_HUMAN		7	7	8	8	7	7	16	16	12	5	8	2		8	7	9	10	7	7	21	23	14	5	9	2		8	7	9	10	7	7	21	23	14	5	9	2		8	19.3333	8	5.33333		8	7	9	10
IQGA1_HUMAN		14	15	24	16	16	15	23	39	41	21	20	24		17	21	34	21	22	19	33	58	65	27	28	28		17	21	34	21	22	19	33	58	65	27	28	28		24	52	20.6667	27.6667		17	21	34	21
C1TM_HUMAN		6	6	9	6	6	4	13	15	13	7	8	6		6	7	12	9	9	7	23	24	20	10	13	6		6	7	12	9	9	7	23	24	20	10	13	6		8.33333	22.3333	8.33333	9.66667		6	7	12	9
SFXN3_HUMAN		2	1	5	2	1	2	8	7	5	2	2			2	2	5	2	1	2	12	10	6	2	2			2	2	5	2	1	2	12	10	6	2	2	0		3	9.33333	1.66667	1.33333		2	2	5	2
H12_HUMAN		4	2	3	4	3	3	6	5	7	1	2	2		4	4	3	6	6	4	12	7	10	2	4	2		2	2	2	1	2	1	1	1	3	0	1	2		2	1.66667	1.33333	1		3.14	3.14	2.57	3.85
SMCA4_HUMAN		1	2	2	3	3	1	5	9	8	2	2	1		1	3	2	3	3	1	5	10	8	2	2	2		1	3	2	3	3	1	5	10	8	2	2	2		2	7.66667	2.33333	2		1	3	2	3
RL1D1_HUMAN		2	2	5	3	2	1	7	8	8	3	3			2	2	5	4	2	1	9	10	11	3	3			2	2	5	4	2	1	9	10	11	3	3	0		3	10	2.33333	2		2	2	5	4
RBM39_HUMAN		3	4	5	7	6	4	11	7	9	4	4	4		4	6	7	9	9	5	17	10	16	7	6	4		4	6	7	9	9	5	17	10	16	7	6	4		5.66667	14.3333	7.66667	5.66667		4	6	7	9
DDX54_HUMAN		6	3	4	2	4	4	11	14	6	2	4			7	4	5	2	4	4	14	19	7	2	4			7	4	5	2	4	4	14	19	7	2	4	0		5.33333	13.3333	3.33333	2		7	4	5	2
SMC2_HUMAN		2		2	3	2	3	8	6	6	3	1			2		2	3	2	3	10	8	6	3	1			2	0	2	3	2	3	10	8	6	3	1	0		1.33333	8	2.66667	1.33333		2		2	3
MSH6_HUMAN		2	2	3	3	1	1	10	7	7	2	3			2	3	4	3	1	1	12	8	7	2	3			2	3	4	3	1	1	12	8	7	2	3	0		3	9	1.66667	1.66667		2	3	4	3
KAPCA_HUMAN		1	1	2			3	5	6	7	4	1	1		1	1	3			3	6	8	10	4	1	1		1	1	0	0	0	2	1	1	3	1	0	0		0.666667	1.66667	0.666667	0.333333		1	1	1.16
SRSF2_HUMAN		2	2	3	3	3	3	5	4	4	2	3	2		3	3	5	6	8	8	12	10	11	4	7	4		3	3	5	6	8	8	12	10	11	4	7	4		3.66667	11	7.33333	5		3	3	5	6
SRRM2_HUMAN		2	2	1		1	2	4	4	4	2	1	2		2	2	1		1	2	6	6	5	2	1	2		2	2	1	0	1	2	6	6	5	2	1	2		1.66667	5.66667	1	1.66667		2	2	1
PRP31_HUMAN		4	3	3	1	4	1	8	7	5	3	4	3		4	3	3	2	4	1	9	10	6	3	4	3		4	3	3	2	4	1	9	10	6	3	4	3		3.33333	8.33333	2.33333	3.33333		4	3	3	2
ATD3B_HUMAN		7	6	6	6	3	4	12	13	9	7	7	6		8	8	7	7	3	4	18	22	10	8	9	6		1	2	1	1	1	1	2	4	0	2	2	1		1.33333	2	1	1.66667		2.89	3.62	2.62	2.62
MBB1A_HUMAN		5	3	6	2	2	3	13	11	8	2	6	3		5	3	6	2	2	3	15	12	9	2	8	3		5	3	6	2	2	3	15	12	9	2	8	3		4.66667	12	2.33333	4.33333		5	3	6	2
H14_HUMAN		3	2	3	3	3	4	5	4	5	2	2	1		3	3	3	5	5	5	11	6	7	3	4	1		1	1	2	0	1	2	0	0	0	1	1	1		1.33333	0	1	1		1.86	1.86	2.43	2.15
DYN2_HUMAN		6	6	10	9	6	6	15	14	10	8	10	8		8	6	12	10	7	6	23	23	12	9	11	10		5	5	8	6	5	4	15	14	8	5	7	7		6	12.3333	5	6.33333		7.71	5.9	11.61	9.61
RINT1_HUMAN		1			2		1	10	4	1	2		1		1			2		1	15	7	2	2		1		1	0	0	2	0	1	15	7	2	2	0	1		0.333333	8	1	1		1			2
NDUAA_HUMAN		3	4	3	2	4	2	9	8	6	4	5	4		3	4	3	2	5	2	11	14	7	5	7	5		3	4	3	2	5	2	11	14	7	5	7	5		3.33333	10.6667	3	5.66667		3	4	3	2
DYN3_HUMAN		2	1	3	4	2	2	6	6	5	5	4	4		3	1	4	4	2	2	11	12	5	5	4	5		0	0	0	0	0	0	3	3	1	1	0	2		0	2.33333	0	1		0.29	0.1	0.39	0.39
RAB35_HUMAN		1		1	1	1	1	2	2	3	1	1	1		1		1	2	4	2	4	2	8	1	1	3		0	0	0	0	0	0	1	1	4	0	0	0		0	2	0	0		0.05		0.05	0.1
MLEC_HUMAN						1		2	2	2			1						1		2	2	2			1		0	0	0	0	1	0	2	2	2	0	0	1		0	2	0.333333	0.333333
RBM14_HUMAN			1	3	3	4	3	3	6	7	3	3	3			1	3	4	5	4	4	7	9	4	3	3		0	1	3	4	5	4	4	7	9	4	3	3		1.33333	6.66667	4.33333	3.33333			1	3	4
HXK1_HUMAN		1		2	1	3	2	4	4	11	3	4	2		1		2	2	3	2	4	4	12	3	4	2		1	0	1	2	3	2	2	2	9	3	4	2		0.666667	4.33333	2.33333	3		1		1.67	2
RAB15_HUMAN		1		1	1	1	1	2	2	2	1	1	1		1		1	2	4	2	4	2	7	1	1	3		1	0	1	2	4	2	3	1	4	1	1	3		0.666667	2.66667	2.66667	1.66667		1		1	2
RAB8B_HUMAN		1		1	1	1	1	2	2	2	1	1	1		1		1	2	4	2	4	2	7	1	1	3		0	0	0	0	0	0	0	0	0	0	0	0		0	0	0	0		0		0	0.01
SF3B1_HUMAN		19	15	18	23	21	21	26	31	32	23	25	18		26	20	24	34	33	30	43	54	54	31	43	23		26	20	24	34	33	30	43	54	54	31	43	23		23.3333	50.3333	32.3333	32.3333		26	20	24	34
VDAC3_HUMAN		4	5	3	4	3	3	5	5	4	4	3	3		6	6	5	9	8	7	15	14	10	8	5	8		6	6	5	9	8	7	15	14	10	8	5	8		5.66667	13	8	7		6	6	5	9
IF2G_HUMAN		5	5	5	4	5	5	7	8	10	6	6	6		6	6	8	6	7	8	12	13	22	8	12	7		6	6	8	6	7	8	12	13	22	8	12	7		6.66667	15.6667	7	9		6	6	8	6
SR140_HUMAN		4	2	4	7	7	9	14	9	13	6	6	7		4	2	5	9	9	11	16	11	18	8	9	10		4	2	5	9	9	11	16	11	18	8	9	10		3.66667	15	9.66667	9		4	2	5	9
LC7L2_HUMAN		3	2	3	3	2	5	5	6	9	3	4	4		3	2	5	6	4	8	8	9	17	4	7	9		2	1	3	3	3	6	3	6	12	1	5	7		2	7	4	4.33333		2.97	1.97	4.94	5.91
TCP4_HUMAN		2		1	5	3	5	5	4	6	3	4	4		2		1	8	4	9	6	6	7	3	4	4		2	0	1	8	4	9	6	6	7	3	4	4		1	6.33333	7	3.66667		2		1	8
DNJC7_HUMAN		1	1	1	6	7	6	3	4	5	5	8	9		1	1	1	11	10	9	3	4	7	5	8	12		1	1	1	11	10	9	3	4	7	5	8	12		1	4.66667	10	8.33333		1	1	1	11
UMPS_HUMAN		2	2	2	4	4	5	4	4	7	4	5	3		2	2	2	8	9	9	6	6	10	5	6	4		2	2	2	8	9	9	6	6	10	5	6	4		2	7.33333	8.66667	5		2	2	2	8
SYFB_HUMAN		4	4	6	10	12	6	8	9	12	8	8	6		4	4	7	12	14	9	12	12	19	13	12	9		4	4	7	12	14	9	12	12	19	13	12	9		5	14.3333	11.6667	11.3333		4	4	7	12
NOL11_HUMAN						2	1	2	3	2	2	2	2						2	1	2	3	3	2	2	2		0	0	0	0	2	1	2	3	3	2	2	2		0	2.66667	1	2
HCFC1_HUMAN		5	5	3	9	9	7	13	13	11	9	10	10		7	7	5	15	14	13	16	16	15	15	16	18		7	7	5	15	14	13	16	16	15	15	16	18		6.33333	15.6667	14	16.3333		7	7	5	15
SNR27_HUMAN		2	1	1	4	4	4	3	4	4	1		1		2	1	1	7	8	6	6	7	7	1		1		2	1	1	7	8	6	6	7	7	1	0	1		1.33333	6.66667	7	0.666667		2	1	1	7
RSRC2_HUMAN		1	1		4	3	4	3	4	8					1	1		4	5	4	3	4	9					1	1	0	4	5	4	3	4	9	0	0	0		0.666667	5.33333	4.33333	0		1	1		4
DJC11_HUMAN		1	1	4	1	3	3	7	7	5					1	1	4	1	3	3	8	9	5					1	1	4	1	3	3	8	9	5	0	0	0		2	7.33333	2.33333	0		1	1	4	1
RNPS1_HUMAN		1	2	2	5	5	5	4	5	6	2	1	1		1	5	3	7	9	7	6	9	14	3	2	2		1	5	3	7	9	7	6	9	14	3	2	2		3	9.66667	7.66667	2.33333		1	5	3	7
AR6P4_HUMAN		3	4	3	4	3	3	7	6	6	2	3	3		4	6	6	8	9	6	13	12	15	2	3	3		4	6	6	8	9	6	13	12	15	2	3	3		5.33333	13.3333	7.66667	2.66667		4	6	6	8
HIP1R_HUMAN			1	3	4	6	2	7	6	5	2		1			1	3	4	6	2	7	6	5	2		1		0	1	3	4	6	2	7	6	5	2	0	1		1.33333	6	4	1			1	3	4
SRP14_HUMAN					1	1	1	1	2	2								2	1	1	1	3	4					0	0	0	2	1	1	1	3	4	0	0	0		0	2.66667	1.33333	0					2
ERLN2_HUMAN				2	1	1		4	5	4							2	2	2		7	6	4					0	0	0	0	0	0	0	1	0	0	0	0		0	0.333333	0	0				0.3	0.3
MYO1B_HUMAN		2	2	2	1	1	1	9	9	2					2	2	2	1	2	1	13	10	2					2	2	2	1	2	1	13	10	2	0	0	0		2	8.33333	1.33333	0		2	2	2	1
SRSF3_HUMAN		2			6	2	1	5	3	2		1	1		2			8	2	2	9	4	3		2	1		2	0	0	7	2	2	8	4	3	0	2	1		0.666667	5	3.66667	1		2			7.79
IMP4_HUMAN				1	2	1		3	4	2							1	2	1		4	5	3					0	0	1	2	1	0	4	5	3	0	0	0		0.333333	4	1	0				1	2
WDR3_HUMAN		1	1	3	2	6	1	9	8	4	2	1	1		1	1	3	2	7	1	9	8	4	2	1	1		1	1	3	2	7	1	9	8	4	2	1	1		1.66667	7	3.33333	1.33333		1	1	3	2
QCR9_HUMAN					1	1		2	2	2								1	1		4	2	3					0	0	0	1	1	0	4	2	3	0	0	0		0	3	0.666667	0					1
ARGL1_HUMAN					1	1		3	3	2								1	1		3	3	2					0	0	0	1	1	0	3	3	2	0	0	0		0	2.66667	0.666667	0					1
ERLN1_HUMAN		2		2	1	1	1	8	5	6	1	1			2		2	2	2	1	11	6	6	1	1			2	0	0	0	0	1	4	1	2	1	1	0		0.666667	2.33333	0.333333	0.666667		2		1.7	1.7
CTF18_HUMAN		1	1		1	1	1	6	6	1			1		1	1		1	1	1	12	8	2			1		1	1	0	1	1	1	12	8	2	0	0	1		0.666667	7.33333	1	0.333333		1	1		1
DDX10_HUMAN							1	3	5	2										1	3	5	3					0	0	0	0	0	1	3	5	3	0	0	0		0	3.66667	0.333333	0
SYLM_HUMAN								5	9	3											5	9	3					0	0	0	0	0	0	5	9	3	0	0	0		0	5.66667	0	0
RAB5A_HUMAN								1	3	2											2	4	3					0	0	0	0	0	0	2	3	3	0	0	0		0	2.66667	0	0
SYEM_HUMAN								3	3	2											3	4	2					0	0	0	0	0	0	3	4	2	0	0	0		0	3	0	0
MTX1_HUMAN								2	3	2											2	3	2					0	0	0	0	0	0	2	3	2	0	0	0		0	2.33333	0	0
UTP20_HUMAN								2	5	1											2	5	1					0	0	0	0	0	0	2	5	1	0	0	0		0	2.66667	0	0
RM14_HUMAN								1	1	1											2	2	2					0	0	0	0	0	0	2	2	2	0	0	0		0	2	0	0
PDS5B_HUMAN		1						4	4	2					1						4	4	2					1	0	0	0	0	0	4	4	2	0	0	0		0.333333	3.33333	0	0		1
FACE1_HUMAN			1					1	2	4						1					1	4	6					0	1	0	0	0	0	1	4	6	0	0	0		0.333333	3.66667	0	0			1
COQ8A_HUMAN								1	2	1											1	3	2					0	0	0	0	0	0	1	3	2	0	0	0		0	2	0	0
RT15_HUMAN								1	2	3											1	2	3					0	0	0	0	0	0	1	2	3	0	0	0		0	2	0	0
LRC40_HUMAN								2	3	1											2	3	1					0	0	0	0	0	0	2	3	1	0	0	0		0	2	0	0
ECH1_HUMAN								3	1	1	7	8	11								3	1	1	12	14	18		0	0	0	0	0	0	3	1	1	12	14	18		0	1.66667	0	14.6667
NDUS2_HUMAN								1	1	2	8	10	11								1	1	2	11	11	16		0	0	0	0	0	0	1	1	2	11	11	16		0	1.33333	0	12.6667
MDHM_HUMAN		1		1				3	2	2	5	6	4		1		1				3	4	3	9	10	8		1	0	1	0	0	0	3	4	3	9	10	8		0.666667	3.33333	0	9		1		1
MAOM_HUMAN								2	1	1	5	6	7								3	1	1	6	7	11		0	0	0	0	0	0	3	1	1	6	7	11		0	1.66667	0	8
MPPA_HUMAN								1	1	2	6	5	5								1	1	2	6	7	6		0	0	0	0	0	0	1	1	2	6	7	6		0	1.33333	0	6.33333
ODB2_HUMAN								3	2	1	3	4	4								3	2	1	5	7	6		0	0	0	0	0	0	3	2	1	5	7	6		0	2	0	6
NIPS2_HUMAN								2	1	1	5	4	3								2	1	1	6	6	4		0	0	0	0	0	0	2	1	1	6	6	4		0	1.33333	0	5.33333
ALDH2_HUMAN		1	1	1				5	2	3	5	5	5		1	1	1				5	2	3	5	6	5		0	0	0	0	0	0	5	2	3	4	5	4		0	3.33333	0	4.33333		0.07	0.07	0.07
HNRL2_HUMAN				2				1	6	4	1	3	5				2				1	7	4	1	3	6		0	0	2	0	0	0	1	7	4	1	3	6		0.666667	4	0	3.33333				2
SAE2_HUMAN									1	3	3	1	4									1	3	3	1	5		0	0	0	0	0	0	0	1	3	3	1	5		0	1.33333	0	3
MTA1_HUMAN			1	1				3	1	6	3	3				1	1				3	1	6	5	3			0	1	1	0	0	0	3	1	6	3	2	0		0.666667	3.33333	0	1.66667			1	1
STAU2_HUMAN		3	3	4			1	8	8	4	11	9	3		3	3	4			1	10	9	5	11	9	3		3	3	4	0	0	1	9	8	4	10	8	2		3.33333	7	0.333333	6.66667		3	3	4
MRPP3_HUMAN		2	1	1				6	4	1	1	2	1		2	1	1				10	6	2	2	3	1		2	1	1	0	0	0	10	6	2	2	3	1		1.33333	6	0	2		2	1	1
RM37_HUMAN								1	1	5	2	2	1								1	1	5	2	3	1		0	0	0	0	0	0	1	1	5	2	3	1		0	2.33333	0	2
RT29_HUMAN								3		3	1	1	1								4		5	2	2	2		0	0	0	0	0	0	4	0	5	2	2	2		0	3	0	2
KAD3_HUMAN				1					3	3	2	2	2				1					5	5	2	2	2		0	0	1	0	0	0	0	5	5	2	2	2		0.333333	3.33333	0	2				1
MTDC_HUMAN				1				1	2	5	2	1	3				1				1	2	5	2	1	3		0	0	1	0	0	0	1	2	5	2	1	3		0.333333	2.66667	0	2				1
PPT1_HUMAN								1	1	2	2	2	2								1	1	2	2	2	2		0	0	0	0	0	0	1	1	2	2	2	2		0	1.33333	0	2
LETM1_HUMAN			1	1	1		1	2	3	5	8	9	10			1	1	1		1	2	3	6	10	13	13		0	1	1	1	0	1	2	3	6	10	13	13		0.666667	3.66667	0.666667	12			1	1	1
SCMC1_HUMAN				1				1	2	3	2	1	2				1				1	2	3	2	1	2		0	0	1	0	0	0	1	2	3	2	1	2		0.333333	2	0	1.66667				1
RPR1B_HUMAN			1					1	2	3	1	2	1			1					2	2	3	1	2	1		0	1	0	0	0	0	2	2	3	1	2	1		0.333333	2.33333	0	1.33333			1
PABP2_HUMAN									1	2	1	1	2									1	3	1	1	2		0	0	0	0	0	0	0	1	3	1	1	2		0	1.33333	0	1.33333
SON_HUMAN				1				3	1	2	1	1	1				1				3	2	2	1	1	1		0	0	1	0	0	0	3	2	2	1	1	1		0.333333	2.33333	0	1				1
SRRT_HUMAN									2	5	1		2									2	5	1		2		0	0	0	0	0	0	0	2	5	1	0	2		0	2.33333	0	1
RT05_HUMAN		2	1	2				4	3	3	1	2			3	1	2				8	5	3	1	2			3	1	2	0	0	0	8	5	3	1	2	0		2	5.33333	0	1		3	1	2
TRI33_HUMAN		1	1	1	2	2	2	2	3	2	7	6	6		1	1	1	2	2	2	3	5	4	14	15	11		1	1	1	2	2	2	3	5	4	14	15	11		1	4	2	13.3333		1	1	1	2
ACADV_HUMAN								2	2	1	1	1									2	2	1	1	1			0	0	0	0	0	0	2	2	1	1	1	0		0	1.66667	0	0.666667
BPTF_HUMAN								2	2	1	1		1								2	2	1	1		1		0	0	0	0	0	0	2	2	1	1	0	1		0	1.66667	0	0.666667
PURB_HUMAN								1	2	1	1		1								1	2	1	1		1		0	0	0	0	0	0	1	1	0	1	0	1		0	0.666667	0	0.666667
YBEY_HUMAN									1	1	1	1										2	2	1	1			0	0	0	0	0	0	0	2	2	1	1	0		0	1.33333	0	0.666667
ABCBA_HUMAN								2	2		1	1									2	2		1	1			0	0	0	0	0	0	2	2	0	1	1	0		0	1.33333	0	0.666667
ATRX_HUMAN								2	1	1		1	1								2	1	1		1	1		0	0	0	0	0	0	2	1	1	0	1	1		0	1.33333	0	0.666667
SPT6H_HUMAN									1	3			2									1	3			2		0	0	0	0	0	0	0	1	3	0	0	2		0	1.33333	0	0.666667
RPA1_HUMAN							1		2	3	2	3	1							1		2	3	2	3	1		0	0	0	0	0	1	0	2	3	2	3	1		0	1.66667	0.333333	2
ILF3_HUMAN		1	1	2		2	2	2	4	11	2	1	7		1	1	2		2	2	2	4	20	3	2	12		1	1	2	0	2	2	2	4	20	3	2	12		1.33333	8.66667	1.33333	5.66667		1	1	2
H2AY_HUMAN				1		1	1	1	3	5	3	2	4				1		1	1	1	3	8	3	2	4		0	0	1	0	1	1	1	3	6	2	2	3		0.333333	3.33333	0.666667	2.33333				1
TRNT1_HUMAN			2	2			1	4	5	4	3	1	1			2	2			1	4	5	5	3	1	1		0	2	2	0	0	1	4	5	5	3	1	1		1.33333	4.66667	0.333333	1.66667			2	2
SAM50_HUMAN				2			1	3	3	4	2	1	2				2			1	4	3	4	2	1	2		0	0	2	0	0	1	4	3	4	2	1	2		0.666667	3.66667	0.333333	1.66667				2
UHRF1_HUMAN							1	1	1	2	2	1	2							1	1	1	2	2	1	2		0	0	0	0	0	1	1	1	2	2	1	2		0	1.33333	0.333333	1.66667
KDM1A_HUMAN		1		4	1	1	1	2	5	6	4	5	3		1		4	1	1	1	2	7	8	4	5	3		1	0	4	1	1	1	2	7	8	4	5	3		1.66667	5.66667	1	4		1		4	1
NSA2_HUMAN			1					3	2	2	1					1					3	2	2	1				0	1	0	0	0	0	3	2	2	1	0	0		0.333333	2.33333	0	0.333333			1
PLPL2_HUMAN								1	2	1	1										1	2	1	1				0	0	0	0	0	0	1	2	1	1	0	0		0	1.33333	0	0.333333
PTPM1_HUMAN		1						5	4	1		1			1						6	4	1		1			1	0	0	0	0	0	6	4	1	0	1	0		0.333333	3.66667	0	0.333333		1
MCE1_HUMAN								1	2	1		1									1	2	2		1			0	0	0	0	0	0	1	2	2	0	1	0		0	1.66667	0	0.333333
XRCC1_HUMAN								1	1	2			1								1	2	2			1		0	0	0	0	0	0	1	2	2	0	0	1		0	1.66667	0	0.333333
RT11_HUMAN								1	1	1		1									2	1	2		1			0	0	0	0	0	0	2	1	2	0	1	0		0	1.66667	0	0.333333
FCF1_HUMAN				1				2	2	2		1					1				2	4	2		1			0	0	1	0	0	0	2	4	2	0	1	0		0.333333	2.66667	0	0.333333				1
ACAD9_HUMAN								1	1	2			1								1	1	3			1		0	0	0	0	0	0	1	1	3	0	0	1		0	1.66667	0	0.333333
ATAD2_HUMAN								5	5			1									5	5			1			0	0	0	0	0	0	5	5	0	0	1	0		0	3.33333	0	0.333333
PPM1G_HUMAN								1	1	2			1								1	1	2			1		0	0	0	0	0	0	1	1	2	0	0	1		0	1.33333	0	0.333333
PO210_HUMAN									2	5			1									2	5			1		0	0	0	0	0	0	0	2	5	0	0	1		0	2.33333	0	0.333333
CCAR2_HUMAN		2	8	11	5	4	6	11	16	18	16	14	14		2	10	12	5	5	7	13	21	31	23	19	20		2	10	12	5	5	7	13	21	31	23	19	20		8	21.6667	5.66667	20.6667		2	10	12	5
IDHP_HUMAN		2	5	5	6	4	5	5	7	9	11	11	9		2	5	5	6	4	6	6	9	13	20	23	15		2	5	5	6	4	6	6	9	13	20	23	15		4	9.33333	5.33333	19.3333		2	5	5	6
KHDR1_HUMAN			1	1	1	2	2	2	3	5	3	3	4			1	2	1	2	2	2	4	8	5	7	6		0	1	2	1	2	2	2	4	8	5	7	6		1	4.66667	1.66667	6			1	2	1
MCRI2_HUMAN		2	2		1	2	2	5	3	2	2	4	4		2	2		1	2	2	5	4	3	5	7	6		2	2	0	1	2	2	5	4	3	5	7	6		1.33333	4	1.66667	6		2	2		1
MLF2_HUMAN		1	2	1	2	1		4	4	3	4	3	3		2	2	1	2	1		5	5	4	4	4	3		2	2	1	2	1	0	5	5	4	4	4	3		1.66667	4.66667	1	3.66667		2	2	1	2
RCC2_HUMAN		1	1	1	2	1	3	2	2	5	3	3	7		1	1	1	3	1	5	2	2	7	7	6	15		1	1	1	3	1	5	2	2	7	7	6	15		1	3.66667	3	9.33333		1	1	1	3
RBM25_HUMAN			1	1	1	1	2	1	2	5	3	3	6			1	1	1	1	2	1	2	7	3	3	6		0	1	1	1	1	2	1	2	7	3	3	6		0.666667	3.33333	1.33333	4			1	1	1
U520_HUMAN		6	11	16	6	9	12	15	15	31	24	21	27		6	12	20	7	11	16	19	23	46	30	28	36		6	12	20	7	11	16	19	23	46	30	28	36		12.6667	29.3333	11.3333	31.3333		6	12	20	7
RTCB_HUMAN		3	3	6	4	4	4	6	6	8	11	11	7		3	3	7	4	4	5	7	8	11	14	14	8		3	3	7	4	4	5	7	8	11	14	14	8		4.33333	8.66667	4.33333	12		3	3	7	4
WRIP1_HUMAN			1			1	1	4	2	2	2	2	2			1			1	1	4	2	2	2	2	2		0	1	0	0	1	1	4	2	2	2	2	2		0.333333	2.66667	0.666667	2			1
XPO5_HUMAN		1	1	2		1		4	4	4	1	2			1	1	2		1		5	5	4	1	2			1	1	2	0	1	0	5	5	4	1	2	0		1.33333	4.66667	0.333333	1		1	1	2
AP2S1_HUMAN		1	1	1	1			3	3	3	1	1	1		1	1	1	1			4	4	4	1	1	1		1	1	1	1	0	0	4	4	4	1	1	1		1	4	0.333333	1		1	1	1	1
SUCA_HUMAN		1	4	4	2	3	3	3	5	5	4	4	3		1	5	7	2	3	3	8	12	9	7	8	5		1	5	7	2	3	3	8	12	9	7	8	5		4.33333	9.66667	2.66667	6.66667		1	5	7	2
PWP2_HUMAN			1	3	1	3	2	4	2	7	4	5	5			1	4	1	3	2	5	3	10	4	6	5		0	1	4	1	3	2	5	3	10	4	6	5		1.66667	6	2	5			1	4	1
VDAC1_HUMAN		6	7	11	5	6	6	6	8	13	12	11	13		6	10	19	9	14	11	15	18	38	24	20	31		6	10	19	9	14	11	15	18	38	24	20	31		11.6667	23.6667	11.3333	25		6	10	19	9
ACSF3_HUMAN		1	2	2	1	1		2	6	4	2	2	2		1	2	2	2	1		3	9	5	2	3	2		1	2	2	2	1	0	3	9	5	2	3	2		1.66667	5.66667	1	2.33333		1	2	2	2
ATD3C_HUMAN		3	2	3	1	1	2	6	7	4	3	3	3		3	2	3	1	1	2	9	10	4	3	3	3		0	0	0	0	0	0	0	0	0	0	0	0		0	0	0	0		0	0	0	0
IDH3B_HUMAN		3	2	3	2	3	3	5	5	4	4	3	3		3	2	4	2	3	3	9	7	5	6	5	5		3	2	4	2	3	3	9	7	5	6	5	5		3	7	2.66667	5.33333		3	2	4	2
SRSF6_HUMAN			2	1	2	2	2	3	3	5	3	3	4			2	2	3	2	2	3	5	10	4	4	6		0	2	0	2	1	1	1	2	7	3	3	3		0.666667	3.33333	1.33333	3			2	1.61	2.8
FEN1_HUMAN		2		4	2	3	2	4	5	7	3	3	5		2		4	2	3	2	5	7	10	4	4	6		2	0	4	2	3	2	5	7	10	4	4	6		2	7.33333	2.33333	4.66667		2		4	2
RBM28_HUMAN			1	3	1		2	2	4	6	2	2	1			1	3	1		2	3	5	9	2	2	2		0	1	3	1	0	2	3	5	9	2	2	2		1.33333	5.66667	1	2			1	3	1
TF7L2_HUMAN				1	1	1		2	1	1	1	2	2				1	1	2		3	2	2	1	2	3		0	0	1	1	2	0	3	2	2	1	2	3		0.333333	2.33333	1	2				1	1
SPTC1_HUMAN		2	1	1		2		3	3	4	1	1	2		2	1	1		2		5	4	4	1	1	2		2	1	1	0	2	0	5	4	4	1	1	2		1.33333	4.33333	0.666667	1.33333		2	1	1
P5CR2_HUMAN		3	1	3	1	1	1	4	7	5	3	2	4		6	1	6	3	3	1	11	11	8	4	4	5		6	1	6	3	3	1	11	11	8	4	4	5		4.33333	10	2.33333	4.33333		6	1	6	3
ADRO_HUMAN		1	5	8	6	6	4	4	9	13	8	13	6		1	6	9	8	7	4	7	18	21	12	15	7		1	6	9	8	7	4	7	18	21	12	15	7		5.33333	15.3333	6.33333	11.3333		1	6	9	8
L2HDH_HUMAN						1		1	3	1	2								1		1	3	1	2				0	0	0	0	1	0	1	3	1	2	0	0		0	1.66667	0.333333	0.666667
SAMH1_HUMAN		1		2	1			5	4	2	1	1			2		2	1			6	5	4	1	1			2	0	2	1	0	0	6	5	4	1	1	0		1.33333	5	0.333333	0.666667		2		2	1
SMCA1_HUMAN		1		1	1			2	5	3		2			1		1	1			2	7	3		2			0	0	0	0	0	0	0	0	0	0	0	0		0	0	0	0		0.02		0.02	0.02
FANCI_HUMAN		2		1			1	3	3	4		1	1		2		1			1	4	4	4		1	1		2	0	1	0	0	1	4	4	4	0	1	1		1	4	0.333333	0.666667		2		1
RFC3_HUMAN		1	2	2	1	2	1	3	3	3	1	3	2		1	2	2	1	2	1	4	5	5	1	3	3		1	2	2	1	2	1	4	5	5	1	3	3		1.66667	4.66667	1.33333	2.33333		1	2	2	1
NDUAC_HUMAN				1		1	1	2	2	2	2	1	1				1		1	2	2	2	2	2	1	2		0	0	1	0	1	2	2	2	2	2	1	2		0.333333	2	1	1.66667				1
SRSF4_HUMAN				1	1	1	1	2	2	4	1	1	2				2	1	1	1	2	3	5	1	1	3		0	0	0	0	0	0	0	0	2	0	0	0		0	0.666667	0	0				0.24	0.12
TRA2A_HUMAN			2	2	1	1		1	5	6	1	1	2			2	2	1	2		1	6	11	1	1	3		0	2	2	1	2	0	1	6	11	1	1	3		1.33333	6	1	1.66667			2	2	1
DDX1_HUMAN		4	5	5	6	7	7	7	7	10	9	10	11		4	7	5	6	9	9	9	8	15	13	12	13		4	7	5	6	9	9	9	8	15	13	12	13		5.33333	10.6667	8	12.6667		4	7	5	6
COPG2_HUMAN		4	1	3	2	1	2	7	7	5	4	3	1		4	1	3	2	1	2	7	9	5	4	3	1		3	0	2	1	0	1	6	8	4	3	2	0		1.66667	6	0.666667	1.66667		3.16	0.16	2.16	1.16
RM16_HUMAN		3	1	4	2		2	6	6	4	1	4	1		3	1	5	3		2	7	9	5	2	5	1		3	1	5	3	0	2	7	9	5	2	5	1		3	7	1.66667	2.66667		3	1	5	3
RL22_HUMAN		3	2	6	3	2	2	7	5	7	3	4	4		4	4	10	4	4	3	15	11	13	5	7	5		4	4	8	3	4	3	14	11	12	5	7	5		5.33333	12.3333	3.33333	5.66667		4	4	9.3	3.65
PAPS1_HUMAN		3	3	3	5	3	5	4	3	8	7	8	7		3	3	3	7	5	7	4	4	14	9	13	7		3	3	3	7	5	7	4	4	14	9	13	7		3	7.33333	6.33333	9.66667		3	3	3	7
DHB12_HUMAN		2	2	2	1		2	6	6	5	2	2	2		4	4	4	2		6	12	10	6	6	3	3		4	4	4	2	0	6	12	10	6	6	3	3		4	9.33333	2.66667	4		4	4	4	2
PR40A_HUMAN					1		1		2	3	1	1	1					1		1		2	3	1	1	1		0	0	0	1	0	1	0	2	3	1	1	1		0	1.66667	0.666667	1					1
VMP1_HUMAN				1	1	1		2	1	2	1	1	1				1	1	1		3	1	2	1	1	1		0	0	1	1	1	0	3	1	2	1	1	1		0.333333	2	0.666667	1				1	1
MYH10_HUMAN		6	5	4	5	6	5	11	10	7	4	5	5		9	8	6	9	7	8	21	16	9	10	13	9		0	0	0	0	0	0	0	0	1	0	0	0		0	0.333333	0	0		0.05	0.04	0.03	0.05
RFA1_HUMAN				3	4	3	3	3	1	6	4	3	7				3	4	4	4	5	3	10	4	3	9		0	0	3	4	4	4	5	3	10	4	3	9		1	6	4	5.33333				3	4
RS28_HUMAN				1	1	1	1	1	2	4			2				1	1	1	1	1	2	4			4		0	0	1	1	1	1	1	2	4	0	0	4		0.333333	2.33333	1	1.33333				1	1
KCY_HUMAN		2	2	2	1	1	1	2	4	6	2	3	4		2	2	2	3	2	2	3	6	7	2	3	4		2	2	2	3	2	2	3	6	7	2	3	4		2	5.33333	2.33333	3		2	2	2	3
AGM1_HUMAN		1	1	1	2	2	2	5	3	3	1	1	4		2	2	1	3	2	2	6	4	4	2	2	5		2	2	1	3	2	2	6	4	4	2	2	5		1.66667	4.66667	2.33333	3		2	2	1	3
DCA13_HUMAN		1			1	1	2	2	4	1	2	2	1		1			1	1	3	2	4	1	3	2	1		1	0	0	1	1	3	2	4	1	3	2	1		0.333333	2.33333	1.66667	2		1			1
CTBP2_HUMAN		4	2	2	1	2	2	6	6	6	1	2	3		5	3	3	1	2	2	8	8	7	1	2	3		2	0	1	0	1	1	5	5	4	0	1	2		1	4.66667	0.666667	1		4.18	2.18	2.45	0.73
LUC7L_HUMAN		1	1	1	2	1	2	3	2	4	2	1	1		1	1	2	3	1	2	5	3	6	3	2	2		0	0	0	0	0	0	0	0	1	0	0	0		0	0.333333	0	0		0.03	0.03	0.06	0.09
AP3D1_HUMAN		9	4	6	3	4	4	14	12	6	4	7	4		15	7	8	5	8	6	27	25	9	6	10	4		15	7	8	5	8	6	27	25	9	6	10	4		10	20.3333	6.33333	6.66667		15	7	8	5
LDHA_HUMAN		11	4	5	10	8	8	15	13	8	7	9	11		16	7	8	17	12	15	26	22	13	13	14	17		16	7	8	17	12	15	26	22	13	13	14	17		10.3333	20.3333	14.6667	14.6667		16	7	8	17
EPIPL_HUMAN		4	3	6	5	5	4	10	10	5	6	6	3		4	5	9	7	7	6	13	15	8	8	8	4		0	0	1	0	1	0	5	7	2	2	1	0		0.333333	4.66667	0.333333	1		0.04	0.05	1.08	0.07
NQO1_HUMAN			1	1	3	3	5	1	3	4	5	3	5			1	1	7	5	7	1	4	6	6	4	9		0	1	1	7	5	7	1	4	6	6	4	9		0.666667	3.66667	6.33333	6.33333			1	1	7
RS12_HUMAN					2	3	3	2	1	1	1	1	4					3	3	3	2	1	2	2	1	6		0	0	0	3	3	3	2	1	2	2	1	6		0	1.66667	3	3					3
BMS1_HUMAN		1		3	1	1	2	6	5	4	2	2	1		1		4	1	2	2	6	5	4	2	2	1		1	0	4	1	2	2	6	5	4	2	2	1		1.66667	5	1.66667	1.66667		1		4	1
ARF6_HUMAN		3	1	1	1	1	2	5	3	2	1	2	1		3	1	1	1	1	2	6	7	2	1	2	1		3	1	1	1	1	2	6	7	2	1	2	1		1.66667	5	1.33333	1.33333		3	1	1	1
H10_HUMAN				2	1	1	1	2	3	3	1	1	1				2	1	1	1	3	4	3	1	1	1		0	0	2	1	1	1	3	4	3	1	1	1		0.666667	3.33333	1	1				2	1
SAP18_HUMAN				2	1	1		4	2	3	1		1				2	1	1		5	3	4	1		1		0	0	2	1	1	0	5	3	4	1	0	1		0.666667	4	0.666667	0.666667				2	1
PURA_HUMAN			1	1	1	1		2	4	3	1		1			1	1	1	1		2	5	3	1		1		0	1	1	1	1	0	2	4	2	1	0	1		0.666667	2.66667	0.666667	0.666667			1	1	1
NOM1_HUMAN		1	1	2	1	1		6	4	3		1	1		1	2	2	1	1		8	5	4		1	1		1	2	2	1	1	0	8	5	4	0	1	1		1.66667	5.66667	0.666667	0.666667		1	2	2	1
TFB1M_HUMAN		2	1	1	1		1	5	5	3		1	1		3	1	2	1		1	7	6	3		1	1		3	1	2	1	0	1	7	6	3	0	1	1		2	5.33333	0.666667	0.666667		3	1	2	1
ELMO3_HUMAN							1	2	6		1									1	2	7		1				0	0	0	0	0	1	2	7	0	1	0	0		0	3	0.333333	0.333333
SMRCD_HUMAN							1	2	1	1		1								1	2	1	1		1			0	0	0	0	0	1	2	1	1	0	1	0		0	1.33333	0.333333	0.333333
MIC25_HUMAN						1		2	2			1							1		2	2			1			0	0	0	0	1	0	2	2	0	0	1	0		0	1.33333	0.333333	0.333333
CMC1_HUMAN		1		1		1		3	2	2		1			1		1		1		4	2	2		1			1	0	0	0	1	0	4	2	1	0	1	0		0.333333	2.33333	0.333333	0.333333		1		0.85
BAZ1B_HUMAN		1			1			1	1	5		1			1			1			1	1	5		1			1	0	0	1	0	0	1	1	5	0	1	0		0.333333	2.33333	0.333333	0.333333		1			1
SSRD_HUMAN		3	3	2	3	3	2	4	4	4	2	2	4		5	3	4	6	4	3	7	9	9	4	3	5		5	3	4	6	4	3	7	9	9	4	3	5		4	8.33333	4.33333	4		5	3	4	6
NU160_HUMAN		2	1	2	2	2	1	6	5	3	1	1	2		2	1	2	2	2	1	7	5	3	1	1	2		2	1	2	2	2	1	7	5	3	1	1	2		1.66667	5	1.66667	1.33333		2	1	2	2
TNPO3_HUMAN		3	2	3	2	2	1	7	5	4	1	1	2		3	2	3	2	2	1	8	6	4	1	1	2		3	2	3	2	2	1	8	6	4	1	1	2		2.66667	6	1.66667	1.33333		3	2	3	2
PRKDC_HUMAN		57	25	49	32	25	35	94	100	57	31	36	18		82	30	65	43	35	46	168	159	85	38	42	20		82	30	65	43	35	46	168	159	85	38	42	20		59	137.333	41.3333	33.3333		82	30	65	43
TF3C4_HUMAN		1	3	3	3	4	5	6	4	4	2	3	3		1	3	3	3	4	6	7	5	5	2	4	4		1	3	3	3	4	6	7	5	5	2	4	4		2.33333	5.66667	4.33333	3.33333		1	3	3	3
CTR9_HUMAN		1	3	2	1		1	4	6	6	1	1	1		1	3	2	2		2	5	7	6	1	1	1		1	3	2	2	0	2	5	7	6	1	1	1		2	6	1.33333	1		1	3	2	2
AKP8L_HUMAN		2		1	2	1	1	7	4	2	1	1	1		2		1	2	1	1	8	4	2	1	1	1		2	0	1	2	1	1	8	4	2	1	1	1		1	4.66667	1.33333	1		2		1	2
UTP6_HUMAN		3	2	2	1	1	2	5	5	3	1	1	1		3	2	2	1	1	2	8	6	4	1	1	1		3	2	2	1	1	2	8	6	4	1	1	1		2.33333	6	1.33333	1		3	2	2	1
HSDL1_HUMAN		2		2	1	1	1	4	4	2	1	1	1		2		2	2	1	1	5	5	3	1	1	1		2	0	2	2	1	1	5	5	3	1	1	1		1.33333	4.33333	1.33333	1		2		2	2
FIP1_HUMAN					4	3	3	1	1	2	2		5					4	4	3	1	1	2	2		6		0	0	0	4	4	3	1	1	2	2	0	6		0	1.33333	3.66667	2.66667					4
ITPR3_HUMAN		1		1	1	1	1	7	8	2	1	1			2		2	1	1	1	8	9	2	1	1			2	0	2	1	1	1	8	9	2	1	1	0		1.33333	6.33333	1	0.666667		2		2	1
WDR75_HUMAN			1	1		1	2	1	3	4	1	1				1	1		1	2	1	3	4	1	1			0	1	1	0	1	2	1	3	4	1	1	0		0.666667	2.66667	1	0.666667			1	1
ITCH_HUMAN		2			2	1		4	3	2		1	1		2			2	1		4	3	2		1	1		2	0	0	2	1	0	4	3	2	0	1	1		0.666667	3	1	0.666667		2			2
CEBPZ_HUMAN		4	2	2	2	4	5	6	5	4	3	3	2		4	2	2	2	4	6	8	7	5	3	3	2		4	2	2	2	4	6	8	7	5	3	3	2		2.66667	6.66667	4	2.66667		4	2	2	2
RAB1A_HUMAN		1	2	4	3	4	4	6	3	7	3	2	4		1	2	4	5	8	5	8	3	14	3	2	7		0	1	1	2	3	1	3	1	4	0	0	2		0.666667	2.66667	2	0.666667		0.11	1.32	1.75	2.54
RAB3A_HUMAN		1		1	1	1	1	1	1	2	1	1	1		1		1	2	4	2	3	1	5	1	1	3		0	0	0	0	0	0	0	0	1	0	0	0		0	0.333333	0	0		0.01		0.01	0.01
RAB3C_HUMAN		1		1	1	1	1	1	1	2	1	1	1		1		1	2	4	2	3	1	5	1	1	3		0	0	0	0	0	0	0	0	0	0	0	0		0	0	0	0		0		0	0
RAB3D_HUMAN		1		1	1	1	1	1	1	2	1	1	1		1		1	2	4	2	3	1	5	1	1	3		0	0	0	0	0	0	0	0	1	0	0	0		0	0.333333	0	0		0.01		0.01	0.01
SC23A_HUMAN		1	1	2	3	3	1	3	4	6	1	1	2		1	1	2	3	3	1	3	4	7	1	1	2		1	1	2	2	3	0	2	4	7	1	1	2		1.33333	4.33333	1.66667	1.33333		1	1	2	2.45
MMS19_HUMAN		4	1	3	2	3	2	8	8	2	1	2	1		4	1	3	2	3	2	10	9	2	1	2	1		4	1	3	2	3	2	10	9	2	1	2	1		2.66667	7	2.33333	1.33333		4	1	3	2
RAB8A_HUMAN		3	2	3	3	4	3	4	5	5	2	3	3		3	2	3	5	8	5	6	5	10	2	3	5		2	2	2	3	4	3	2	3	3	1	2	2		2	2.66667	3.33333	1.66667		2.17	2	2.17	3.34
RHOA_HUMAN				1	1	1	2	1	2	2	1		1				1	1	1	2	1	3	4	1		1		0	0	1	1	1	2	1	3	4	1	0	1		0.333333	2.66667	1.33333	0.666667				1	1
RS17_HUMAN					2		1	2	2	1			2					3		1	2	2	1			2		0	0	0	3	0	1	2	2	1	0	0	2		0	1.66667	1.33333	0.666667					3
NPM3_HUMAN		1	2	1	2	2	1	1	2	2	1	1	1		1	2	1	2	3	1	4	5	4	1	1	1		1	2	1	2	3	1	4	5	4	1	1	1		1.33333	4.33333	2	1		1	2	1	2
NXF1_HUMAN		2	1	3	3	1	2	5	7	2	1	1	1		2	1	4	3	1	2	8	9	2	1	1	1		2	1	4	3	1	2	8	9	2	1	1	1		2.33333	6.33333	2	1		2	1	4	3
HEAT1_HUMAN		5		3	2	3	3	7	8	5		3	1		5		3	2	3	3	8	8	5		3	1		5	0	3	2	3	3	8	8	5	0	3	1		2.66667	7	2.66667	1.33333		5		3	2
EI2BA_HUMAN		1	1	3	2	3	2	4	2	4	1	1	1		1	1	3	2	3	2	7	2	5	1	1	1		1	1	3	2	3	2	7	2	5	1	1	1		1.66667	4.66667	2.33333	1		1	1	3	2
RRP12_HUMAN			1	3	1	2	1	4	4	5	2					1	3	2	2	1	6	5	6	2				0	1	3	2	2	1	6	5	6	2	0	0		1.33333	5.66667	1.66667	0.666667			1	3	2
SPCS1_HUMAN					1	1	1		1	1	1		1					1	2	2		2	2	1		1		0	0	0	1	2	2	0	2	2	1	0	1		0	1.33333	1.66667	0.666667					1
HLAC_HUMAN		3			2	2	1	3	3	4		1	1		3			2	2	1	4	4	5		1	1		1	0	0	1	1	1	1	1	1	0	1	1		0.333333	1	1	0.666667		1.95			1.48
CATB_HUMAN				1	1	1	1	1	1	1	1						1	1	1	1	2	4	3	1				0	0	1	1	1	1	2	4	3	1	0	0		0.333333	3	1	0.333333				1	1
HLAA_HUMAN		2			1	1	1	3	2	4	1				2			1	1	1	4	3	5	1				0	0	0	0	0	1	1	0	2	1	0	0		0	1	0.333333	0.333333		1.05			0.52
PPIL4_HUMAN					1	2		1	1	3	1							1	2		1	1	3	1				0	0	0	1	2	0	1	1	3	1	0	0		0	1.66667	1	0.333333					1
PLCE_HUMAN				1	1	1	1	2	3	1	1						1	1	1	1	3	4	1	1				0	0	1	1	1	1	3	4	1	1	0	0		0.333333	2.66667	1	0.333333				1	1
2ABA_HUMAN					6	5	7	1	1	3	2	2	4					7	5	9	1	1	3	2	2	4		0	0	0	7	5	9	1	1	3	2	2	4		0	1.66667	7	2.66667					7
PRI2_HUMAN			1		4	3	5	3	1	2	3		2			1		4	3	7	3	1	2	3		2		0	1	0	4	3	7	3	1	2	3	0	2		0.333333	2	4.66667	1.66667			1		4
RAB13_HUMAN		1	1	2	2	2	2	4	4	4	1	1	1		2	2	3	5	5	4	5	5	7	1	2	2		2	2	3	5	5	4	4	4	4	1	2	2		2.33333	4	4.66667	1.66667		2	2	3	5
TBCD4_HUMAN		1	1	1	1	2	2	2	3	2		1	1		1	1	1	1	3	2	2	5	3		1	1		1	1	1	1	3	2	2	5	3	0	1	1		1	3.33333	2	0.666667		1	1	1	1
EBP_HUMAN					1	2	1	1	2	2	1							1	2	1	1	2	2	1				0	0	0	1	2	1	1	2	2	1	0	0		0	1.66667	1.33333	0.333333					1
MMTA2_HUMAN					1	1	1	1	2	1			1					1	1	2	1	3	1			1		0	0	0	1	1	2	1	3	1	0	0	1		0	1.66667	1.33333	0.333333					1
DUT_HUMAN					1	1	2	1	1	1			1					1	1	2	1	1	2			1		0	0	0	1	1	2	1	1	2	0	0	1		0	1.33333	1.33333	0.333333					1
MRCKB_HUMAN		3		4	4	4	3	8	8	6	1	2			3		5	4	4	3	11	10	6	1	2			3	0	5	3	3	2	9	9	6	1	2	0		2.66667	8	2.66667	1		3		5	3.94
IPO8_HUMAN		1			4	3	4	2	2	1	1	2			1			4	3	4	2	3	1	1	2			1	0	0	4	3	4	2	3	1	1	2	0		0.333333	2	3.66667	1		1			4
RB_HUMAN				1			1	2	3	2							1			1	3	4	2					0	0	1	0	0	1	3	4	2	0	0	0		0.333333	3	0.333333	0				1
MTCH2_HUMAN						1		1	1	2									1		1	1	5					0	0	0	0	1	0	1	1	5	0	0	0		0	2.33333	0.333333	0
HACD3_HUMAN					1			1	2	2								1			1	2	2					0	0	0	1	0	0	1	2	2	0	0	0		0	1.66667	0.333333	0					1
TMCO4_HUMAN							1	2	2	1										1	2	2	1					0	0	0	0	0	1	2	2	1	0	0	0		0	1.66667	0.333333	0
CNO10_HUMAN					1			1	1	2								1			2	1	2					0	0	0	1	0	0	2	1	2	0	0	0		0	1.66667	0.333333	0					1
NOL10_HUMAN						1		1	2	1									1		1	3	1					0	0	0	0	1	0	1	3	1	0	0	0		0	1.66667	0.333333	0
INT7_HUMAN			1		1			4	2	2						1		1			4	2	2					0	1	0	1	0	0	4	2	2	0	0	0		0.333333	2.66667	0.333333	0			1		1
EI2BB_HUMAN				1		1		1	1	1							1		1		2	2	3					0	0	1	0	1	0	2	2	3	0	0	0		0.333333	2.33333	0.333333	0				1
NAA35_HUMAN					1			1	1	1								1			1	2	1					0	0	0	1	0	0	1	2	1	0	0	0		0	1.33333	0.333333	0					1
NKAP_HUMAN						1		1	1	2									1		1	1	2					0	0	0	0	1	0	1	1	2	0	0	0		0	1.33333	0.333333	0
CND1_HUMAN							1		1	2										1		1	3					0	0	0	0	0	1	0	1	3	0	0	0		0	1.33333	0.333333	0
HXK2_HUMAN		1		1	2	1	1	2	4	5	1				1		1	3	1	1	2	4	5	1				1	0	0	3	1	1	0	2	3	1	0	0		0.333333	1.66667	1.66667	0.333333		1		0.32	3
GSK3B_HUMAN					2	2	1	2	1	1		1						2	2	1	2	1	1		1			0	0	0	2	2	1	2	1	1	0	1	0		0	1.33333	1.66667	0.333333					2
MRP1_HUMAN				1	3	1	2	1	4	5	1						1	3	1	2	1	4	5	1				0	0	1	3	1	2	1	4	5	1	0	0		0.333333	3.33333	2	0.333333				1	3
BCLF1_HUMAN		1	1	1	4	7	3	5	2	2	1	2	1		1	1	1	7	10	5	6	2	3	1	2	1		1	1	1	7	10	5	6	2	3	1	2	1		1	3.66667	7.33333	1.33333		1	1	1	7
ACACB_HUMAN		6	1	6	2	2	2	37	29	8		1			12	1	8	2	2	3	82	61	10		1			1	0	1	0	0	0	35	25	3	0	0	0		0.666667	21	0	0		1.59	0.05	1.37	0.11
IMA7_HUMAN			1	1	3	3	1	1	3	4			1			1	1	3	3	1	1	3	4			1		0	1	1	2	2	0	1	2	2	0	0	0		0.666667	1.66667	1.33333	0			1	1	2.97
MAP1S_HUMAN					3	2	3		2	2	1							3	2	3		2	2	1				0	0	0	3	2	3	0	2	2	1	0	0		0	1.33333	2.66667	0.333333					3
PR38B_HUMAN				1	1	1		2	2	2							1	1	1		3	3	2					0	0	1	1	1	0	3	3	2	0	0	0		0.333333	2.66667	0.666667	0				1	1
GPI8_HUMAN					1	1		3	3									1	1		3	4						0	0	0	1	1	0	3	4	0	0	0	0		0	2.33333	0.666667	0					1
HLAH_HUMAN		2			1	1		2	2	3					2			1	1		3	3	4					0	0	0	0	0	0	0	0	0	0	0	0		0	0	0	0		0			0
RL35A_HUMAN			1	3	1	1		3	3	3						1	3	1	1		5	4	5					0	1	3	1	1	0	5	4	5	0	0	0		1.33333	4.66667	0.666667	0			1	3	1
MTFP1_HUMAN				1	1	1		2	2	2							1	1	1		2	2	2					0	0	1	1	1	0	2	2	2	0	0	0		0.333333	2	0.666667	0				1	1
DPOD3_HUMAN			1	1	1		1	2	1	2						1	1	1		1	3	2	3					0	1	1	1	0	1	3	2	3	0	0	0		0.666667	2.66667	0.666667	0			1	1	1
ATAD1_HUMAN			1		1	1	1	3	1	2						1		1	1	1	3	1	3					0	1	0	1	1	1	3	1	3	0	0	0		0.333333	2.33333	1	0			1		1
MRCKA_HUMAN					1	1	1	4	2									1	1	1	4	2						0	0	0	0	0	0	2	1	0	0	0	0		0	1	0	0					0.06
SRRM1_HUMAN					1	1	1	1	2	1								1	2	1	1	2	1					0	0	0	1	2	1	1	2	1	0	0	0		0	1.33333	1.33333	0					1
NAA25_HUMAN					1	2	1	1	1	2								1	2	1	1	1	2					0	0	0	1	2	1	1	1	2	0	0	0		0	1.33333	1.33333	0					1
DIM1_HUMAN		1		1	1	1	2	3	2	1					1		1	1	1	2	5	4	1					1	0	1	1	1	2	5	4	1	0	0	0		0.666667	3.33333	1.33333	0		1		1	1
NTR1_HUMAN			1		1	1	1	1	1	1						1		3	2	1	2	3	2					0	1	0	3	2	1	2	3	2	0	0	0		0.333333	2.33333	2	0			1		3
ECHP_HUMAN								3	1	2											3	1	2					0	0	0	0	0	0	3	1	2	0	0	0		0	2	0	0
SRSF1_HUMAN								3	1	2											3	1	2					0	0	0	0	0	0	3	1	2	0	0	0		0	2	0	0
CP2S1_HUMAN								1	2	2											1	2	2					0	0	0	0	0	0	1	2	2	0	0	0		0	1.66667	0	0
QRIC1_HUMAN								1	1	2											1	2	2					0	0	0	0	0	0	1	2	2	0	0	0		0	1.66667	0	0
KPCD2_HUMAN								1	4	1											1	4	1					0	0	0	0	0	0	1	4	1	0	0	0		0	2	0	0
CP24A_HUMAN								2	1	1											2	2	1					0	0	0	0	0	0	2	2	1	0	0	0		0	1.66667	0	0
GET4_HUMAN								2	2	1											2	2	1					0	0	0	0	0	0	2	2	1	0	0	0		0	1.66667	0	0
MFN2_HUMAN								2	2	1											2	2	1					0	0	0	0	0	0	2	2	1	0	0	0		0	1.66667	0	0
DHX37_HUMAN								2	2	1											2	2	1					0	0	0	0	0	0	2	2	1	0	0	0		0	1.66667	0	0
JAGN1_HUMAN								1	1	1											2	1	2					0	0	0	0	0	0	2	1	2	0	0	0		0	1.66667	0	0
DDX49_HUMAN				1				3	2	3							1				3	2	3					0	0	1	0	0	0	3	2	3	0	0	0		0.333333	2.66667	0	0				1
SGPL1_HUMAN								1	1	3											1	1	3					0	0	0	0	0	0	1	1	3	0	0	0		0	1.66667	0	0
DOCK5_HUMAN								4	3												4	3						0	0	0	0	0	0	4	3	0	0	0	0		0	2.33333	0	0
MORC2_HUMAN				1				2	2	2							1				2	3	2					0	0	1	0	0	0	2	3	2	0	0	0		0.333333	2.33333	0	0				1
USP9X_HUMAN		2		1				2	4	4					2		1				2	6	4					2	0	1	0	0	0	2	6	4	0	0	0		1	4	0	0		2		1
KIF3A_HUMAN								1	2	1											1	2	1					0	0	0	0	0	0	0	2	0	0	0	0		0	0.666667	0	0
MDEAS_HUMAN								1	1	1											1	1	2					0	0	0	0	0	0	1	1	2	0	0	0		0	1.33333	0	0
MRP2_HUMAN								2	1	1											2	1	1					0	0	0	0	0	0	2	1	1	0	0	0		0	1.33333	0	0
DPOE1_HUMAN								2	1	1											2	1	1					0	0	0	0	0	0	2	1	1	0	0	0		0	1.33333	0	0
HERC2_HUMAN								2	1	1											2	1	1					0	0	0	0	0	0	2	1	1	0	0	0		0	1.33333	0	0
TF2H3_HUMAN								1	1	1											2	1	1					0	0	0	0	0	0	2	1	1	0	0	0		0	1.33333	0	0
RFOX2_HUMAN								2	1	1											2	1	1					0	0	0	0	0	0	2	1	1	0	0	0		0	1.33333	0	0
YTDC1_HUMAN				1				3	3	1							1				3	3	1					0	0	1	0	0	0	3	3	1	0	0	0		0.333333	2.33333	0	0				1
MED16_HUMAN								3	2												3	2						0	0	0	0	0	0	3	2	0	0	0	0		0	1.66667	0	0
NT5D2_HUMAN								2	2												2	2						0	0	0	0	0	0	2	2	0	0	0	0		0	1.33333	0	0
VIR_HUMAN								2		2											2		2					0	0	0	0	0	0	2	0	2	0	0	0		0	1.33333	0	0
KPCD_HUMAN		1	1	1				5	4	1					1	1	1				5	4	1					1	1	1	0	0	0	5	4	1	0	0	0		1	3.33333	0	0		1	1	1
RPOM_HUMAN		4						7	8	2					4						7	9	2					4	0	0	0	0	0	7	9	2	0	0	0		1.33333	6	0	0		4
SRSF9_HUMAN									1	2												1	3					0	0	0	0	0	0	0	1	3	0	0	0		0	1.33333	0	0
UBE3C_HUMAN								1	3												1	3						0	0	0	0	0	0	1	3	0	0	0	0		0	1.33333	0	0
CISY_HUMAN								1		3	4	6	8								1		3	7	9	14		0	0	0	0	0	0	1	0	3	7	9	14		0	1.33333	0	10
TEBP_HUMAN					1	1		1		1			1					1	1		1		3			1		0	0	0	1	1	0	1	0	3	0	0	1		0	1.33333	0.666667	0.333333					1
DHX29_HUMAN		6	2	3	7	7	7	5	11	4	4	4	1		6	2	3	7	7	7	7	13	4	4	4	1		6	2	3	7	7	7	7	13	4	4	4	1		3.66667	8	7	3		6	2	3	7
RT35_HUMAN		1		1				4	1	1	3	4	2		1		1				6	1	2	3	5	2		1	0	1	0	0	0	6	1	2	3	5	2		0.666667	3	0	3.33333		1		1
RB33B_HUMAN		1		1	1	1	1	1	1	1	1	1	1		1		1	2	4	2	3	1	4	1	1	3		1	0	1	2	4	2	3	1	4	1	1	3		0.666667	2.66667	2.66667	1.66667		1		1	2
RB39A_HUMAN		1		1	1	1	1	1	1	1	1	1	1		1		1	2	4	2	3	1	4	1	1	3		0	0	0	0	0	0	0	0	0	0	0	0		0	0	0	0		0.11		0.11	0.22
CLPB_HUMAN			1	1				3	4	1	1	3	1			1	1				3	4	1	1	3	1		0	1	1	0	0	0	3	4	1	1	3	1		0.666667	2.66667	0	1.66667			1	1
HORN_HUMAN			1	1	4	2		2	1	2		2				1	1	6	2		3	1	4		2			0	1	1	6	2	0	3	1	4	0	2	0		0.666667	2.66667	2.66667	0.666667			1	1	6
RPAB3_HUMAN			1	2	3	3	3	3	3	4	4	2	5			1	3	5	4	3	4	3	5	4	2	6		0	1	3	5	4	3	4	3	5	4	2	6		1.33333	4	4	4			1	3	5
IPYR2_HUMAN								1	1	1	6	6	7								1	1	1	9	9	10		0	0	0	0	0	0	1	1	1	9	9	10		0	1	0	9.33333
OSBL6_HUMAN					1	1		1	1	1								1	1		1	1	1					0	0	0	1	1	0	1	1	1	0	0	0		0	1	0.666667	0					1
ATG9A_HUMAN								1	1	1											1	1	1					0	0	0	0	0	0	1	1	1	0	0	0		0	1	0	0
KLF10_HUMAN								1	1	1											1	1	1					0	0	0	0	0	0	1	1	1	0	0	0		0	1	0	0
ANFY1_HUMAN								1	1	1											1	1	1					0	0	0	0	0	0	1	1	1	0	0	0		0	1	0	0
RNC_HUMAN								1	1	1											1	1	1					0	0	0	0	0	0	1	1	1	0	0	0		0	1	0	0
RRP7A_HUMAN								1	1	1											1	1	1					0	0	0	0	0	0	1	1	1	0	0	0		0	1	0	0
YLAT2_HUMAN								1	1	1											1	1	1					0	0	0	0	0	0	1	0	0	0	0	0		0	0.333333	0	0
SLIRP_HUMAN								1	1	1	2	3	1								1	1	1	3	5	1		0	0	0	0	0	0	1	1	1	3	5	1		0	1	0	3
WDR82_HUMAN					1			1	1	1	3	1	1					1			1	1	1	4	2	1		0	0	0	1	0	0	1	1	1	4	2	1		0	1	0.333333	2.33333					1
DCTN5_HUMAN								1	1	1		1									1	1	1		1			0	0	0	0	0	0	1	1	1	0	1	0		0	1	0	0.333333
AT2C1_HUMAN								1	1	1			1								1	1	1			1		0	0	0	0	0	0	1	1	1	0	0	1		0	1	0	0.333333
KIF2C_HUMAN					1		2	1	1	1		1						1		2	1	1	1		1			0	0	0	1	0	2	1	1	1	0	1	0		0	1	1	0.333333					1
RM30_HUMAN								1	1	1	1	1	1								1	1	1	2	2	2		0	0	0	0	0	0	1	1	1	2	2	2		0	1	0	2
HIBCH_HUMAN					1		1	1	1	1	1	1	1					1		1	1	1	1	2	2	2		0	0	0	1	0	1	1	1	1	2	2	2		0	1	0.666667	2					1
CPSF7_HUMAN								1	1	1	1		1								1	1	1	1		1		0	0	0	0	0	0	1	1	1	1	0	1		0	1	0	0.666667
UFD1_HUMAN					2	1	1	1	1	1	1		1					3	1	2	1	1	1	1		1		0	0	0	3	1	2	1	1	1	1	0	1		0	1	2	0.666667					3
SPS2L_HUMAN					1	1	2	1	1	1		1	1					2	1	2	1	1	1		1	1		0	0	0	2	1	2	1	1	1	0	1	1		0	1	1.66667	0.666667					2
NDUB9_HUMAN								1	1	1	1	1	1								1	1	1	1	1	1		0	0	0	0	0	0	1	1	1	1	1	1		0	1	0	1
TFB2M_HUMAN								3	1												3	1						0	0	0	0	0	0	3	1	0	0	0	0		0	1.33333	0	0
ERAL1_HUMAN								3	1												3	1						0	0	0	0	0	0	3	1	0	0	0	0		0	1.33333	0	0
PEX6_HUMAN								2	1												3	1						0	0	0	0	0	0	3	1	0	0	0	0		0	1.33333	0	0
RAB3B_HUMAN		2		2	1	1	1	3	2	2	1	2	1		2		2	2	4	2	5	2	5	1	2	3		1	0	1	0	0	0	2	1	0	0	1	0		0.666667	1	0	0.333333		1.04		1.04	0.08
HSDL2_HUMAN		2		2			1	4	1	2	1	1	1		2		2			1	6	2	4	2	2	1		2	0	2	0	0	1	6	2	4	2	2	1		1.33333	4	0.333333	1.66667		2		2
NDUS7_HUMAN		1	1	2		2	1	2	2	2	3	1	2		1	1	2		2	1	4	4	3	5	1	3		1	1	2	0	2	1	4	4	3	5	1	3		1.33333	3.66667	1	3		1	1	2
ELP3_HUMAN		2	1	1	1	3	1	4	4	3	1	1	2		2	1	1	1	3	1	4	4	3	1	1	2		2	1	1	1	3	1	4	4	3	1	1	2		1.33333	3.66667	1.66667	1.33333		2	1	1	1
GNPI1_HUMAN								5	1		7	6	7								5	1		11	13	13		0	0	0	0	0	0	5	1	0	11	13	13		0	2	0	12.3333
RPTOR_HUMAN					1	1	1	5	1									1	1	1	5	1						0	0	0	1	1	1	5	1	0	0	0	0		0	2	1	0					1
RFC5_HUMAN		2	2	2			1	3	3	5	3	3	3		2	2	4			1	3	6	8	3	3	5		2	2	4	0	0	1	3	6	8	3	3	5		2.66667	5.66667	0.333333	3.66667		2	2	4
RFC2_HUMAN		2	3	2	2	1	1	3	5	6	2	2	4		2	3	3	3	2	2	4	6	7	2	2	4		2	3	3	3	2	2	4	6	7	2	2	4		2.66667	5.66667	2.33333	2.66667		2	3	3	3
HTSF1_HUMAN					1	2			1	4	2	1	2					1	2			1	6	4	1	2		0	0	0	1	2	0	0	1	6	4	1	2		0	2.33333	1	2.33333					1
HNRLL_HUMAN		2	2	2			2	1	4	3	3	2	2		2	2	2			2	3	6	5	4	2	2		2	2	2	0	0	2	3	6	5	4	2	2		2	4.66667	0.666667	2.66667		2	2	2
MYO9B_HUMAN		1	2	3	2	1	2	5	4	3	3	4	1		1	2	3	2	1	2	5	6	3	3	4	1		1	2	3	2	1	2	5	6	3	3	4	1		2	4.66667	1.66667	2.66667		1	2	3	2
AIMP2_HUMAN		1	1	3	2	2	3	3	3	3	1	1	1		1	1	4	3	3	6	5	4	5	1	2	2		1	1	4	3	3	6	5	4	5	1	2	2		2	4.66667	4	1.66667		1	1	4	3
PCH2_HUMAN		1		3	1	1	1	4	2	2	1	2			1		3	1	1	1	6	3	3	1	2			1	0	3	1	1	1	6	3	3	1	2	0		1.33333	4	1	1		1		3	1
PRPF3_HUMAN			1		7	6	6		2	4	4	4	4			1		8	8	9		2	5	5	4	4		0	1	0	8	8	9	0	2	5	5	4	4		0.333333	2.33333	8.33333	4.33333			1		8
2AAA_HUMAN		2	2	3	8	9	9	2	4	9	11	10	13		3	3	4	15	17	15	3	5	14	14	13	19		3	3	3	13	14	13	3	5	11	12	10	16		3	6.33333	13.3333	12.6667		3	3	4	14.99
IPO5_HUMAN		3	2	5	5	4	3	4	4	12	2	4	7		3	2	5	5	4	4	4	4	14	2	4	7		3	2	5	5	3	4	4	4	14	2	4	7		3.33333	7.33333	4	4.33333		3	2	5	5
ASPH_HUMAN		1	2	5	1	1	2	2	3	8	3	2	10		1	3	5	2	2	2	3	5	13	3	2	13		1	3	5	2	2	2	3	5	13	3	2	13		3	7	2	6		1	3	5	2
CRNL1_HUMAN		1		2	1	1		2	4	3		1			1		2	2	1		2	4	3		1			1	0	2	2	1	0	2	4	3	0	1	0		1	3	1	0.333333		1		2	2
PPIG_HUMAN		1	1	1	1	1	1	1	1	1	1	1			1	1	1	1	1	1	3	4	2	1	1			1	1	1	1	1	1	3	4	2	1	1	0		1	3	1	0.666667		1	1	1	1
PCID2_HUMAN		1		1				3	2						1		1				5	4						1	0	1	0	0	0	5	4	0	0	0	0		0.666667	3	0	0		1		1
ROCK1_HUMAN		1	2	4	3	3	2	4	4	4	1	2	2		1	2	4	4	3	3	5	5	5	1	2	2		0	1	3	3	2	3	5	5	4	0	1	1		1.33333	4.66667	2.66667	0.666667		0.15	1.15	3.15	3.15
APC1_HUMAN		4		4	2		1	7	8	3	12	11	1		4		4	2		1	9	8	3	16	15	1		4	0	4	2	0	1	9	8	3	16	15	1		2.66667	6.66667	1	10.6667		4		4	2
U2AF1_HUMAN		1	1	1	1	1		1	2	2	2	1	2		1	1	1	1	1		1	2	6	2	1	2		1	1	1	1	1	0	1	2	6	2	1	2		1	3	0.666667	1.66667		1	1	1	1
PDIP2_HUMAN									1	1	3	2	4									1	2	3	3	5		0	0	0	0	0	0	0	1	2	3	3	5		0	1	0	3.66667
CARF_HUMAN					1	1			1	2								1	1			1	2					0	0	0	1	1	0	0	1	2	0	0	0		0	1	0.666667	0					1
YBOX3_HUMAN					1	1			1	1								1	1			1	2					0	0	0	1	0	0	0	0	0	0	0	0		0	0	0.333333	0					1
PYRG2_HUMAN							1		1	2										1		1	2					0	0	0	0	0	0	0	0	1	0	0	0		0	0.333333	0	0
CENPV_HUMAN									1	1												1	2					0	0	0	0	0	0	0	1	2	0	0	0		0	1	0	0
MOV10_HUMAN									1	2												1	2					0	0	0	0	0	0	0	1	2	0	0	0		0	1	0	0
NDUS8_HUMAN									1	2												1	2					0	0	0	0	0	0	0	1	2	0	0	0		0	1	0	0
EED_HUMAN									1	1												1	2					0	0	0	0	0	0	0	1	2	0	0	0		0	1	0	0
LC7L3_HUMAN									1	2		1										1	2		1			0	0	0	0	0	0	0	1	2	0	1	0		0	1	0	0.333333
IMA6_HUMAN					1	1	1		1	2			1					1	1	1		1	2			1		0	0	0	0	0	0	0	0	0	0	0	0		0	0	0	0					0.03
SAC1_HUMAN									1	2		1	1									1	2		1	1		0	0	0	0	0	0	0	1	2	0	1	1		0	1	0	0.666667
NXN_HUMAN							1		1	2		2	1							1		1	2		2	1		0	0	0	0	0	1	0	1	2	0	2	1		0	1	0.333333	1
AAR2_HUMAN									1	2			3									1	2			3		0	0	0	0	0	0	0	1	2	0	0	3		0	1	0	1
SYYM_HUMAN			1	1	1	1	2	1	3	3	1	1	1			1	1	1	1	2	1	3	3	1	1	1		0	1	1	1	1	2	1	3	3	1	1	1		0.666667	2.33333	1.33333	1			1	1	1
SHPK_HUMAN		1	1			2	1	1	3	2	1	1			1	1			2	1	1	3	3	1	1			1	1	0	0	2	1	1	3	3	1	1	0		0.666667	2.33333	1	0.666667		1	1
FBLL1_HUMAN			1	1	1		1	1	1	1	1		1			1	1	1		3	2	3	2	1		3		0	0	0	0	0	0	0	0	0	0	0	0		0	0	0	0			0.03	0.03	0.03
NFS1_HUMAN		1		1	1	1		2	2	3	2	1	3		1		1	1	1		2	2	3	2	1	3		1	0	1	1	1	0	2	2	3	2	1	3		0.666667	2.33333	0.666667	2		1		1	1
TOP2B_HUMAN								1	2												1	2						0	0	0	0	0	0	0	2	0	0	0	0		0	0.666667	0	0
ERCC2_HUMAN								1	2												1	2						0	0	0	0	0	0	1	2	0	0	0	0		0	1	0	0
MED24_HUMAN								1	2												1	2						0	0	0	0	0	0	1	2	0	0	0	0		0	1	0	0
DDX31_HUMAN								1	2												1	2						0	0	0	0	0	0	1	2	0	0	0	0		0	1	0	0
RPF1_HUMAN								1	2												1	2						0	0	0	0	0	0	1	2	0	0	0	0		0	1	0	0
3HIDH_HUMAN								1		2	2	2	2								1		2	3	3	4		0	0	0	0	0	0	1	0	2	3	3	4		0	1	0	3.33333
TF3C5_HUMAN					1			1		2								1			1		2					0	0	0	1	0	0	1	0	2	0	0	0		0	1	0.333333	0					1
RPA49_HUMAN								1		1											1		2					0	0	0	0	0	0	1	0	2	0	0	0		0	1	0	0
U2AF2_HUMAN								1		2			1								1		2			1		0	0	0	0	0	0	1	0	2	0	0	1		0	1	0	0.333333
DAD1_HUMAN					1	1		1		1	1	1	1					1	1		1		2	1	1	1		0	0	0	1	1	0	1	0	2	1	1	1		0	1	0.666667	1					1
MDN1_HUMAN		1						3	2						1						3	3						1	0	0	0	0	0	3	3	0	0	0	0		0.333333	2	0	0		1
SMD3_HUMAN			1		1	1		1	2	2	1	1				1		1	1		1	2	2	1	1			0	1	0	1	1	0	1	2	2	1	1	0		0.333333	1.66667	0.666667	0.666667			1		1
M21D2_HUMAN			1		2			2	1	2	1	2	2			1		2			2	1	2	1	2	2		0	1	0	2	0	0	2	1	2	1	2	2		0.333333	1.66667	0.666667	1.66667			1		2
TPR_HUMAN			1		1	1	2	2	1	2	2	2	1			1		1	1	2	2	1	2	2	2	1		0	1	0	1	1	2	2	1	2	2	2	1		0.333333	1.66667	1.33333	1.66667			1		1
INT2_HUMAN		1						2	2	1					1						2	2	1					1	0	0	0	0	0	2	2	1	0	0	0		0.333333	1.66667	0	0		1
EFL1_HUMAN				1	1	3		2	1	1	1	1					1	2	4		2	2	1	1	1			0	0	1	2	4	0	2	2	1	1	1	0		0.333333	1.66667	2	0.666667				1	2
AP1S1_HUMAN				1	1	1	1	2	1	1	1		1				1	1	1	1	2	2	1	1		1		0	0	1	1	1	1	2	2	1	1	0	1		0.333333	1.66667	1	0.666667				1	1
RBBP4_HUMAN				1	1	2	2	1	1	1	2	2	2				1	1	3	2	2	1	2	2	3	3		0	0	1	1	2	1	2	1	2	1	2	2		0.333333	1.66667	1.33333	1.66667				1	1
CASP8_HUMAN					2	4	3	2	1									3	5	3	2	1						0	0	0	3	5	3	2	1	0	0	0	0		0	1	3.66667	0					3
ASCC1_HUMAN					2			2	1									2			2	1						0	0	0	2	0	0	2	1	0	0	0	0		0	1	0.666667	0					2
SFXN4_HUMAN						1		2	1										1		2	1						0	0	0	0	1	0	2	1	0	0	0	0		0	1	0.333333	0
MTNA_HUMAN								2	1												2	1						0	0	0	0	0	0	2	1	0	0	0	0		0	1	0	0
WDR81_HUMAN								2	1												2	1						0	0	0	0	0	0	2	1	0	0	0	0		0	1	0	0
ZMYM4_HUMAN							1	2	1		1									1	2	1		1				0	0	0	0	0	1	1	1	0	1	0	0		0	0.666667	0.333333	0.333333
UTP11_HUMAN						1		1		1									1		2		1					0	0	0	0	1	0	2	0	1	0	0	0		0	1	0.333333	0
DCAF7_HUMAN					3	2	2	1		1		1						4	2	2	2		1		1			0	0	0	4	2	2	2	0	1	0	1	0		0	1	2.66667	0.333333					4
PRP4_HUMAN		1	2	4	3		6	3	5	8	4	4	5		1	3	5	3		6	3	6	10	6	4	6		1	3	5	3	0	6	3	6	10	6	4	6		3	6.33333	3	5.33333		1	3	5	3
6PGD_HUMAN			1	2	5	4	7	1	2	14	7	7	15			1	2	8	6	9	1	2	20	9	9	23		0	1	2	8	6	9	1	2	20	9	9	23		1	7.66667	7.66667	13.6667			1	2	8
GTF2I_HUMAN		1	4	3	3	3	2	2	5	8	4	3	4		2	5	3	4	3	3	3	6	11	5	5	5		2	5	3	4	3	3	3	6	11	5	5	5		3.33333	6.66667	3.33333	5		2	5	3	4
RP9_HUMAN		2	3		3	3	1	4	4	2	3	2			2	3		5	3	1	6	5	2	3	2			2	3	0	5	3	1	6	5	2	3	2	0		1.66667	4.33333	3	1.66667		2	3		5
ILF2_HUMAN		1	4	3	3	4	4	2	6	10	6	6	10		1	5	4	4	6	5	2	7	23	10	9	22		1	5	4	4	6	5	2	7	23	10	9	22		3.33333	10.6667	5	13.6667		1	5	4	4
LMAN1_HUMAN		1	2	3		1	2	3	2	6	3	3	3		1	3	4		2	2	3	3	13	6	4	4		1	3	4	0	2	2	3	3	13	6	4	4		2.66667	6.33333	1.33333	4.66667		1	3	4
AAAS_HUMAN		3	2	2	7	4	4	4	6	4	1	4			3	2	3	8	4	4	4	8	4	1	4			3	2	3	8	4	4	4	8	4	1	4	0		2.66667	5.33333	5.33333	1.66667		3	2	3	8
RAB14_HUMAN		3	2	3	3	2	3	3	3	4	3	3	3		3	2	3	4	5	4	5	3	8	4	4	7		2	2	2	2	1	2	2	2	4	3	3	4		2	2.66667	1.66667	3.33333		2.22	2	2.22	2.44
PELO_HUMAN		2	2	4	2	2	1	4	4	4	3	1	2		2	2	4	2	2	1	5	7	4	3	1	2		2	2	4	2	2	1	5	7	4	3	1	2		2.66667	5.33333	1.66667	2		2	2	4	2
GDIR1_HUMAN		1	3	4	5	5	4	1	4	6	5	5	5		1	4	4	10	11	12	2	6	12	10	10	11		1	4	4	10	11	12	2	6	12	10	10	11		3	6.66667	11	10.3333		1	4	4	10
DEST_HUMAN				1				1	1	2							1				1	1	3					0	0	1	0	0	0	1	1	2	0	0	0		0.333333	1.33333	0	0				1
PTN2_HUMAN		1				2	1	1	1	3	2	1	1		1				2	1	1	1	3	2	1	1		1	0	0	0	2	1	1	1	3	2	1	1		0.333333	1.66667	1	1.33333		1
NKRF_HUMAN				1		1		4	2			2					1		1		4	2			2			0	0	1	0	1	0	4	2	0	0	2	0		0.333333	2	0.333333	0.666667				1
GRPE1_HUMAN				1					1	3	1	1	1				1					1	6	1	1	1		0	0	1	0	0	0	0	1	6	1	1	1		0.333333	2.33333	0	1				1
BOP1_HUMAN				1	1	2	3	1		5	1	1	3				1	2	2	3	1		6	1	1	4		0	0	1	2	2	3	1	0	6	1	1	4		0.333333	2.33333	2.33333	2				1	2
PAPS2_HUMAN		1						1		4	2		1		1						1		6	2		2		1	0	0	0	0	0	1	0	6	2	0	2		0.333333	2.33333	0	1.33333		1
NDUAD_HUMAN		2	2	1	2	2	1	1	3	2	2	1	2		2	2	2	2	2	1	3	5	5	2	1	2		2	2	2	2	2	1	3	5	5	2	1	2		2	4.33333	1.66667	1.66667		2	2	2	2
COF2_HUMAN		2	1	2	3	3	3	2	2	4	2	2	3		2	1	3	5	5	5	3	3	7	4	4	6		0	0	0	0	0	0	0	0	0	0	0	0		0	0	0	0		0.03	0.02	0.05	0.08
ODPX_HUMAN		1	1	1			1	4	2	5	2	4	3		2	2	2			1	5	3	5	3	6	4		2	2	2	0	0	1	5	3	5	3	6	4		2	4.33333	0.333333	4.33333		2	2	2
TOIP1_HUMAN		1	2	1	2	2	1	4	2	3	1	1	1		1	2	1	2	2	1	4	2	4	2	1	1		1	2	1	2	2	1	4	2	4	2	1	1		1.33333	3.33333	1.66667	1.33333		1	2	1	2
GNL3L_HUMAN			1					2	1	1						1					3	1	1					0	1	0	0	0	0	3	1	1	0	0	0		0.333333	1.66667	0	0			1
RICTR_HUMAN		3		1	1		1	5	3	1	1	1			4		1	1		1	8	4	2	1	1			4	0	1	1	0	1	8	4	2	1	1	0		1.66667	4.66667	0.666667	0.666667		4		1	1
SRSF5_HUMAN				1	1	1	1	2	2	1	1	1	1				2	1	1	1	2	3	2	1	1	2		0	0	0	0	0	0	1	1	0	0	0	0		0	0.666667	0	0				0.15	0.08
THOC2_HUMAN		1		2	1		1	7	4						1		2	1		1	7	5						1	0	2	1	0	1	7	5	0	0	0	0		1	4	0.666667	0		1		2	1
UBE3A_HUMAN		2	1	3	3	3	3	4	2	7	3	3	3		2	1	3	4	4	3	4	2	7	3	3	3		2	1	3	4	4	3	4	2	7	3	3	3		2	4.33333	3.66667	3		2	1	3	4
ACACA_HUMAN		69	29	44	9	9	9	135	124	41	8	13	4		120	36	62	11	11	11	452	305	58	9	13	4		109	35	55	9	9	8	405	269	51	9	12	4		66.3333	241.667	8.66667	8.33333		119.41	35.95	61.63	10.89
AK1A1_HUMAN			1			1	1	1		4	4	3	6			1			1	1	1		5	7	5	10		0	1	0	0	1	1	1	0	5	7	5	10		0.333333	2	0.666667	7.33333			1
RL34_HUMAN		1	1	2	1	1	1	4	3	3	2	1	1		2	2	3	3	2	3	6	3	5	3	2	2		2	2	3	3	2	3	6	3	5	3	2	2		2.33333	4.66667	2.66667	2.33333		2	2	3	3
GDIA_HUMAN										3	2	1	9										4	2	1	14		0	0	0	0	0	0	0	0	0	0	0	4		0	0	0	1.33333
CY1_HUMAN										2	1	1	2										4	1	2	8		0	0	0	0	0	0	0	0	4	1	2	8		0	1.33333	0	3.66667
UBE2Z_HUMAN										3			2										4			2		0	0	0	0	0	0	0	0	4	0	0	2		0	1.33333	0	0.666667
MPPB_HUMAN										3	2	2	1										4	2	2	1		0	0	0	0	0	0	0	0	2	2	2	1		0	0.666667	0	1.66667
SMRC1_HUMAN										3	1	1	2										4	1	1	3		0	0	0	0	0	0	0	0	3	1	1	3		0	1	0	1.66667
HDGF_HUMAN							1			3	1		3							2			4	1		3		0	0	0	0	0	2	0	0	4	1	0	3		0	1.33333	0.666667	1.33333
THUM1_HUMAN		1	1	1	1	1	1	2	2	2	1	1	2		1	1	1	1	1	1	2	2	4	1	2	2		1	1	1	1	1	1	2	2	4	1	2	2		1	2.66667	1	1.66667		1	1	1	1
TIM23_HUMAN		2		1	2	2	1	1	3	2	1	2	2		2		1	2	2	1	2	3	3	1	2	2		2	0	1	2	2	1	2	3	3	1	2	2		1	2.66667	1.66667	1.66667		2		1	2
CY24A_HUMAN		1	1	1	1		1	1	1	1			1		1	1	1	1		1	3	3	2			1		1	1	1	1	0	1	3	3	2	0	0	1		1	2.66667	0.666667	0.333333		1	1	1	1
SF3A3_HUMAN		1	1	1	5	3	5	2	1	4	2	3	3		1	1	1	6	3	6	3	1	4	3	4	3		1	1	1	6	3	6	3	1	4	3	4	3		1	2.66667	5	3.33333		1	1	1	6
ALG5_HUMAN		1	1	1	1			3	2	1					1	1	1	1			4	3	1					1	1	1	1	0	0	4	3	1	0	0	0		1	2.66667	0.333333	0		1	1	1	1
SBNO1_HUMAN		1	1	1				4	3	1			1		1	1	1				4	3	1			1		1	1	1	0	0	0	4	3	1	0	0	1		1	2.66667	0	0.333333		1	1	1
HDHD5_HUMAN			2	3	1	2	1	2	2	7	3	5	5			2	3	1	2	1	2	2	10	4	5	5		0	2	3	1	2	1	2	2	10	4	5	5		1.66667	4.66667	1.33333	4.66667			2	3	1
SRSF7_HUMAN			1		2			2	1	2			1			2		2			2	1	4			1		0	2	0	1	0	0	1	1	4	0	0	1		0.666667	2	0.333333	0.333333			2		1.21
EI2BD_HUMAN		1	1	2	2	2	1	2	5	2	1	1	1		1	1	3	3	2	2	3	6	2	1	1	1		1	1	3	3	2	2	3	6	2	1	1	1		1.66667	3.66667	2.33333	1		1	1	3	3
VATH_HUMAN		2	1	2	1			5	4	2	3	2	1		2	1	2	1			5	4	2	3	2	1		2	1	2	1	0	0	5	4	2	3	2	1		1.66667	3.66667	0.333333	2		2	1	2	1
PUS7_HUMAN			1	3	3	3	5	1	3	7	4	6	3			1	3	3	3	5	1	3	7	4	6	3		0	1	3	3	3	5	1	3	7	4	6	3		1.33333	3.66667	3.66667	4.33333			1	3	3
AMPL_HUMAN										2	6	4	9										3	7	6	10		0	0	0	0	0	0	0	0	3	7	6	10		0	1	0	7.66667
PNPT1_HUMAN										3	4	4	4										3	4	4	4		0	0	0	0	0	0	0	0	3	4	4	4		0	1	0	4
NOC4L_HUMAN										3													3					0	0	0	0	0	0	0	0	3	0	0	0		0	1	0	0
RM48_HUMAN										2	2	3	3										3	2	3	3		0	0	0	0	0	0	0	0	3	2	3	3		0	1	0	2.66667
NCPR_HUMAN										3	2	2	3										3	2	2	3		0	0	0	0	0	0	0	0	3	2	2	3		0	1	0	2.33333
H2AW_HUMAN										3	1		1										3	1		1		0	0	0	0	0	0	0	0	1	0	0	0		0	0.333333	0	0
PPAC_HUMAN					5	5	4			3			2					8	6	5			3			2		0	0	0	8	6	5	0	0	3	0	0	2		0	1	6.33333	0.666667					8
THTR_HUMAN										3	1	1	1										3	1	1	1		0	0	0	0	0	0	0	0	3	1	1	1		0	1	0	1
BRE1B_HUMAN										3		1	2										3		1	2		0	0	0	0	0	0	0	0	3	0	1	2		0	1	0	1
DIEXF_HUMAN					1	1	1		7	1								1	1	1		9	1					0	0	0	1	1	1	0	9	1	0	0	0		0	3.33333	1	0					1
PB1_HUMAN				1					2	3							1					2	3					0	0	1	0	0	0	0	2	3	0	0	0		0.333333	1.66667	0	0				1
SRC_HUMAN		1			1	1	2		2	3					1			1	1	2		2	3					0	0	0	0	0	0	0	0	1	0	0	0		0	0.333333	0	0		0.17			0.17
PGK1_HUMAN		1	1	3	4	4	2	4	1	15	11	4	22		1	2	3	4	5	3	4	1	36	19	7	63		1	2	3	4	5	3	4	1	36	19	7	63		2	13.6667	4	29.6667		1	2	3	4
ERCC3_HUMAN		1					1	3	2						1					1	3	2						1	0	0	0	0	1	3	2	0	0	0	0		0.333333	1.66667	0.333333	0		1
PIGU_HUMAN		1						2	2						1						3	2						1	0	0	0	0	0	3	2	0	0	0	0		0.333333	1.66667	0	0		1
GLGB_HUMAN					3	3	2			5	3	2	3					4	3	2			5	4	2	3		0	0	0	4	3	2	0	0	5	4	2	3		0	1.66667	3	3					4
PUR4_HUMAN							1			5	3	2	4							1			5	3	2	4		0	0	0	0	0	1	0	0	5	3	2	4		0	1.66667	0.333333	3
PDIP3_HUMAN						1				4	2		1						1				5	2		1		0	0	0	0	1	0	0	0	5	2	0	1		0	1.66667	0.333333	1
ROAA_HUMAN					2	2	2			5	2	3	1					2	2	2			5	2	3	2		0	0	0	2	2	2	0	0	5	2	3	2		0	1.66667	2	2.33333					2
SRPK1_HUMAN										5	2	1	3										5	2	1	3		0	0	0	0	0	0	0	0	5	1	1	2		0	1.66667	0	1.33333
CTBL1_HUMAN							1			4	1	2	2							1			5	1	2	2		0	0	0	0	0	1	0	0	5	1	2	2		0	1.66667	0.333333	1.66667
ADPRS_HUMAN										3	1	1	2										5	1	1	3		0	0	0	0	0	0	0	0	5	1	1	3		0	1.66667	0	1.66667
SF3A2_HUMAN			1	2	2	2		1	4	3	1	1	2			1	4	2	2		2	6	4	2	1	2		0	1	4	2	2	0	2	6	4	2	1	2		1.66667	4	1.33333	1.66667			1	4	2
DERL1_HUMAN		1		1	1	1	1	3	3						1		1	1	1	1	3	4						1	0	1	1	1	1	3	4	0	0	0	0		0.666667	2.33333	1	0		1		1	1
RAB6A_HUMAN		2		1	1	1	1	1	1	1	1	1	1		2		1	2	4	2	3	1	4	1	1	3		1	0	0	0	0	0	0	0	0	0	0	0		0.333333	0	0	0		1.89		0.89	1.78
PKP2_HUMAN		1		1				3	3	1	1				1		2				4	3	1	1				1	0	2	0	0	0	4	3	1	1	0	0		1	2.66667	0	0.333333		1		2
MYO1C_HUMAN		17	6	14	10	7	4	21	30	9	4	10	2		20	7	18	12	7	4	41	49	10	4	12	2		20	7	18	12	7	4	41	49	10	4	12	2		15	33.3333	7.66667	6		20	7	18	12
NOL6_HUMAN			1	2	1	2	2	3	3	4	1	2				2	4	2	2	2	3	4	6	1	2			0	2	4	2	2	2	3	4	6	1	2	0		2	4.33333	2	1			2	4	2
ULA1_HUMAN			1	1	2	3	3	1	3	2		1	3			1	1	2	3	5	1	3	2		1	3		0	1	1	2	3	5	1	3	2	0	1	3		0.666667	2	3.33333	1.33333			1	1	2
UB2E1_HUMAN			1	1		1	1	2	2	2						1	1		1	1	2	2	2					0	1	0	0	1	1	1	1	1	0	0	0		0.333333	1	0.666667	0			1	0.71
RT24_HUMAN			1	1	1		1	1	2	1	3	3	1			1	1	1		1	2	3	1	4	4	1		0	1	1	1	0	1	2	3	1	4	4	1		0.666667	2	0.666667	3			1	1	1
HMGB1_HUMAN			1	1	4	3	3		1	6	4	3	7			1	1	4	3	4		1	8	4	5	13		0	1	1	3	2	3	0	1	8	4	4	11		0.666667	3	2.66667	6.33333			1	1	3.94
RMD1_HUMAN			1	1	1	1			1	7		1	3			1	1	1	1			1	8		1	4		0	1	1	1	1	0	0	1	8	0	1	4		0.666667	3	0.666667	1.66667			1	1	1
TBL2_HUMAN			1	2	1	1	1	1	4	2	2	1	1			1	2	1	1	1	1	5	2	2	1	1		0	1	2	1	1	1	1	5	2	2	1	1		1	2.66667	1	1.33333			1	2	1
BPNT1_HUMAN					6	5	4		1	1	3	4	4					9	8	10		1	1	3	5	7		0	0	0	9	8	10	0	1	1	3	5	7		0	0.666667	9	5					9
USE1_HUMAN					1	3	1		1	1								1	3	1		1	1					0	0	0	1	3	1	0	1	1	0	0	0		0	0.666667	1.66667	0					1
ZN687_HUMAN					1	1			1	1								1	1			1	1					0	0	0	1	1	0	0	1	1	0	0	0		0	0.666667	0.666667	0					1
HLAE_HUMAN						1	1		1	1									1	1		1	1					0	0	0	0	1	1	0	1	0	0	0	0		0	0.333333	0.666667	0
PIGG_HUMAN						1			1	1									1			1	1					0	0	0	0	1	0	0	1	1	0	0	0		0	0.666667	0.333333	0
NCEH1_HUMAN						1			1	1									1			1	1					0	0	0	0	1	0	0	1	1	0	0	0		0	0.666667	0.333333	0
PARP2_HUMAN						1			1	1									1			1	1					0	0	0	0	1	0	0	1	1	0	0	0		0	0.666667	0.333333	0
EP400_HUMAN					1				1	1								1				1	1					0	0	0	1	0	0	0	1	1	0	0	0		0	0.666667	0.333333	0					1
MTHFS_HUMAN									1	1												1	1					0	0	0	0	0	0	0	1	1	0	0	0		0	0.666667	0	0
HMCES_HUMAN									1	1												1	1					0	0	0	0	0	0	0	1	1	0	0	0		0	0.666667	0	0
RPC2_HUMAN									1	1												1	1					0	0	0	0	0	0	0	1	1	0	0	0		0	0.666667	0	0
DJC10_HUMAN									1	1												1	1					0	0	0	0	0	0	0	1	1	0	0	0		0	0.666667	0	0
HPF1_HUMAN									1	1												1	1					0	0	0	0	0	0	0	1	1	0	0	0		0	0.666667	0	0
MITOK_HUMAN									1	1												1	1					0	0	0	0	0	0	0	1	1	0	0	0		0	0.666667	0	0
PCGF6_HUMAN									1	1												1	1					0	0	0	0	0	0	0	1	1	0	0	0		0	0.666667	0	0
RDH10_HUMAN									1	1												1	1					0	0	0	0	0	0	0	1	1	0	0	0		0	0.666667	0	0
RSRC1_HUMAN									1	1												1	1					0	0	0	0	0	0	0	1	1	0	0	0		0	0.666667	0	0
TSYL1_HUMAN									1	1												1	1					0	0	0	0	0	0	0	1	1	0	0	0		0	0.666667	0	0
TMED2_HUMAN									1	1												1	1					0	0	0	0	0	0	0	1	1	0	0	0		0	0.666667	0	0
ACSF2_HUMAN									1	1	2	2	1									1	1	2	2	1		0	0	0	0	0	0	0	1	1	2	2	1		0	0.666667	0	1.66667
CPSF2_HUMAN									1	1	1		3									1	1	1		3		0	0	0	0	0	0	0	1	1	1	0	3		0	0.666667	0	1.33333
AP1B1_HUMAN					1	1			1	1		1	3					1	1			1	1		1	3		0	0	0	0	0	0	0	0	0	0	0	0		0	0	0	0					0.03
MAN1_HUMAN					2	1	2		1	1	1							2	1	2		1	1	1				0	0	0	2	1	2	0	1	1	1	0	0		0	0.666667	1.66667	0.333333					2
GRB7_HUMAN							1		1	1	1									1		1	1	1				0	0	0	0	0	1	0	1	1	1	0	0		0	0.666667	0.333333	0.333333
PNKP_HUMAN									1	1		1										1	1		1			0	0	0	0	0	0	0	1	1	0	1	0		0	0.666667	0	0.333333
CUL5_HUMAN									1	1		1										1	1		1			0	0	0	0	0	0	0	1	1	0	1	0		0	0.666667	0	0.333333
SERC1_HUMAN									1	1		1										1	1		1			0	0	0	0	0	0	0	1	1	0	1	0		0	0.666667	0	0.333333
UBF1_HUMAN									1	1	1		1									1	1	1		1		0	0	0	0	0	0	0	1	1	1	0	1		0	0.666667	0	0.666667
MACD1_HUMAN									1	1	1	1										1	1	1	1			0	0	0	0	0	0	0	1	1	1	1	0		0	0.666667	0	0.666667
THOC4_HUMAN						1	1		1	1	1	1							2	1		1	1	1	1			0	0	0	0	2	1	0	1	1	1	1	0		0	0.666667	1	0.666667
CDC73_HUMAN						1	1		1	1	1	1							1	1		1	1	1	1			0	0	0	0	1	1	0	1	1	1	1	0		0	0.666667	0.666667	0.666667
LG3BP_HUMAN									1	1			1									1	1			2		0	0	0	0	0	0	0	1	1	0	0	2		0	0.666667	0	0.666667
PSPC1_HUMAN			2	5	2	2	3	3	3	7	4	7	4			3	6	2	2	4	4	5	10	8	11	6		0	3	6	2	2	4	4	5	10	8	11	6		3	6.33333	2.66667	8.33333			3	6	2
ZY11B_HUMAN		1		1				3	2						1		1				5	2						1	0	1	0	0	0	5	2	0	0	0	0		0.666667	2.33333	0	0		1		1
WRN_HUMAN					1			1	1									1			1	1						0	0	0	1	0	0	1	1	0	0	0	0		0	0.666667	0.333333	0					1
GCP4_HUMAN							1	1	1											1	1	1						0	0	0	0	0	1	1	1	0	0	0	0		0	0.666667	0.333333	0
RT12_HUMAN								1	1												1	1						0	0	0	0	0	0	1	1	0	0	0	0		0	0.666667	0	0
KBL_HUMAN								1	1												1	1						0	0	0	0	0	0	1	1	0	0	0	0		0	0.666667	0	0
ADNP2_HUMAN								1	1												1	1						0	0	0	0	0	0	1	1	0	0	0	0		0	0.666667	0	0
ATPF2_HUMAN								1	1												1	1						0	0	0	0	0	0	1	1	0	0	0	0		0	0.666667	0	0
LYAR_HUMAN								1	1												1	1						0	0	0	0	0	0	1	1	0	0	0	0		0	0.666667	0	0
DMXL1_HUMAN								1	1												1	1						0	0	0	0	0	0	1	1	0	0	0	0		0	0.666667	0	0
RAD50_HUMAN								1	1												1	1						0	0	0	0	0	0	1	1	0	0	0	0		0	0.666667	0	0
CBX4_HUMAN								1	1												1	1						0	0	0	0	0	0	1	1	0	0	0	0		0	0.666667	0	0
TF2H1_HUMAN								1	1												1	1						0	0	0	0	0	0	1	1	0	0	0	0		0	0.666667	0	0
VAV2_HUMAN								1	1												1	1						0	0	0	0	0	0	1	1	0	0	0	0		0	0.666667	0	0
ITPR1_HUMAN								1	1												1	1						0	0	0	0	0	0	1	1	0	0	0	0		0	0.666667	0	0
INT1_HUMAN								1	1												1	1						0	0	0	0	0	0	1	1	0	0	0	0		0	0.666667	0	0
FMT_HUMAN								1	1												1	1						0	0	0	0	0	0	1	1	0	0	0	0		0	0.666667	0	0
MIC19_HUMAN								1	1												1	1						0	0	0	0	0	0	1	1	0	0	0	0		0	0.666667	0	0
MFTC_HUMAN								1	1												1	1						0	0	0	0	0	0	1	1	0	0	0	0		0	0.666667	0	0
MLF1_HUMAN								1	1												1	1						0	0	0	0	0	0	1	1	0	0	0	0		0	0.666667	0	0
PI51A_HUMAN								1	1												1	1						0	0	0	0	0	0	1	1	0	0	0	0		0	0.666667	0	0
TP4A1_HUMAN								1	1												1	1						0	0	0	0	0	0	1	1	0	0	0	0		0	0.666667	0	0
RABL3_HUMAN								1	1												1	1						0	0	0	0	0	0	1	1	0	0	0	0		0	0.666667	0	0
PLK1_HUMAN								1	1												1	1						0	0	0	0	0	0	1	1	0	0	0	0		0	0.666667	0	0
UBE4B_HUMAN								1	1												1	1						0	0	0	0	0	0	1	1	0	0	0	0		0	0.666667	0	0
VP13D_HUMAN								1	1												1	1						0	0	0	0	0	0	1	1	0	0	0	0		0	0.666667	0	0
EMSY_HUMAN								1	1		1										1	1		1				0	0	0	0	0	0	1	1	0	1	0	0		0	0.666667	0	0.333333
EI2BG_HUMAN								1	1		1										1	1		1				0	0	0	0	0	0	1	1	0	1	0	0		0	0.666667	0	0.333333
YETS2_HUMAN								1	1			1									1	1			1			0	0	0	0	0	0	1	1	0	0	1	0		0	0.666667	0	0.333333
RBM47_HUMAN					1			1	1			1						1			1	1			1			0	0	0	1	0	0	1	1	0	0	1	0		0	0.666667	0.333333	0.333333					1
PRP16_HUMAN					3	1	4	1	1			4						3	1	4	1	1			4			0	0	0	3	1	4	1	1	0	0	4	0		0	0.666667	2.66667	1.33333					3
T2FA_HUMAN					2	3	2	1	1		1	1	1					2	4	3	1	1		1	1	1		0	0	0	2	4	3	1	1	0	1	1	1		0	0.666667	3	1					2
MPP10_HUMAN					1	1		1		1	10	10	8					1	1		1		1	15	17	15		0	0	0	1	1	0	1	0	1	15	17	15		0	0.666667	0.666667	15.6667					1
MED15_HUMAN					1	1		1		1	5	4	6					1	2		1		1	6	5	9		0	0	0	1	2	0	1	0	1	6	5	9		0	0.666667	1	6.66667					1
ACOC_HUMAN					4	3	4	1		1	4	3	5					5	4	5	1		1	4	3	5		0	0	0	5	4	5	1	0	1	4	3	5		0	0.666667	4.66667	4					5
PPR21_HUMAN						1		1		1									1		1		1					0	0	0	0	1	0	1	0	1	0	0	0		0	0.666667	0.333333	0
BCD1_HUMAN								1		1											1		1					0	0	0	0	0	0	1	0	1	0	0	0		0	0.666667	0	0
COX3_HUMAN								1		1											1		1					0	0	0	0	0	0	1	0	1	0	0	0		0	0.666667	0	0
RAD21_HUMAN								1		1											1		1					0	0	0	0	0	0	1	0	1	0	0	0		0	0.666667	0	0
IFIH1_HUMAN								1		1											1		1					0	0	0	0	0	0	1	0	1	0	0	0		0	0.666667	0	0
KIF3B_HUMAN								1		1											1		1					0	0	0	0	0	0	0	0	0	0	0	0		0	0	0	0
MAPK2_HUMAN								1		1											1		1					0	0	0	0	0	0	1	0	1	0	0	0		0	0.666667	0	0
HMGN1_HUMAN								1		1											1		1					0	0	0	0	0	0	1	0	1	0	0	0		0	0.666667	0	0
NVL_HUMAN								1		1											1		1					0	0	0	0	0	0	1	0	1	0	0	0		0	0.666667	0	0
PARL_HUMAN								1		1											1		1					0	0	0	0	0	0	1	0	1	0	0	0		0	0.666667	0	0
RAP2B_HUMAN								1		1											1		1					0	0	0	0	0	0	0	0	0	0	0	0		0	0	0	0
S39A6_HUMAN								1		1											1		1					0	0	0	0	0	0	1	0	1	0	0	0		0	0.666667	0	0
CN37_HUMAN								1		1		2	2								1		1		2	2		0	0	0	0	0	0	1	0	1	0	2	2		0	0.666667	0	1.33333
EXOS9_HUMAN					1			1		1			1					1			1		1			1		0	0	0	1	0	0	1	0	1	0	0	1		0	0.666667	0.333333	0.333333					1
RPAB1_HUMAN							1	1		1	1	1	1							1	1		1	1	1	1		0	0	0	0	0	1	1	0	1	1	1	1		0	0.666667	0.333333	1
S39AB_HUMAN								1		1	1	1									1		1	1	1			0	0	0	0	0	0	1	0	1	1	1	0		0	0.666667	0	0.666667
MPP6_HUMAN					2		1	1		1	1	1						2		1	1		1	1	1			0	0	0	2	0	1	1	0	1	1	1	0		0	0.666667	1	0.666667					2
AKCL2_HUMAN								1		1			1								1		1			2		0	0	0	0	0	0	1	0	1	0	0	2		0	0.666667	0	0.666667
UCRI_HUMAN								1		1			2								1		1			2		0	0	0	0	0	0	1	0	1	0	0	2		0	0.666667	0	0.666667
ZFR_HUMAN			1	1	1			1	1	4	2	1	2			1	1	1			1	1	4	2	1	2		0	1	1	1	0	0	1	1	4	2	1	2		0.666667	2	0.333333	1.66667			1	1	1
CND2_HUMAN		1	1	2	1	2	3	3	3	3		2	4		1	1	2	1	2	3	3	3	3		2	4		1	1	2	1	2	3	3	3	3	0	2	4		1.33333	3	2	2		1	1	2	1
LDAF1_HUMAN		1	1	1				2	2	2	1	1	1		1	1	2				3	2	4	1	1	2		1	1	2	0	0	0	3	2	4	1	1	2		1.33333	3	0	1.33333		1	1	2
S35E1_HUMAN		1	1	1				3	1	1	1	1			2	1	1				4	4	1	1	1			2	1	1	0	0	0	4	4	1	1	1	0		1.33333	3	0	0.666667		2	1	1
ARAF_HUMAN		2	1		1	1		4	2	1					2	1		1	1		5	2	1					1	1	0	1	1	0	2	1	0	0	0	0		0.666667	1	0.666667	0		1.74	1		1
HCD2_HUMAN			1	2	2	1	1	2	1	5	3	3	5			1	3	2	1	1	3	1	6	5	5	9		0	1	3	2	1	1	3	1	6	5	5	9		1.33333	3.33333	1.33333	6.33333			1	3	2
APEX1_HUMAN				1						3	3	1	5				1						9	3	1	9		0	0	1	0	0	0	0	0	9	3	1	9		0.333333	3	0	4.33333				1
PPCE_HUMAN			1							7	3		5			1							9	3		5		0	1	0	0	0	0	0	0	9	3	0	5		0.333333	3	0	2.66667			1
SRP72_HUMAN				2	1	2	5		4	3	3	3	2				2	1	2	5		4	3	3	3	2		0	0	2	1	2	5	0	4	3	3	3	2		0.666667	2.33333	2.66667	2.66667				2	1
TRIO_HUMAN			1					1	2	1						1					1	2	1					0	1	0	0	0	0	1	2	1	0	0	0		0.333333	1.33333	0	0			1
MYL6B_HUMAN			1		2	2	2	1	1	1	1	1	1			1		3	3	3	1	1	2	2	1	2		0	0	0	1	1	1	0	0	0	0	0	0		0	0	1	0			0.02		1.05
HKDC1_HUMAN				1				1	1	2							1				1	1	2					0	0	0	0	0	0	0	0	0	0	0	0		0	0	0	0				0.01
TMCO1_HUMAN				1	1	1	1	1	2	1							1	1	1	1	1	2	1					0	0	1	1	1	1	1	2	1	0	0	0		0.333333	1.33333	1	0				1	1
DHX33_HUMAN		1					1	1	2	1					1					1	1	2	1					1	0	0	0	0	1	1	2	1	0	0	0		0.333333	1.33333	0.333333	0		1
RPA2_HUMAN				1				1	2	1							1				1	2	1					0	0	1	0	0	0	1	2	1	0	0	0		0.333333	1.33333	0	0				1
XPO4_HUMAN		1					1	1	1	2		1			1					1	1	1	2		1			1	0	0	0	0	1	1	1	2	0	1	0		0.333333	1.33333	0.333333	0.333333		1
GMPPA_HUMAN				1				1	2	1			1				1				1	2	1			1		0	0	1	0	0	0	1	2	1	0	0	1		0.333333	1.33333	0	0.333333				1
NOLC1_HUMAN				1			1	1	2	1		1					1			1	1	2	1		1			0	0	1	0	0	1	1	2	1	0	1	0		0.333333	1.33333	0.333333	0.333333				1
RHOG_HUMAN				1	1	2	1	1	2	1		1	1				1	1	2	1	1	2	1		1	1		0	0	1	1	2	1	1	2	1	0	1	1		0.333333	1.33333	1.33333	0.666667				1	1
TFP11_HUMAN				1			2	1	2	1	1	1					1			2	1	2	1	1	1			0	0	1	0	0	2	1	2	1	1	1	0		0.333333	1.33333	0.666667	0.666667				1
P66B_HUMAN				1			1	1	1	2	2	3	2				1			1	1	1	2	2	3	2		0	0	0	0	0	1	0	0	1	1	2	1		0	0.333333	0.333333	1.33333				0.19
TPIS_HUMAN		1				1	1	1	1	2	1	1	1		1				2	1	1	1	2	1	1	1		1	0	0	0	2	1	1	1	2	1	1	1		0.333333	1.33333	1	1		1
BUB3_HUMAN				1	2	1	1	1	1	1	1	1	3				1	2	1	1	1	1	2	1	1	3		0	0	1	2	1	1	1	1	2	1	1	3		0.333333	1.33333	1.33333	1.66667				1	2
YIPF5_HUMAN			1					1	1	1						1					2	1	1					0	1	0	0	0	0	2	1	1	0	0	0		0.333333	1.33333	0	0			1
RNZ2_HUMAN			1					2	1	1	2	4	4			1					2	1	1	2	4	4		0	1	0	0	0	0	2	1	1	2	4	4		0.333333	1.33333	0	3.33333			1
PRDX3_HUMAN				1		3	2	2	1	1	3	3	3				1		3	2	2	1	1	5	4	6		0	0	1	0	3	2	2	1	1	5	4	6		0.333333	1.33333	1.66667	5				1
GSTCD_HUMAN				1	1	1	1	2	1	1							1	2	1	2	2	1	1					0	0	1	2	1	2	2	1	1	0	0	0		0.333333	1.33333	1.66667	0				1	2
EFNMT_HUMAN				1				2	1	1	1	1					1				2	1	1	1	1			0	0	1	0	0	0	2	1	1	1	1	0		0.333333	1.33333	0	0.666667				1
ODPA_HUMAN		1	1	3	1			3	1	7	6	4	8		1	2	3	1			3	1	9	6	6	9		1	2	3	1	0	0	3	1	9	6	6	9		2	4.33333	0.333333	7		1	2	3	1
P3C2A_HUMAN		14	2	3	3	4	3	20	19	6	5	5	3		17	3	3	3	6	4	26	25	6	9	8	5		17	3	3	3	6	4	26	25	6	9	8	5		7.66667	19	4.33333	7.33333		17	3	3	3
RAF1_HUMAN		2						2	2	1					2						3	2	1					0	0	0	0	0	0	0	1	0	0	0	0		0	0.333333	0	0		1.1
DHB4_HUMAN		2	5	9	4	5	2	5	5	18	14	10	15		2	5	9	4	5	2	5	5	27	19	14	22		2	5	9	4	5	2	5	5	27	19	14	22		5.33333	12.3333	3.66667	18.3333		2	5	9	4
GBB2_HUMAN				1					2	4	1	2	3				2					2	5	2	3	4		0	0	0	0	0	0	0	1	2	0	1	1		0	1	0	0.666667				0.84
PDIA6_HUMAN					1		1			5	1		2					1		1			7	1		3		0	0	0	1	0	1	0	0	7	1	0	3		0	2.33333	0.666667	1.33333					1
COT1_HUMAN									2													2						0	0	0	0	0	0	0	2	0	0	0	0		0	0.666667	0	0
GTPB6_HUMAN									2													2						0	0	0	0	0	0	0	2	0	0	0	0		0	0.666667	0	0
AT131_HUMAN									2			1										2			1			0	0	0	0	0	0	0	2	0	0	1	0		0	0.666667	0	0.333333
AL9A1_HUMAN					3	3	3			2	2	2	1					4	3	4			2	3	4	3		0	0	0	4	3	4	0	0	2	3	4	3		0	0.666667	3.66667	3.33333					4
FAD1_HUMAN							2			2										2			2					0	0	0	0	0	2	0	0	2	0	0	0		0	0.666667	0.666667	0
TMX2_HUMAN						1				2									1				2					0	0	0	0	1	0	0	0	2	0	0	0		0	0.666667	0.333333	0
ARM10_HUMAN							1			1										1			2					0	0	0	0	0	1	0	0	2	0	0	0		0	0.666667	0.333333	0
JMJD6_HUMAN										1													2					0	0	0	0	0	0	0	0	2	0	0	0		0	0.666667	0	0
BRD2_HUMAN										2													2					0	0	0	0	0	0	0	0	2	0	0	0		0	0.666667	0	0
EXOS3_HUMAN										2													2					0	0	0	0	0	0	0	0	2	0	0	0		0	0.666667	0	0
PCAT2_HUMAN										2													2					0	0	0	0	0	0	0	0	2	0	0	0		0	0.666667	0	0
FABD_HUMAN										2													2					0	0	0	0	0	0	0	0	2	0	0	0		0	0.666667	0	0
MED12_HUMAN										2													2					0	0	0	0	0	0	0	0	2	0	0	0		0	0.666667	0	0
RBM19_HUMAN										2													2					0	0	0	0	0	0	0	0	2	0	0	0		0	0.666667	0	0
OSGEP_HUMAN										2													2					0	0	0	0	0	0	0	0	2	0	0	0		0	0.666667	0	0
DEK_HUMAN										2													2					0	0	0	0	0	0	0	0	2	0	0	0		0	0.666667	0	0
RBP10_HUMAN										2													2					0	0	0	0	0	0	0	0	2	0	0	0		0	0.666667	0	0
RBM12_HUMAN										2													2					0	0	0	0	0	0	0	0	2	0	0	0		0	0.666667	0	0
F169A_HUMAN										2													2					0	0	0	0	0	0	0	0	2	0	0	0		0	0.666667	0	0
PRDX5_HUMAN						1	1			2		2	4						1	1			2		2	6		0	0	0	0	1	1	0	0	2	0	2	6		0	0.666667	0.666667	2.66667
RAVR1_HUMAN										2	2	1	2										2	3	1	2		0	0	0	0	0	0	0	0	2	3	1	2		0	0.666667	0	2
C19L1_HUMAN							1			2	1		3							1			2	1		3		0	0	0	0	0	1	0	0	2	1	0	3		0	0.666667	0.333333	1.33333
RM22_HUMAN										2		1											2		1			0	0	0	0	0	0	0	0	2	0	1	0		0	0.666667	0	0.333333
PLD3_HUMAN						1				2		1							1				2		1			0	0	0	0	1	0	0	0	2	0	1	0		0	0.666667	0.333333	0.333333
RECQ1_HUMAN										2			1										2			1		0	0	0	0	0	0	0	0	2	0	0	1		0	0.666667	0	0.333333
PLOD3_HUMAN										2			1										2			1		0	0	0	0	0	0	0	0	2	0	0	1		0	0.666667	0	0.333333
NCOA5_HUMAN										2			1										2			1		0	0	0	0	0	0	0	0	2	0	0	1		0	0.666667	0	0.333333
RDH13_HUMAN										2			1										2			1		0	0	0	0	0	0	0	0	2	0	0	1		0	0.666667	0	0.333333
PON2_HUMAN										1			1										2			1		0	0	0	0	0	0	0	0	2	0	0	1		0	0.666667	0	0.333333
ELOC_HUMAN					1	1	1			1			3					1	1	1			2			4		0	0	0	1	1	1	0	0	2	0	0	4		0	0.666667	1	1.33333					1
PHF6_HUMAN										2	1	1	1										2	1	1	1		0	0	0	0	0	0	0	0	2	1	1	1		0	0.666667	0	1
MVD1_HUMAN										2	1		1										2	1		2		0	0	0	0	0	0	0	0	2	1	0	2		0	0.666667	0	1
DNJC3_HUMAN										2	1		2										2	1		2		0	0	0	0	0	0	0	0	2	1	0	2		0	0.666667	0	1
NSDHL_HUMAN						1	1			2	1		2						1	1			2	1		2		0	0	0	0	1	1	0	0	2	1	0	2		0	0.666667	0.666667	1
SEH1_HUMAN					2	2	3			1			3					3	3	3			2			3		0	0	0	3	3	3	0	0	2	0	0	3		0	0.666667	3	1					3
ENOPH_HUMAN										2	1		1										2	1		1		0	0	0	0	0	0	0	0	2	1	0	1		0	0.666667	0	0.666667
EXOS1_HUMAN										2	1		1										2	1		1		0	0	0	0	0	0	0	0	2	1	0	1		0	0.666667	0	0.666667
MCTS1_HUMAN					2	1	2			2		1	1					5	3	5			2		1	1		0	0	0	5	3	5	0	0	2	0	1	1		0	0.666667	4.33333	0.666667					5
IF1AX_HUMAN										2			2										2			2		0	0	0	0	0	0	0	0	2	0	0	2		0	0.666667	0	0.666667
GET3_HUMAN					1		1			1			1					1		1			2			2		0	0	0	1	0	1	0	0	2	0	0	2		0	0.666667	0.666667	0.666667					1
RU17_HUMAN				1		2	2			6			4				1		2	2			6			4		0	0	1	0	2	2	0	0	6	0	0	4		0.333333	2	1.33333	1.33333				1
PAPOA_HUMAN			1	1			1		2	4	1	1	1			1	1			1		2	4	1	1	1		0	1	1	0	0	1	0	2	4	1	1	1		0.666667	2	0.333333	1			1	1
RN213_HUMAN					1	1	1	1	1									2	3	2	2	0						0	0	0	2	3	2	2	0	0	0	0	0		0	0.666667	2.33333	0					2
F120B_HUMAN								2													2							0	0	0	0	0	0	2	0	0	0	0	0		0	0.666667	0	0
FND3A_HUMAN								2													2							0	0	0	0	0	0	2	0	0	0	0	0		0	0.666667	0	0
STAT2_HUMAN								2													2							0	0	0	0	0	0	2	0	0	0	0	0		0	0.666667	0	0
TOE1_HUMAN								2													2							0	0	0	0	0	0	2	0	0	0	0	0		0	0.666667	0	0
UBP11_HUMAN		1		2	1	1	2		2	6	3	4	3		1		2	1	1	2		2	7	3	5	4		0	0	1	1	1	2	0	2	6	3	5	4		0.333333	2.66667	1.33333	4		0.1		1.1	1
PAPD1_HUMAN			1	1	1	1		1	2	2	1	1	1			1	2	1	2		1	3	3	1	1	1		0	1	2	1	2	0	1	3	3	1	1	1		1	2.33333	1	1			1	2	1
CPSF1_HUMAN		1	1	1	1	1	1	1	1	4	2	1	4		1	1	1	1	1	1	1	1	5	2	1	5		1	1	1	1	1	1	1	1	5	2	1	5		1	2.33333	1	2.66667		1	1	1	1
RFC4_HUMAN		1		2	2	4	4	2	2	3	2	2	2		1		2	2	4	5	2	2	3	2	2	2		1	0	2	2	4	5	2	2	3	2	2	2		1	2.33333	3.66667	2		1		2	2
GAL3A_HUMAN		1	1	1	1	1	1	2	2	2	2	3	3		1	1	1	1	1	1	3	2	2	3	3	4		1	1	1	1	1	1	3	2	2	3	3	4		1	2.33333	1	3.33333		1	1	1	1
PAF1_HUMAN				2	1	2		1	4	1			1				2	1	2		1	4	1			1		0	0	2	1	2	0	1	4	1	0	0	1		0.666667	2	1	0.333333				2	1
NAA30_HUMAN		2		1	3		3	3	3	1	1	3			2		1	4		3	3	3	1	1	3			2	0	1	4	0	3	3	3	1	1	3	0		1	2.33333	2.33333	1.33333		2		1	4
ERGI1_HUMAN				1					2	1							1					2	2					0	0	1	0	0	0	0	2	2	0	0	0		0.333333	1.33333	0	0				1
IPO11_HUMAN		3				1	1	1	4	2	1		1		3				1	1	1	5	2	1		1		3	0	0	0	1	1	1	5	2	1	0	1		1	2.66667	0.666667	0.666667		3
DHB11_HUMAN		2		1	1	1	1	1	3	2	1	1	1		2		1	1	1	1	1	4	2	1	1	1		2	0	1	1	1	1	1	4	2	1	1	1		1	2.33333	1	1		2		1	1
RAB2A_HUMAN		1	1	2	1	1	1	1	1	5	2	1	4		1	1	2	1	1	1	1	1	7	2	1	7		1	1	2	1	1	1	1	1	7	2	1	7		1.33333	3	1	3.33333		1	1	2	1
DIAP2_HUMAN		2		1	1	2		3	2	1	2	3	1		2		1	1	2		4	2	1	4	3	1		2	0	1	1	2	0	4	2	1	4	3	1		1	2.33333	1	2.66667		2		1	1
UGPA_HUMAN					2	1	1			7	4	1	1					2	1	2			8	5	1	2		0	0	0	2	1	2	0	0	8	5	1	2		0	2.66667	1.66667	2.66667					2
FAF1_HUMAN				1					1	3							1					1	3					0	0	1	0	0	0	0	1	3	0	0	0		0.333333	1.33333	0	0				1
LRWD1_HUMAN		1					1	1		3			2		1					1	1		3			2		1	0	0	0	0	1	1	0	3	0	0	2		0.333333	1.33333	0.333333	0.666667		1
MYCB2_HUMAN			1					1	3							1					1	3						0	1	0	0	0	0	1	3	0	0	0	0		0.333333	1.33333	0	0			1
TBG1_HUMAN		6		5	1	1	2	9	8	4	1	2			8		5	1	1	2	13	9	4	1	2			8	0	5	1	1	2	13	9	4	1	2	0		4.33333	8.66667	1.33333	1		8		5	1
PSMD8_HUMAN		1		3	2	1	2	1	2	2	3	3	3		1		3	3	2	4	1	2	6	3	4	6		1	0	3	3	2	4	1	2	6	3	4	6		1.33333	3	3	4.33333		1		3	3
ARC1B_HUMAN		1		1	4	4	6		1	5	3	2	3		1		1	7	7	7		1	5	3	3	5		1	0	1	7	7	7	0	1	5	3	3	5		0.666667	2	7	3.66667		1		1	7
MYO1D_HUMAN		3		1				11	4						4		1				15	4						4	0	1	0	0	0	15	4	0	0	0	0		1.66667	6.33333	0	0		4		1
PSMD7_HUMAN		1	3	4	4	2	5	1	3	7	3	3	4		1	3	4	5	3	6	1	3	13	5	5	7		1	3	4	5	3	6	1	3	13	5	5	7		2.66667	5.66667	4.66667	5.66667		1	3	4	5
CUL2_HUMAN		1	1	4	2	4	4		5	7	3	4	4		1	1	4	2	5	4		5	9	3	4	6		1	1	4	2	5	4	0	5	9	3	4	6		2	4.66667	3.66667	4.33333		1	1	4	2
MTOR_HUMAN			1	1		1	1	1	5							1	1		1	1	1	5						0	1	1	0	1	1	1	5	0	0	0	0		0.666667	2	0.666667	0			1	1
DHX57_HUMAN		2			2			3	3		1	1	1		2			2			3	3		1	1	1		2	0	0	2	0	0	3	3	0	1	1	1		0.666667	2	0.666667	1		2			2
KCRB_HUMAN			2	1		2	2	1		8	6	3	11			2	1		2	2	1		9	8	3	25		0	2	1	0	2	2	1	0	9	8	3	25		1	3.33333	1.33333	12			2	1
TNK1_HUMAN		15	4	2				19	16	3		1			18	5	3				41	28	3		1			18	5	3	0	0	0	41	28	3	0	1	0		8.66667	24	0	0.333333		18	5	3
SART3_HUMAN			4	6		2	4	1	6	12	7	7	5			4	6		2	4	1	7	16	8	7	5		0	4	6	0	2	4	1	7	16	8	7	5		3.33333	8	2	6.66667			4	6
HCDH_HUMAN				3					1	8	4	7	4				3					1	14	7	10	8		0	0	3	0	0	0	0	1	14	7	10	8		1	5	0	8.33333				3
PACS1_HUMAN		1	1		1		1	1	3	1	1	1			1	1		1		1	1	3	1	1	1			1	1	0	1	0	1	1	3	1	1	1	0		0.666667	1.66667	0.666667	0.666667		1	1		1
DCAF1_HUMAN		1		1				1	3	1		1			1		1				1	3	1		1			1	0	1	0	0	0	1	3	1	0	1	0		0.666667	1.66667	0	0.333333		1		1
FOXK2_HUMAN		1		1	1	1		1	1	2		2	1		1		1	1	1		1	2	2		2	1		0	0	0	0	0	0	0	0	0	0	0	0		0	0	0	0		0.06		0.06	0.06
POGZ_HUMAN		1		1	1	1	1	1	2	2	1	2	1		1		1	2	2	2	1	2	2	1	3	1		1	0	1	2	2	2	1	2	2	1	3	1		0.666667	1.66667	2	1.66667		1		1	2
HACL2_HUMAN			1	1	1	1	1	2	1	2						1	1	1	1	1	2	1	2					0	1	1	1	1	1	2	1	2	0	0	0		0.666667	1.66667	1	0			1	1	1
CD11A_HUMAN		1	1			2	1	2	2	1		2	2		1	1			2	1	2	2	1		2	2		1	1	0	0	2	1	2	2	1	0	2	2		0.666667	1.66667	1	1.33333		1	1
MY18A_HUMAN		1		1				2	2	1					1		1				2	2	1					1	0	1	0	0	0	2	2	1	0	0	0		0.666667	1.66667	0	0		1		1
DYR_HUMAN			1	1	2	1	1	2	1	1	1	2	1			1	1	2	1	1	3	1	1	1	3	1		0	1	1	2	1	1	3	1	1	1	3	1		0.666667	1.66667	1.33333	1.66667			1	1	2
ANM1_HUMAN										6	2	2	6										10	3	2	16		0	0	0	0	0	0	0	0	10	3	2	16		0	3.33333	0	7
ECI2_HUMAN			2					1	2	2		1				2					1	2	2		1			0	2	0	0	0	0	1	2	2	0	1	0		0.666667	1.66667	0	0.333333			2
MYL1_HUMAN			1		1	1	1	1	1	1	1	1	1			2		2	1	2	2	2	1	1	1	2		0	2	0	2	1	2	2	2	1	1	1	2		0.666667	1.66667	1.66667	1.33333			2		2
PA2G4_HUMAN		1	1	3	1	2	2		2	6	5	4	12		1	1	3	2	3	3		2	10	8	7	20		1	1	3	2	3	3	0	2	10	8	7	20		1.66667	4	2.66667	11.6667		1	1	3	2
HSP74_HUMAN		3	4	8	13	15	12	4	3	27	15	9	29		3	4	9	15	16	15	4	3	38	21	11	43		2	2	8	14	13	13	4	3	36	18	9	40		4	14.3333	13.3333	22.3333		2.24	2.49	8.24	14.24
CLIC4_HUMAN			2		3	1	1		1	3	1					2		3	2	1		1	5	1				0	2	0	3	2	1	0	1	5	1	0	0		0.666667	2	2	0.333333			2		3
UHRF2_HUMAN			1	1					2	1	1					1	1					3	2	1				0	1	1	0	0	0	0	3	2	1	0	0		0.666667	1.66667	0	0.333333			1	1
LA_HUMAN				1						3	3		6				1						4	3		8		0	0	1	0	0	0	0	0	4	3	0	8		0.333333	1.33333	0	3.66667				1
PARN_HUMAN				1						4	1	1	1				1						4	1	1	1		0	0	1	0	0	0	0	0	4	1	1	1		0.333333	1.33333	0	1				1
PDIA5_HUMAN				1						3	1		2				1						4	1		2		0	0	1	0	0	0	0	0	4	1	0	2		0.333333	1.33333	0	1				1
TPP2_HUMAN				1	1		1			4	2	1	1				1	1		1			4	2	1	1		0	0	1	1	0	1	0	0	4	2	1	1		0.333333	1.33333	0.666667	1.33333				1	1
UGGG1_HUMAN			1							3	1	1	6			1							4	2	1	7		0	1	0	0	0	0	0	0	4	2	1	7		0.333333	1.33333	0	3.33333			1
CALR_HUMAN										9	3	1	7										18	4	2	20		0	0	0	0	0	0	0	0	18	4	2	20		0	6	0	8.66667
PLPHP_HUMAN			2		5	4	4	1	1	2	2	2	2			2		6	6	5	1	1	3	3	2	2		0	2	0	6	6	5	1	1	3	3	2	2		0.666667	1.66667	5.66667	2.33333			2		6
DYL2_HUMAN		1		1				2	2			1			1		1				3	2			1			1	0	1	0	0	0	2	1	0	0	1	0		0.666667	1	0	0.333333		1		1
BRAF_HUMAN		2			1			2	1	1					2			1			3	1	1					0	0	0	1	0	0	0	0	0	0	0	0		0	0	0.333333	0		0.16			1
GDIB_HUMAN							1			10	4	2	13							1			14	4	2	19		0	0	0	0	0	1	0	0	10	2	1	9		0	3.33333	0.333333	4
PROF1_HUMAN		1		1	1	1	2	1		5	1	1	5		1		2	2	2	3	1		7	1	1	10		1	0	2	2	2	3	1	0	7	1	1	10		1	2.66667	2.33333	4		1		2	2
OBI1_HUMAN			1		1	1	1	1	1	1						1		1	1	1	1	1	1					0	1	0	1	1	1	1	1	1	0	0	0		0.333333	1	1	0			1		1
SR1IP_HUMAN			1		1		1	1	1	1						1		1		1	1	1	1					0	1	0	1	0	1	1	1	1	0	0	0		0.333333	1	0.666667	0			1		1
COX20_HUMAN			1					1	1	1						1					1	1	1					0	1	0	0	0	0	1	1	1	0	0	0		0.333333	1	0	0			1
RPC1_HUMAN		1						1	1	1					1						1	1	1					1	0	0	0	0	0	1	1	1	0	0	0		0.333333	1	0	0		1
MOT2_HUMAN				1				1	1	1							1				1	1	1					0	0	1	0	0	0	1	1	1	0	0	0		0.333333	1	0	0				1
TM87A_HUMAN		1						1	1	1					1						1	1	1					1	0	0	0	0	0	1	1	1	0	0	0		0.333333	1	0	0		1
UBA3_HUMAN				1				1	1	1			1				1				1	1	1			1		0	0	1	0	0	0	1	1	1	0	0	1		0.333333	1	0	0.333333				1
NH2L1_HUMAN				1	1	1	1	1	1	1		1	1				1	1	1	1	1	1	1		1	1		0	0	1	1	1	1	1	1	1	0	1	1		0.333333	1	1	0.666667				1	1
ACO11_HUMAN				1				1	1	1	1	1	1				1				1	1	1	1	1	1		0	0	1	0	0	0	1	1	1	1	1	1		0.333333	1	0	1				1
UB2E2_HUMAN				1				1	1	1	1	1	1				1				1	1	1	1	1	1		0	0	0	0	0	0	0	0	0	1	1	1		0	0	0	1				0.29
PPIB_HUMAN			2	3		2	1			10	4	4	11			2	3		2	1			26	4	5	22		0	2	3	0	2	1	0	0	26	4	5	22		1.66667	8.66667	1	10.3333			2	3
YTDC2_HUMAN		13	1	3	2			16	11	3		1			14	1	3	2			20	14	3		1			14	1	3	2	0	0	20	14	3	0	1	0		6	12.3333	0.666667	0.333333		14	1	3	2
VTA1_HUMAN			1	1		1	1			4	3	2	4			1	1		1	1			6	3	2	5		0	1	1	0	1	1	0	0	6	3	2	5		0.666667	2	0.666667	3.33333			1	1
HAT1_HUMAN			1	1	3	3	3			3	3	2	2			1	1	3	4	3			6	3	4	2		0	1	1	3	4	3	0	0	6	3	4	2		0.666667	2	3.33333	3			1	1	3
ASCC3_HUMAN		39	12	21	6	3	4	55	56	12	5	12	5		70	15	32	7	3	5	122	102	15	9	16	7		70	15	32	7	3	5	122	102	15	9	16	7		39	79.6667	5	10.6667		70	15	32	7
PDIA3_HUMAN			1	4					1	12	3	2	9			1	4					1	16	3	2	11		0	1	4	0	0	0	0	1	16	3	2	11		1.66667	5.66667	0	5.33333			1	4
TSR1_HUMAN				2	2	1	1			5	1	2	3				2	2	1	1			7	1	2	5		0	0	2	2	1	1	0	0	7	1	2	5		0.666667	2.33333	1.33333	2.66667				2	2
ACPH_HUMAN					1	2	1		1									1	2	1		1						0	0	0	1	2	1	0	1	0	0	0	0		0	0.333333	1.33333	0					1
ZMAT2_HUMAN					1	2	1		1									1	2	1		1						0	0	0	1	2	1	0	1	0	0	0	0		0	0.333333	1.33333	0					1
AN30A_HUMAN					1	1	1		1									1	1	1		1						0	0	0	1	1	1	0	1	0	0	0	0		0	0.333333	1	0					1
DHX40_HUMAN					1	1			1									1	1			1						0	0	0	1	1	0	0	1	0	0	0	0		0	0.333333	0.666667	0					1
P121A_HUMAN						1			1										1			1						0	0	0	0	0	0	0	0	0	0	0	0		0	0	0	0
P121C_HUMAN						1			1										1			1						0	0	0	0	0	0	0	0	0	0	0	0		0	0	0	0
MTO1_HUMAN							1		1											1		1						0	0	0	0	0	1	0	1	0	0	0	0		0	0.333333	0.333333	0
S66A2_HUMAN							1		1											1		1						0	0	0	0	0	1	0	1	0	0	0	0		0	0.333333	0.333333	0
TMM11_HUMAN							1		1											1		1						0	0	0	0	0	1	0	1	0	0	0	0		0	0.333333	0.333333	0
PLCD3_HUMAN									1													1						0	0	0	0	0	0	0	1	0	0	0	0		0	0.333333	0	0
RT17_HUMAN									1													1						0	0	0	0	0	0	0	1	0	0	0	0		0	0.333333	0	0
RT18B_HUMAN									1													1						0	0	0	0	0	0	0	1	0	0	0	0		0	0.333333	0	0
ARP8_HUMAN									1													1						0	0	0	0	0	0	0	1	0	0	0	0		0	0.333333	0	0
LYPA1_HUMAN									1													1						0	0	0	0	0	0	0	1	0	0	0	0		0	0.333333	0	0
ARI1A_HUMAN									1													1						0	0	0	0	0	0	0	1	0	0	0	0		0	0.333333	0	0
MICU2_HUMAN									1													1						0	0	0	0	0	0	0	1	0	0	0	0		0	0.333333	0	0
CBR4_HUMAN									1													1						0	0	0	0	0	0	0	1	0	0	0	0		0	0.333333	0	0
INO80_HUMAN									1													1						0	0	0	0	0	0	0	1	0	0	0	0		0	0.333333	0	0
COG5_HUMAN									1													1						0	0	0	0	0	0	0	1	0	0	0	0		0	0.333333	0	0
CP20A_HUMAN									1													1						0	0	0	0	0	0	0	1	0	0	0	0		0	0.333333	0	0
DPOD2_HUMAN									1													1						0	0	0	0	0	0	0	1	0	0	0	0		0	0.333333	0	0
DOPP1_HUMAN									1													1						0	0	0	0	0	0	0	1	0	0	0	0		0	0.333333	0	0
CLK3_HUMAN									1													1						0	0	0	0	0	0	0	1	0	0	0	0		0	0.333333	0	0
ERGI2_HUMAN									1													1						0	0	0	0	0	0	0	1	0	0	0	0		0	0.333333	0	0
XPOT_HUMAN									1													1						0	0	0	0	0	0	0	1	0	0	0	0		0	0.333333	0	0
GDPP1_HUMAN									1													1						0	0	0	0	0	0	0	1	0	0	0	0		0	0.333333	0	0
GOGA7_HUMAN									1													1						0	0	0	0	0	0	0	1	0	0	0	0		0	0.333333	0	0
HELZ2_HUMAN								1	1												0	1						0	0	0	0	0	0	0	1	0	0	0	0		0	0.333333	0	0
INT6_HUMAN									1													1						0	0	0	0	0	0	0	1	0	0	0	0		0	0.333333	0	0
LGMN_HUMAN									1													1						0	0	0	0	0	0	0	1	0	0	0	0		0	0.333333	0	0
MEN1_HUMAN									1													1						0	0	0	0	0	0	0	1	0	0	0	0		0	0.333333	0	0
TRUB2_HUMAN									1													1						0	0	0	0	0	0	0	1	0	0	0	0		0	0.333333	0	0
MTU1_HUMAN									1													1						0	0	0	0	0	0	0	1	0	0	0	0		0	0.333333	0	0
MFN1_HUMAN									1													1						0	0	0	0	0	0	0	1	0	0	0	0		0	0.333333	0	0
MORC3_HUMAN									1													1						0	0	0	0	0	0	0	1	0	0	0	0		0	0.333333	0	0
NEBL_HUMAN									1													1						0	0	0	0	0	0	0	1	0	0	0	0		0	0.333333	0	0
NPA1P_HUMAN									1													1						0	0	0	0	0	0	0	1	0	0	0	0		0	0.333333	0	0
SPG7_HUMAN									1													1						0	0	0	0	0	0	0	1	0	0	0	0		0	0.333333	0	0
PX11B_HUMAN									1													1						0	0	0	0	0	0	0	1	0	0	0	0		0	0.333333	0	0
PK3CB_HUMAN									1													1						0	0	0	0	0	0	0	1	0	0	0	0		0	0.333333	0	0
SELO_HUMAN									1													1						0	0	0	0	0	0	0	1	0	0	0	0		0	0.333333	0	0
F133A_HUMAN									1													1						0	0	0	0	0	0	0	1	0	0	0	0		0	0.333333	0	0
RAB5B_HUMAN									1													1						0	0	0	0	0	0	0	0	0	0	0	0		0	0	0	0
RAB9A_HUMAN									1													1						0	0	0	0	0	0	0	1	0	0	0	0		0	0.333333	0	0
RHPN2_HUMAN									1													1						0	0	0	0	0	0	0	1	0	0	0	0		0	0.333333	0	0
RUNX1_HUMAN									1													1						0	0	0	0	0	0	0	1	0	0	0	0		0	0.333333	0	0
PP4C_HUMAN									1													1						0	0	0	0	0	0	0	1	0	0	0	0		0	0.333333	0	0
TRRAP_HUMAN									1													1						0	0	0	0	0	0	0	1	0	0	0	0		0	0.333333	0	0
TM256_HUMAN									1													1						0	0	0	0	0	0	0	1	0	0	0	0		0	0.333333	0	0
PTN3_HUMAN									1													1						0	0	0	0	0	0	0	1	0	0	0	0		0	0.333333	0	0
BAP1_HUMAN									1													1						0	0	0	0	0	0	0	1	0	0	0	0		0	0.333333	0	0
CK098_HUMAN									1													1						0	0	0	0	0	0	0	1	0	0	0	0		0	0.333333	0	0
MYO5C_HUMAN									1													1						0	0	0	0	0	0	0	1	0	0	0	0		0	0.333333	0	0
ZNT7_HUMAN									1													1						0	0	0	0	0	0	0	1	0	0	0	0		0	0.333333	0	0
SSBP_HUMAN									1		1	1	1									1		1	1	1		0	0	0	0	0	0	0	1	0	1	1	1		0	0.333333	0	1
NCK5L_HUMAN									1		1	1										1		1	2			0	0	0	0	0	0	0	1	0	1	2	0		0	0.333333	0	1
BDH_HUMAN									1			2	1									1			2	1		0	0	0	0	0	0	0	1	0	0	2	1		0	0.333333	0	1
HYAS1_HUMAN									1			1	1									1			1	1		0	0	0	0	0	0	0	1	0	0	1	1		0	0.333333	0	0.666667
ALKB2_HUMAN							1		1			1	1							1		1			1	1		0	0	0	0	0	1	0	1	0	0	1	1		0	0.333333	0.333333	0.666667
MEPCE_HUMAN					1	1	1		1			1	1					1	1	1		1			1	1		0	0	0	1	1	1	0	1	0	0	1	1		0	0.333333	1	0.666667					1
POP1_HUMAN							2		1			2								2		1			2			0	0	0	0	0	2	0	1	0	0	2	0		0	0.333333	0.666667	0.666667
TAM41_HUMAN									1			1										1			1			0	0	0	0	0	0	0	1	0	0	1	0		0	0.333333	0	0.333333
DNLI3_HUMAN							1		1			1								1		1			1			0	0	0	0	0	1	0	1	0	0	1	0		0	0.333333	0.333333	0.333333
TIDC1_HUMAN									1				1									1				1		0	0	0	0	0	0	0	1	0	0	0	1		0	0.333333	0	0.333333
EID2_HUMAN									1				1									1				1		0	0	0	0	0	0	0	1	0	0	0	1		0	0.333333	0	0.333333
MGN_HUMAN					5	4	5			1	4	5	5					10	9	11			1	6	8	8		0	0	0	1	1	2	0	0	0	1	2	2		0	0	1.33333	1.66667					8.76
MGN2_HUMAN					5	3	4			1	3	4	4					10	8	9			1	5	6	6		0	0	0	1	0	0	0	0	0	0	0	0		0	0	0.333333	0					2.24
RBBP7_HUMAN					3	4	4			1	3	3	5					3	7	5			1	3	3	6		0	0	0	3	6	4	0	0	1	2	2	5		0	0.333333	4.33333	3					3
PP1R8_HUMAN										1	2	2	4										1	3	2	7		0	0	0	0	0	0	0	0	1	3	2	7		0	0.333333	0	4
NEDD8_HUMAN					2		1			1	3	2	2					2		1			1	4	2	3		0	0	0	2	0	1	0	0	1	4	2	3		0	0.333333	1	3					2
IPYR_HUMAN					2	2	3			1	2	1	6					3	3	3			1	3	1	8		0	0	0	3	3	3	0	0	1	3	1	8		0	0.333333	3	4					3
NIT2_HUMAN					3	4	3			1	3	4	1					5	7	4			1	3	4	1		0	0	0	5	7	4	0	0	1	3	4	1		0	0.333333	5.33333	2.66667					5
RM39_HUMAN										1	2	2	2										1	3	2	2		0	0	0	0	0	0	0	0	1	3	2	2		0	0.333333	0	2.33333
DNMT1_HUMAN					1	1	1			1	1	1	3					1	1	1			1	1	2	4		0	0	0	1	1	1	0	0	1	1	2	4		0	0.333333	1	2.33333					1
CPSF6_HUMAN										1	2	2	2										1	2	2	2		0	0	0	0	0	0	0	0	1	2	2	2		0	0.333333	0	2
HOOK2_HUMAN					1	1	1			1	1	2	2					1	1	1			1	1	2	2		0	0	0	1	1	1	0	0	1	1	2	2		0	0.333333	1	1.66667					1
NDUA5_HUMAN										1	1		3										1	2		3		0	0	0	0	0	0	0	0	1	2	0	3		0	0.333333	0	1.66667
DNJC9_HUMAN					6	6	5			1	1	2	1					7	7	5			1	1	2	1		0	0	0	7	7	5	0	0	1	1	2	1		0	0.333333	6.33333	1.33333					7
SNX12_HUMAN					2	3	2			1								4	6	4			1					0	0	0	1	3	1	0	0	1	0	0	0		0	0.333333	1.66667	0					1.25
MK09_HUMAN					2	2	2			1								2	3	3			1					0	0	0	1	1	1	0	0	1	0	0	0		0	0.333333	1	0					1.13
SAR1B_HUMAN					2	3	1			1								3	5	1			1					0	0	0	1	1	1	0	0	0	0	0	0		0	0	1	0					2.5
CHM1A_HUMAN					2	2	1			1								2	3	1			1					0	0	0	2	3	1	0	0	1	0	0	0		0	0.333333	2	0					2
DNJC2_HUMAN					2	2	1			1								2	2	1			1					0	0	0	2	2	1	0	0	1	0	0	0		0	0.333333	1.66667	0					2
CHIP_HUMAN					2	1	1			1								2	1	1			1					0	0	0	2	1	1	0	0	1	0	0	0		0	0.333333	1.33333	0					2
INT9_HUMAN					2	1	1			1								2	1	1			1					0	0	0	2	1	1	0	0	1	0	0	0		0	0.333333	1.33333	0					2
SAR1A_HUMAN					1	2				1								2	4				1					0	0	0	0	0	0	0	0	0	0	0	0		0	0	0	0					0.5
AEDO_HUMAN					1	1	1			1								1	1	1			1					0	0	0	1	1	1	0	0	1	0	0	0		0	0.333333	1	0					1
TBC24_HUMAN					2		1			1								2		1			1					0	0	0	2	0	1	0	0	1	0	0	0		0	0.333333	1	0					2
LMBL3_HUMAN					1	1				1								1	1				1					0	0	0	1	1	0	0	0	1	0	0	0		0	0.333333	0.666667	0					1
ARL8B_HUMAN						1				1									1				1					0	0	0	0	1	0	0	0	1	0	0	0		0	0.333333	0.333333	0
RPC4_HUMAN						1				1									1				1					0	0	0	0	1	0	0	0	1	0	0	0		0	0.333333	0.333333	0
PIAS1_HUMAN							1			1										1			1					0	0	0	0	0	1	0	0	1	0	0	0		0	0.333333	0.333333	0
RM27_HUMAN										1													1					0	0	0	0	0	0	0	0	1	0	0	0		0	0.333333	0	0
RM38_HUMAN										1													1					0	0	0	0	0	0	0	0	1	0	0	0		0	0.333333	0	0
RM09_HUMAN										1													1					0	0	0	0	0	0	0	0	1	0	0	0		0	0.333333	0	0
PDPK1_HUMAN										1													1					0	0	0	0	0	0	0	0	1	0	0	0		0	0.333333	0	0
ACD11_HUMAN										1													1					0	0	0	0	0	0	0	0	1	0	0	0		0	0.333333	0	0
AGRG6_HUMAN										1													1					0	0	0	0	0	0	0	0	1	0	0	0		0	0.333333	0	0
ARL8A_HUMAN										1													1					0	0	0	0	0	0	0	0	1	0	0	0		0	0.333333	0	0
BIG1_HUMAN										1													1					0	0	0	0	0	0	0	0	1	0	0	0		0	0.333333	0	0
BROX_HUMAN										1													1					0	0	0	0	0	0	0	0	1	0	0	0		0	0.333333	0	0
BRD1_HUMAN										1													1					0	0	0	0	0	0	0	0	1	0	0	0		0	0.333333	0	0
KCC4_HUMAN										1													1					0	0	0	0	0	0	0	0	1	0	0	0		0	0.333333	0	0
CBX5_HUMAN										1													1					0	0	0	0	0	0	0	0	1	0	0	0		0	0.333333	0	0
CBP_HUMAN										1													1					0	0	0	0	0	0	0	0	1	0	0	0		0	0.333333	0	0
CTSL2_HUMAN										1													1					0	0	0	0	0	0	0	0	1	0	0	0		0	0.333333	0	0
CCNL1_HUMAN										1													1					0	0	0	0	0	0	0	0	1	0	0	0		0	0.333333	0	0
PSF1_HUMAN										1													1					0	0	0	0	0	0	0	0	1	0	0	0		0	0.333333	0	0
RPB11_HUMAN										1													1					0	0	0	0	0	0	0	0	1	0	0	0		0	0.333333	0	0
RPC5_HUMAN										1													1					0	0	0	0	0	0	0	0	1	0	0	0		0	0.333333	0	0
ERP29_HUMAN										1													1					0	0	0	0	0	0	0	0	1	0	0	0		0	0.333333	0	0
FACD2_HUMAN										1													1					0	0	0	0	0	0	0	0	1	0	0	0		0	0.333333	0	0
TF3C2_HUMAN										1													1					0	0	0	0	0	0	0	0	1	0	0	0		0	0.333333	0	0
GSK3A_HUMAN										1													1					0	0	0	0	0	0	0	0	1	0	0	0		0	0.333333	0	0
GPKOW_HUMAN										1													1					0	0	0	0	0	0	0	0	1	0	0	0		0	0.333333	0	0
H1X_HUMAN										1													1					0	0	0	0	0	0	0	0	1	0	0	0		0	0.333333	0	0
INT13_HUMAN										1													1					0	0	0	0	0	0	0	0	1	0	0	0		0	0.333333	0	0
NADAP_HUMAN										1													1					0	0	0	0	0	0	0	0	1	0	0	0		0	0.333333	0	0
LRIQ3_HUMAN										1													1					0	0	0	0	0	0	0	0	1	0	0	0		0	0.333333	0	0
PPGB_HUMAN										1													1					0	0	0	0	0	0	0	0	1	0	0	0		0	0.333333	0	0
MAAI_HUMAN										1													1					0	0	0	0	0	0	0	0	1	0	0	0		0	0.333333	0	0
MAPK3_HUMAN										1													1					0	0	0	0	0	0	0	0	1	0	0	0		0	0.333333	0	0
MED1_HUMAN										1													1					0	0	0	0	0	0	0	0	1	0	0	0		0	0.333333	0	0
RFX1_HUMAN										1													1					0	0	0	0	0	0	0	0	1	0	0	0		0	0.333333	0	0
NOA1_HUMAN										1													1					0	0	0	0	0	0	0	0	1	0	0	0		0	0.333333	0	0
NCBP2_HUMAN										1													1					0	0	0	0	0	0	0	0	1	0	0	0		0	0.333333	0	0
NCBP3_HUMAN										1													1					0	0	0	0	0	0	0	0	1	0	0	0		0	0.333333	0	0
NOP14_HUMAN										1													1					0	0	0	0	0	0	0	0	1	0	0	0		0	0.333333	0	0
NOP9_HUMAN										1													1					0	0	0	0	0	0	0	0	1	0	0	0		0	0.333333	0	0
PPCT_HUMAN										1													1					0	0	0	0	0	0	0	0	1	0	0	0		0	0.333333	0	0
GT252_HUMAN										1													1					0	0	0	0	0	0	0	0	1	0	0	0		0	0.333333	0	0
FAM3C_HUMAN										1													1					0	0	0	0	0	0	0	0	1	0	0	0		0	0.333333	0	0
ODR4_HUMAN										1													1					0	0	0	0	0	0	0	0	1	0	0	0		0	0.333333	0	0
TMTC3_HUMAN										1													1					0	0	0	0	0	0	0	0	1	0	0	0		0	0.333333	0	0
PP1R7_HUMAN										1													1					0	0	0	0	0	0	0	0	1	0	0	0		0	0.333333	0	0
SCO2_HUMAN										1													1					0	0	0	0	0	0	0	0	1	0	0	0		0	0.333333	0	0
R39L5_HUMAN										1													1					0	0	0	0	0	0	0	0	1	0	0	0		0	0.333333	0	0
RRP8_HUMAN										1													1					0	0	0	0	0	0	0	0	1	0	0	0		0	0.333333	0	0
RTF1_HUMAN										1													1					0	0	0	0	0	0	0	0	1	0	0	0		0	0.333333	0	0
RBM4_HUMAN										1													1					0	0	0	0	0	0	0	0	1	0	0	0		0	0.333333	0	0
SRS10_HUMAN										1													1					0	0	0	0	0	0	0	0	1	0	0	0		0	0.333333	0	0
SIAH3_HUMAN										1													1					0	0	0	0	0	0	0	0	1	0	0	0		0	0.333333	0	0
RUXE_HUMAN										1													1					0	0	0	0	0	0	0	0	1	0	0	0		0	0.333333	0	0
SOS1_HUMAN										1													1					0	0	0	0	0	0	0	0	1	0	0	0		0	0.333333	0	0
PAPD5_HUMAN										1													1					0	0	0	0	0	0	0	0	1	0	0	0		0	0.333333	0	0
EI2BE_HUMAN										1													1					0	0	0	0	0	0	0	0	1	0	0	0		0	0.333333	0	0
SEC62_HUMAN										1													1					0	0	0	0	0	0	0	0	1	0	0	0		0	0.333333	0	0
TMED7_HUMAN										1													1					0	0	0	0	0	0	0	0	1	0	0	0		0	0.333333	0	0
TM164_HUMAN										1													1					0	0	0	0	0	0	0	0	1	0	0	0		0	0.333333	0	0
TMM70_HUMAN										1													1					0	0	0	0	0	0	0	0	1	0	0	0		0	0.333333	0	0
MET2A_HUMAN										1													1					0	0	0	0	0	0	0	0	1	0	0	0		0	0.333333	0	0
DUS1L_HUMAN										1													1					0	0	0	0	0	0	0	0	1	0	0	0		0	0.333333	0	0
U3IP2_HUMAN										1													1					0	0	0	0	0	0	0	0	1	0	0	0		0	0.333333	0	0
UBIA1_HUMAN										1													1					0	0	0	0	0	0	0	0	1	0	0	0		0	0.333333	0	0
ISG15_HUMAN										1													1					0	0	0	0	0	0	0	0	1	0	0	0		0	0.333333	0	0
VPS36_HUMAN										1													1					0	0	0	0	0	0	0	0	1	0	0	0		0	0.333333	0	0
PIPNB_HUMAN										1			3										1			4		0	0	0	0	0	0	0	0	1	0	0	4		0	0.333333	0	1.33333
IDE_HUMAN					1		1			1			4					1		1			1			4		0	0	0	1	0	1	0	0	1	0	0	4		0	0.333333	0.666667	1.33333					1
UB2V2_HUMAN					5	5	3			1	1	1	1					9	6	7			1	1	1	1		0	0	0	4	2	4	0	0	1	0	0	0		0	0.333333	3.33333	0					6.83
RM23_HUMAN										1	1	1	1										1	1	1	1		0	0	0	0	0	0	0	0	1	1	1	1		0	0.333333	0	1
CRK_HUMAN										1	1	1	1										1	1	1	1		0	0	0	0	0	0	0	0	1	1	1	1		0	0.333333	0	1
COX5B_HUMAN										1	1	1	1										1	1	1	1		0	0	0	0	0	0	0	0	1	1	1	1		0	0.333333	0	1
MD1L1_HUMAN										1	1	1	1										1	1	1	1		0	0	0	0	0	0	0	0	1	1	1	1		0	0.333333	0	1
OTU6B_HUMAN					1	2	1			1	1	1	1					1	2	1			1	1	1	1		0	0	0	1	2	1	0	0	1	1	1	1		0	0.333333	1.33333	1					1
AL4A1_HUMAN										1	1	2											1	1	2			0	0	0	0	0	0	0	0	1	1	2	0		0	0.333333	0	1
GYS1_HUMAN										1	1		2										1	1		2		0	0	0	0	0	0	0	0	1	1	0	2		0	0.333333	0	1
CHERP_HUMAN						2	2			1		1	2						2	3			1		1	2		0	0	0	0	2	3	0	0	1	0	1	2		0	0.333333	1.66667	1
SPB6_HUMAN										1			3										1			3		0	0	0	0	0	0	0	0	1	0	0	3		0	0.333333	0	1
SURF1_HUMAN										1	1	1											1	1	1			0	0	0	0	0	0	0	0	1	1	1	0		0	0.333333	0	0.666667
MK14_HUMAN					1	2	1			1	1	1						1	3	2			1	1	1			0	0	0	0	1	0	0	0	1	1	1	0		0	0.333333	0.333333	0.666667					0.13
GYS2_HUMAN										1	1		1										1	1		1		0	0	0	0	0	0	0	0	1	1	0	1		0	0.333333	0	0.666667
CARM1_HUMAN										1	1		1										1	1		1		0	0	0	0	0	0	0	0	1	1	0	1		0	0.333333	0	0.666667
PPWD1_HUMAN										1	1		1										1	1		1		0	0	0	0	0	0	0	0	1	1	0	1		0	0.333333	0	0.666667
TACO1_HUMAN										1	1		1										1	1		1		0	0	0	0	0	0	0	0	1	1	0	1		0	0.333333	0	0.666667
MRGBP_HUMAN										1		1	1										1		1	1		0	0	0	0	0	0	0	0	1	0	1	1		0	0.333333	0	0.666667
RFA2_HUMAN										1		1	1										1		1	1		0	0	0	0	0	0	0	0	1	0	1	1		0	0.333333	0	0.666667
SIR5_HUMAN										1			2										1			2		0	0	0	0	0	0	0	0	1	0	0	2		0	0.333333	0	0.666667
PPIH_HUMAN										1			2										1			2		0	0	0	0	0	0	0	0	1	0	0	2		0	0.333333	0	0.666667
TM9S2_HUMAN										1			2										1			2		0	0	0	0	0	0	0	0	1	0	0	2		0	0.333333	0	0.666667
DIDO1_HUMAN										1	1												1	1				0	0	0	0	0	0	0	0	1	1	0	0		0	0.333333	0	0.333333
GNA11_HUMAN							1			1	1									1			1	1				0	0	0	0	0	1	0	0	1	1	0	0		0	0.333333	0.333333	0.333333
PPIL3_HUMAN					2	3	3			1		1						3	4	4			1		1			0	0	0	3	4	4	0	0	1	0	1	0		0	0.333333	3.66667	0.333333					3
RM44_HUMAN										1		1											1		1			0	0	0	0	0	0	0	0	1	0	1	0		0	0.333333	0	0.333333
AKTIP_HUMAN										1		1											1		1			0	0	0	0	0	0	0	0	1	0	1	0		0	0.333333	0	0.333333
PTCD1_HUMAN										1		1											1		1			0	0	0	0	0	0	0	0	1	0	1	0		0	0.333333	0	0.333333
COG3_HUMAN					1	2				1		1						1	2				1		1			0	0	0	1	2	0	0	0	1	0	1	0		0	0.333333	1	0.333333					1
APT_HUMAN					1	1	2			1			1					1	1	3			1			1		0	0	0	1	1	3	0	0	1	0	0	1		0	0.333333	1.66667	0.333333					1
KAD4_HUMAN										1			1										1			1		0	0	0	0	0	0	0	0	1	0	0	1		0	0.333333	0	0.333333
ELOB_HUMAN										1			1										1			1		0	0	0	0	0	0	0	0	1	0	0	1		0	0.333333	0	0.333333
ERO1A_HUMAN										1			1										1			1		0	0	0	0	0	0	0	0	1	0	0	1		0	0.333333	0	0.333333
IDH3A_HUMAN										1			1										1			1		0	0	0	0	0	0	0	0	1	0	0	1		0	0.333333	0	0.333333
MED17_HUMAN										1			1										1			1		0	0	0	0	0	0	0	0	1	0	0	1		0	0.333333	0	0.333333
P3H1_HUMAN										1			1										1			1		0	0	0	0	0	0	0	0	1	0	0	1		0	0.333333	0	0.333333
PLGT3_HUMAN										1			1										1			1		0	0	0	0	0	0	0	0	1	0	0	1		0	0.333333	0	0.333333
SAAL1_HUMAN										1			1										1			1		0	0	0	0	0	0	0	0	1	0	0	1		0	0.333333	0	0.333333
SNX27_HUMAN										1			1										1			1		0	0	0	0	0	0	0	0	1	0	0	1		0	0.333333	0	0.333333
SCOT1_HUMAN										1			1										1			1		0	0	0	0	0	0	0	0	1	0	0	1		0	0.333333	0	0.333333
SMRC2_HUMAN										1			1										1			1		0	0	0	0	0	0	0	0	0	0	0	1		0	0	0	0.333333
PEBB_HUMAN							1			1			1							1			1			1		0	0	0	0	0	1	0	0	1	0	0	1		0	0.333333	0.333333	0.333333
PIN1_HUMAN							1			1			1							1			1			1		0	0	0	0	0	1	0	0	1	0	0	1		0	0.333333	0.333333	0.333333
GDS1_HUMAN							1			1			1							1			1			1		0	0	0	0	0	1	0	0	1	0	0	1		0	0.333333	0.333333	0.333333
WDHD1_HUMAN							1			1			1							1			1			1		0	0	0	0	0	1	0	0	1	0	0	1		0	0.333333	0.333333	0.333333
UBA1_HUMAN		3	10	13	7	12	7	5	6	30	25	19	31		3	12	13	9	18	8	5	7	56	41	26	60		3	12	13	9	18	8	5	7	56	41	26	60		9.33333	22.6667	11.6667	42.3333		3	12	13	9
TOP1_HUMAN		1	7	7	3	5	4	1	12	17	7	9	4		1	8	10	3	6	5	1	14	26	10	10	5		1	8	10	3	6	5	1	14	26	10	10	5		6.33333	13.6667	4.66667	8.33333		1	8	10	3
MUTA_HUMAN								1			7	8	6								1			7	9	6		0	0	0	0	0	0	1	0	0	7	9	6		0	0.333333	0	7.33333
TGO1_HUMAN					1	1	1	1			6	4	4					1	1	1	1			7	4	6		0	0	0	1	1	1	1	0	0	7	4	6		0	0.333333	1	5.66667					1
PREP_HUMAN								1			3	3	4								1			3	3	4		0	0	0	0	0	0	1	0	0	3	3	4		0	0.333333	0	3.33333
GPTC4_HUMAN								1			3	1	3								1			4	2	3		0	0	0	0	0	0	1	0	0	4	2	3		0	0.333333	0	3
TYSY_HUMAN					2		2	1			1	2	1					3		3	1			1	3	1		0	0	0	3	0	3	1	0	0	1	3	1		0	0.333333	2	1.66667					3
CLYBL_HUMAN								1			3	2									1			3	2			0	0	0	0	0	0	1	0	0	3	2	0		0	0.333333	0	1.66667
PSD10_HUMAN					1	1	1	1										1	1	1	1							0	0	0	1	1	1	1	0	0	0	0	0		0	0.333333	1	0					1
2A5G_HUMAN					1	1		1										2	1		1							0	0	0	0	0	0	0	0	0	0	0	0		0	0	0	0					0.03
R51A2_HUMAN						1	1	1											1	1	1							0	0	0	0	1	1	1	0	0	0	0	0		0	0.333333	0.666667	0
ARHG5_HUMAN						1	1	1											1	1	1							0	0	0	0	1	1	1	0	0	0	0	0		0	0.333333	0.666667	0
STXB3_HUMAN					1		1	1										1		1	1							0	0	0	1	0	1	1	0	0	0	0	0		0	0.333333	0.666667	0					1
ODBA_HUMAN						1		1											1		1							0	0	0	0	1	0	1	0	0	0	0	0		0	0.333333	0.333333	0
TELO2_HUMAN					1			1										1			1							0	0	0	1	0	0	1	0	0	0	0	0		0	0.333333	0.333333	0					1
PPHLN_HUMAN							1	1												1	1							0	0	0	0	0	1	1	0	0	0	0	0		0	0.333333	0.333333	0
VPS52_HUMAN							1	1												1	1							0	0	0	0	0	1	1	0	0	0	0	0		0	0.333333	0.333333	0
BAIP3_HUMAN								1													1							0	0	0	0	0	0	1	0	0	0	0	0		0	0.333333	0	0
S35A1_HUMAN								1													1							0	0	0	0	0	0	1	0	0	0	0	0		0	0.333333	0	0
DPOLA_HUMAN								1													1							0	0	0	0	0	0	1	0	0	0	0	0		0	0.333333	0	0
TOP2A_HUMAN								1													1							0	0	0	0	0	0	0	0	0	0	0	0		0	0	0	0
DTX3L_HUMAN								1													1							0	0	0	0	0	0	1	0	0	0	0	0		0	0.333333	0	0
TRI23_HUMAN								1													1							0	0	0	0	0	0	1	0	0	0	0	0		0	0.333333	0	0
TTC3_HUMAN								1													1							0	0	0	0	0	0	1	0	0	0	0	0		0	0.333333	0	0
FAKD5_HUMAN								1													1							0	0	0	0	0	0	1	0	0	0	0	0		0	0.333333	0	0
FXL12_HUMAN								1													1							0	0	0	0	0	0	1	0	0	0	0	0		0	0.333333	0	0
FOCAD_HUMAN								1													1							0	0	0	0	0	0	1	0	0	0	0	0		0	0.333333	0	0
GCP3_HUMAN								1													1							0	0	0	0	0	0	1	0	0	0	0	0		0	0.333333	0	0
IMPA2_HUMAN								1													1							0	0	0	0	0	0	1	0	0	0	0	0		0	0.333333	0	0
KIFC3_HUMAN								1													1							0	0	0	0	0	0	1	0	0	0	0	0		0	0.333333	0	0
LMF2_HUMAN								1													1							0	0	0	0	0	0	1	0	0	0	0	0		0	0.333333	0	0
S27A1_HUMAN								1													1							0	0	0	0	0	0	1	0	0	0	0	0		0	0.333333	0	0
S27A6_HUMAN								1													1							0	0	0	0	0	0	1	0	0	0	0	0		0	0.333333	0	0
TIM29_HUMAN								1													1							0	0	0	0	0	0	1	0	0	0	0	0		0	0.333333	0	0
MPDZ_HUMAN								1													1							0	0	0	0	0	0	1	0	0	0	0	0		0	0.333333	0	0
MYD88_HUMAN								1													1							0	0	0	0	0	0	1	0	0	0	0	0		0	0.333333	0	0
NFIA_HUMAN								1													1							0	0	0	0	0	0	1	0	0	0	0	0		0	0.333333	0	0
NEPRO_HUMAN								1													1							0	0	0	0	0	0	1	0	0	0	0	0		0	0.333333	0	0
CWC25_HUMAN								1													1							0	0	0	0	0	0	1	0	0	0	0	0		0	0.333333	0	0
MKRN2_HUMAN								1													1							0	0	0	0	0	0	1	0	0	0	0	0		0	0.333333	0	0
FTM_HUMAN								1													1							0	0	0	0	0	0	1	0	0	0	0	0		0	0.333333	0	0
HID1_HUMAN								1													1							0	0	0	0	0	0	1	0	0	0	0	0		0	0.333333	0	0
SMG7_HUMAN								1													1							0	0	0	0	0	0	1	0	0	0	0	0		0	0.333333	0	0
TATD1_HUMAN								1													1							0	0	0	0	0	0	1	0	0	0	0	0		0	0.333333	0	0
PINK1_HUMAN								1													1							0	0	0	0	0	0	1	0	0	0	0	0		0	0.333333	0	0
PRP4B_HUMAN								1													1							0	0	0	0	0	0	1	0	0	0	0	0		0	0.333333	0	0
RIOK2_HUMAN								1													1							0	0	0	0	0	0	1	0	0	0	0	0		0	0.333333	0	0
S12A7_HUMAN								1													1							0	0	0	0	0	0	1	0	0	0	0	0		0	0.333333	0	0
SPT4H_HUMAN								1													1							0	0	0	0	0	0	1	0	0	0	0	0		0	0.333333	0	0
GUF1_HUMAN								1													1							0	0	0	0	0	0	1	0	0	0	0	0		0	0.333333	0	0
TCAF1_HUMAN								1													1							0	0	0	0	0	0	1	0	0	0	0	0		0	0.333333	0	0
VPS51_HUMAN								1													1							0	0	0	0	0	0	1	0	0	0	0	0		0	0.333333	0	0
ZMYM3_HUMAN								1													1							0	0	0	0	0	0	0	0	0	0	0	0		0	0	0	0
PLRG1_HUMAN							1	1			1	1	1							1	1			1	1	1		0	0	0	0	0	1	1	0	0	1	1	1		0	0.333333	0.333333	1
ACADM_HUMAN								1					1								1					2		0	0	0	0	0	0	1	0	0	0	0	2		0	0.333333	0	0.666667
RP25L_HUMAN					1		1	1			1							1		1	1			1				0	0	0	1	0	1	1	0	0	1	0	0		0	0.333333	0.666667	0.333333					1
TANC2_HUMAN								1				1									1				1			0	0	0	0	0	0	1	0	0	0	1	0		0	0.333333	0	0.333333
AL3A2_HUMAN					2		1	1				1						2		1	1				1			0	0	0	2	0	1	1	0	0	0	1	0		0	0.333333	1	0.333333					2
TXD12_HUMAN								1					1								1					1		0	0	0	0	0	0	1	0	0	0	0	1		0	0.333333	0	0.333333
PTPRF_HUMAN				1			1		1	1	1	1					1			1		2	1	1	1			0	0	1	0	0	1	0	2	1	1	1	0		0.333333	1	0.333333	0.666667				1
MET_HUMAN		1					1		2	1			1		1					1		2	1			1		1	0	0	0	0	0	0	1	0	0	0	1		0.333333	0.333333	0	0.333333		1
RT10_HUMAN		1							1	1	1	2			1							1	2	2	2			1	0	0	0	0	0	0	1	2	2	2	0		0.333333	1	0	1.33333		1
TRIM4_HUMAN			1						2	1		1				1						2	1		1			0	1	0	0	0	0	0	2	1	0	1	0		0.333333	1	0	0.333333			1
UBP48_HUMAN			1						2	1	2	1	1			1						2	1	2	1	1		0	1	0	0	0	0	0	2	1	2	1	1		0.333333	1	0	1.33333			1
REEP4_HUMAN			1			1	1		1	1						1			1	1		1	2					0	1	0	0	1	1	0	1	2	0	0	0		0.333333	1	0.666667	0			1
MERTK_HUMAN			1		1	1			1	1			1			1		1	1			1	2			2		0	1	0	1	1	0	0	1	2	0	0	2		0.333333	1	0.666667	0.666667			1		1
SUZ12_HUMAN			1						1	2	1	1	1			1						1	2	1	1	1		0	1	0	0	0	0	0	1	2	1	1	1		0.333333	1	0	1			1
TM209_HUMAN				1	1	2	2	1	2								1	1	2	2	1	2						0	0	1	1	2	2	1	2	0	0	0	0		0.333333	1	1.66667	0				1	1
GTPBA_HUMAN				1				1	2								1				1	2						0	0	1	0	0	0	1	2	0	0	0	0		0.333333	1	0	0				1
C42S2_HUMAN		1						1	2						1						1	2						1	0	0	0	0	0	1	2	0	0	0	0		0.333333	1	0	0		1
RN123_HUMAN		1						1	2						1						1	2						1	0	0	0	0	0	1	2	0	0	0	0		0.333333	1	0	0		1
VPS16_HUMAN		1						1	2						1						1	2						1	0	0	0	0	0	1	2	0	0	0	0		0.333333	1	0	0		1
NEK7_HUMAN		1						1	2			1			1						1	2			1			0	0	0	0	0	0	0	1	0	0	0	0		0	0.333333	0	0		0.83
RRF2M_HUMAN				1				1		2	1	1	1				1				1		2	1	1	1		0	0	1	0	0	0	1	0	2	1	1	1		0.333333	1	0	1				1
IFT74_HUMAN			1					1	2		3	1	1			1					1	2		3	1	1		0	1	0	0	0	0	1	2	0	3	1	1		0.333333	1	0	1.66667			1
RAP2C_HUMAN			1			1	1	1		2	1	1	1			1			1	1	1		2	1	1	1		0	1	0	0	1	1	0	0	1	1	1	1		0.333333	0.333333	0.666667	1			1
BCKD_HUMAN				1				2	1								1				2	1						0	0	1	0	0	0	2	1	0	0	0	0		0.333333	1	0	0				1
MON2_HUMAN		1			1		1	2	1						1			1		1	2	1						1	0	0	1	0	1	2	1	0	0	0	0		0.333333	1	0.666667	0		1			1
HNRL1_HUMAN			2	4	1		2	1	1	9	4	5	6			2	4	1		2	1	1	11	4	5	6		0	2	4	1	0	2	1	1	11	4	5	6		2	4.33333	1	5			2	4	1
RT27_HUMAN				2					2	4		1	1				3					2	5		1	1		0	0	3	0	0	0	0	2	5	0	1	1		1	2.33333	0	0.666667				3
VP26A_HUMAN				2						6	3	3	2				2						6	3	3	2		0	0	2	0	0	0	0	0	6	3	3	2		0.666667	2	0	2.66667				2
CCAR1_HUMAN			3	2	2	2	1		1	8	2	4	3			3	2	2	2	1		1	11	2	5	3		0	3	2	2	2	1	0	1	11	2	5	3		1.66667	4	1.66667	3.33333			3	2	2
QCR1_HUMAN			6	7	1	4	2	4	5	15	9	9	10			11	11	2	4	3	5	8	34	19	16	15		0	11	11	2	4	3	5	8	32	19	16	15		7.33333	15	3	16.6667			11	11	2
RM13_HUMAN			1	1						4	2	2				1	1						5	3	3			0	1	1	0	0	0	0	0	5	3	3	0		0.666667	1.66667	0	2			1	1
GT251_HUMAN			1	2						7	3	2	3			1	2						8	3	2	3		0	1	2	0	0	0	0	0	8	3	2	3		1	2.66667	0	2.66667			1	2
LKHA4_HUMAN				1						3	2	1	10				1						3	2	1	15		0	0	1	0	0	0	0	0	3	2	1	15		0.333333	1	0	6				1
2AAB_HUMAN				1	1	2	2			2	2	2	2				1	2	3	2			3	2	3	3		0	0	0	0	0	0	0	0	0	0	0	0		0	0	0	0				0	0.01
PRDX2_HUMAN				1	4	4	5			3	1	1	2				1	9	8	12			3	2	1	2		0	0	1	6	4	7	0	0	2	2	1	2		0.333333	0.666667	5.66667	1.66667				1	6.3
MAP11_HUMAN		1			1	1				2	1				1			2	2				3	1				1	0	0	2	2	0	0	0	3	1	0	0		0.333333	1	1.33333	0.333333		1			2
RBM22_HUMAN			1		2	2	2			3	1	1	1			1		2	2	2			3	1	1	1		0	1	0	2	2	2	0	0	3	1	1	1		0.333333	1	2	1			1		2
DJC13_HUMAN		7		1				11	5						7		1				13	5						7	0	1	0	0	0	13	5	0	0	0	0		2.66667	6	0	0		7		1
ANXA3_HUMAN		1	9	10	4	5	5	5	5	20	14	14	19		1	14	14	5	6	7	5	6	47	29	22	36		1	14	14	5	6	7	5	6	47	29	22	36		9.66667	19.3333	6	29		1	14	14	5
ROA2_HUMAN		5	8	11	11	9	11	3	5	24	16	14	19		5	13	22	21	17	20	3	7	72	35	32	51		5	13	22	21	17	20	3	7	72	35	32	51		13.3333	27.3333	19.3333	39.3333		5	13	22	21
HNRPL_HUMAN			7	8	3	3	4	1	5	15	11	10	11			11	15	4	5	5	1	7	46	25	22	30		0	11	15	4	5	5	1	7	46	25	22	30		8.66667	18	4.66667	25.6667			11	15	4
PSD11_HUMAN			3	5	4	5	4	1	3	11	5	5	6			3	6	5	7	6	1	4	13	7	8	6		0	3	6	5	7	6	1	4	13	7	8	6		3	6	6	7			3	6	5
ILKAP_HUMAN		2	1	3	5	5	5	2	4	5	4	2	5		2	1	4	6	6	7	3	4	7	4	3	6		2	1	4	6	6	7	3	4	7	4	3	6		2.33333	4.66667	6.33333	4.33333		2	1	4	6
ANX11_HUMAN			3	4		2	2		2	8	4	2	5			3	5		2	2		2	14	5	3	6		0	3	5	0	2	2	0	2	14	5	3	6		2.66667	5.33333	1.33333	4.66667			3	5
SPEE_HUMAN		1	1	3		1		1		9	2	2	5		2	1	4		1		1		13	4	3	7		2	1	4	0	1	0	1	0	13	4	3	7		2.33333	4.66667	0.333333	4.66667		2	1	4
DPM1_HUMAN		2	1	1	1		2	3	5	3	1	1			2	2	2	1		3	3	5	4	1	1			2	2	2	1	0	3	3	5	4	1	1	0		2	4	1.33333	0.666667		2	2	2	1
DDX18_HUMAN		8	4	12	6	6	8	16	14	14	3	6	2		10	5	16	8	6	11	22	19	19	4	6	2		10	5	16	8	6	11	22	19	19	4	6	2		10.3333	20	8.33333	4		10	5	16	8
RAB21_HUMAN		2	1	1	4	4	3	2	2	1	2	2	2		2	2	1	8	8	8	4	3	3	3	2	3		2	2	1	8	8	8	4	3	3	3	2	3		1.66667	3.33333	8	2.66667		2	2	1	8
TAF7_HUMAN		1	2	1				2	2	3	1	1	1		1	2	2				2	4	4	1	1	1		1	2	2	0	0	0	2	4	4	1	1	1		1.66667	3.33333	0	1		1	2	2
GNAI1_HUMAN		1	1	2	1	1	1	1	1	5	1	1	1		1	1	3	1	1	2	1	2	7	2	2	2		0	0	0	0	0	0	0	0	4	0	0	0		0	1.33333	0	0		0.04	0.04	0.15	0.04
SAV1_HUMAN		5	3	3	1			7	5	4	4	5	2		7	4	4	1			15	9	5	7	8	3		7	4	4	1	0	0	15	9	5	7	8	3		5	9.66667	0.333333	6		7	4	4	1
NU205_HUMAN		9	1	3	2	2	3	9	8	5		1			10	1	3	2	2	3	13	9	5		1			10	1	3	2	2	3	13	9	5	0	1	0		4.66667	9	2.33333	0.333333		10	1	3	2
PARP1_HUMAN		4	12	18	7	9	7	7	19	33	23	18	20		5	18	30	10	14	12	12	27	64	36	29	35		5	18	30	10	14	12	12	27	64	36	29	35		17.6667	34.3333	12	33.3333		5	18	30	10
NAT10_HUMAN		14	3	10	7	7	5	13	17	10	5	5	1		19	5	13	10	8	7	24	32	15	6	7	1		19	5	13	10	8	7	24	32	15	6	7	1		12.3333	23.6667	8.33333	4.66667		19	5	13	10
PMS1_HUMAN		3	1					4	3						3	1					5	3						3	1	0	0	0	0	5	3	0	0	0	0		1.33333	2.66667	0	0		3	1
RENT2_HUMAN		1	1	2	1			4	3	1		1			1	1	2	1			4	3	1		1			1	1	2	1	0	0	4	3	1	0	1	0		1.33333	2.66667	0.333333	0.333333		1	1	2	1
DYL1_HUMAN		1	1	1				2	2	2	1	1	2		1	1	2				3	3	2	2	2	3		1	1	2	0	0	0	2	2	2	2	2	3		1.33333	2	0	2.33333		1	1	2
PCBP4_HUMAN		1	1	1	1	1	1	1	1	2	1	1	1		1	2	1	2	3	2	3	2	3	2	2	1		0	0	0	0	0	0	0	0	1	0	0	0		0	0.333333	0	0		0	0	0	0
TRM1L_HUMAN		3		1	1			2	4	2	2	1	2		3		1	1			2	4	2	2	1	2		3	0	1	1	0	0	2	4	2	2	1	2		1.33333	2.66667	0.333333	1.66667		3		1	1
CLPT1_HUMAN		1	1	2	1	1	1	2	2	3		2	2		1	1	2	1	1	1	2	2	4		2	3		1	1	2	1	1	1	2	2	4	0	2	3		1.33333	2.66667	1	1.66667		1	1	2	1
AGK_HUMAN		1	1	2		1	1	1	2	3	3	3	3		1	1	2		1	1	1	2	5	3	3	3		1	1	2	0	1	1	1	2	5	3	3	3		1.33333	2.66667	0.666667	3		1	1	2
UBE2N_HUMAN			1	2	1	1	1		2	2	1	3	2			2	2	1	1	1		3	5	2	3	5		0	2	2	1	1	1	0	3	5	2	3	5		1.33333	2.66667	1	3.33333			2	2	1
RL13A_HUMAN		7	7	9	7	5	5	11	11	6	3	5	4		18	16	19	19	15	14	41	39	21	8	12	10		18	16	19	19	15	14	41	39	21	8	12	10		17.6667	33.6667	16	10		18	16	19	19
NOP2_HUMAN		4	3	4	4	2	5	8	5	5	4	4	5		5	4	5	5	3	6	10	8	9	5	5	8		5	4	5	5	3	6	10	8	9	5	5	8		4.66667	9	4.66667	6		5	4	5	5
DDX24_HUMAN		6	3	5	2		2	14	9	8	4	6	2		11	3	6	2		2	17	12	9	4	9	3		11	3	6	2	0	2	17	12	9	4	9	3		6.66667	12.6667	1.33333	5.33333		11	3	6	2
SYF1_HUMAN		9	3	6	4	1	2	11	10	4		3			10	3	6	4	1	2	19	13	4		4			10	3	6	4	1	2	19	13	4	0	4	0		6.33333	12	2.33333	1.33333		10	3	6	4
COPB_HUMAN		8	6	15	11	8	9	16	15	13	5	5	8		12	8	17	15	13	11	24	26	20	7	6	12		12	8	17	15	13	11	24	26	20	7	6	12		12.3333	23.3333	13	8.33333		12	8	17	15
CALX_HUMAN			5	6	3	4	3		2	11	14	13	16			8	7	3	5	4		2	27	20	19	29		0	8	7	3	5	4	0	2	27	20	19	29		5	9.66667	4	22.6667			8	7	3
DVL1_HUMAN		3			1			3	2						3			1			4	2						3	0	0	0	0	0	1	0	0	0	0	0		1	0.333333	0	0		3			0.1
OSBP1_HUMAN		1	1	1	2	2	1	3	2	1	6	5	4		1	1	1	3	2	2	3	2	1	10	8	7		1	1	1	3	2	2	3	2	1	10	8	7		1	2	2.33333	8.33333		1	1	1	3
UBP19_HUMAN			1	2	1	3	1	3	2	1	2	2				1	2	1	4	1	3	2	1	2	2			0	1	2	1	4	1	3	2	1	2	2	0		1	2	2	1.33333			1	2	1
LRCH3_HUMAN		2			2		1	1	1	1					3			2		1	2	2	2					3	0	0	2	0	1	2	2	2	0	0	0		1	2	1	0		3			2
APC5_HUMAN		1		2	1		2	2	3		7	6	1		1		2	1		2	2	4		11	10	1		1	0	2	1	0	2	2	4	0	11	10	1		1	2	1	7.33333		1		2	1
P66A_HUMAN			1	2				2	1	2	5	6	6			1	2				2	1	3	6	8	7		0	1	1	0	0	0	1	0	2	5	7	6		0.666667	1	0	6			1	1.81
ZN326_HUMAN			1	2				2	1	3		1	1			1	2				2	1	3		1	1		0	1	2	0	0	0	2	1	3	0	1	1		1	2	0	0.666667			1	2
OGT1_HUMAN			1	2				2	1	3	4	3	2			1	2				2	1	3	4	3	2		0	1	2	0	0	0	2	1	3	4	3	2		1	2	0	3			1	2
HIG1A_HUMAN		1	1	1				1	1	1					1	1	1				2	2	2					1	1	1	0	0	0	2	2	2	0	0	0		1	2	0	0		1	1	1
AIG1_HUMAN		1	1	1	1	1	1	1	1	1	1	1	1		1	1	1	1	1	1	2	2	2	1	2	1		1	1	1	1	1	1	2	2	2	1	2	1		1	2	1	1.33333		1	1	1	1
TRI56_HUMAN		1	1	1	1	1		1	3	1	5	3	6		1	1	1	1	1		1	4	1	7	4	7		1	1	1	1	1	0	1	4	1	7	4	7		1	2	0.666667	6		1	1	1	1
DCXR_HUMAN		1	1	1	2	2	2	1	1	4	1		5		1	1	1	2	2	2	1	1	4	1		6		1	1	1	2	2	2	1	1	4	1	0	6		1	2	2	2.33333		1	1	1	2
P4HA1_HUMAN		2		1					3	3	4	1	5		2		1					3	3	5	1	5		2	0	1	0	0	0	0	3	3	5	1	5		1	2	0	3.66667		2		1
RT28_HUMAN			2	1		1	1		3	2	3	1	2			2	1		1	1		3	3	3	1	2		0	2	1	0	1	1	0	3	3	3	1	2		1	2	0.666667	2			2	1
RL15_HUMAN		8	7	8	7	8	8	11	10	10	8	8	8		26	23	25	25	27	23	56	48	35	25	22	19		26	23	25	25	27	23	56	48	35	25	22	19		24.6667	46.3333	25	22		26	23	25	25
CDK9_HUMAN		2	3	3	3	3	3	4	6	5	1	2	2		3	5	3	4	4	4	6	9	6	2	3	2		1	2	2	2	2	2	4	6	4	0	1	1		1.66667	4.66667	2	0.666667		1.15	2.22	2.07	2.15
DLDH_HUMAN		8	9	8	6	6	4	12	13	14	10	12	14		10	11	12	9	9	6	19	20	23	24	21	27		10	11	12	9	9	6	19	20	23	24	21	27		11	20.6667	8	24		10	11	12	9
TANC1_HUMAN		3	2	3	3	3	4	7	5	1	4	1	3		4	2	3	3	3	4	11	5	1	4	1	3		4	2	3	3	3	4	11	5	1	4	1	3		3	5.66667	3.33333	2.66667		4	2	3	3
RAB10_HUMAN		3	2	3	3	3	3	3	3	5	3	3	3		4	3	3	4	6	4	5	3	11	3	3	6		3	3	2	2	2	2	1	1	4	2	2	3		2.66667	2	2	2.33333		3.17	3	2.17	2.34
STT3B_HUMAN		2	2	4	2	1	2	4	5	6		2			3	2	5	2	1	2	4	7	8		2			3	2	5	2	1	2	4	7	8	0	2	0		3.33333	6.33333	1.66667	0.666667		3	2	5	2
RL3_HUMAN		14	13	14	12	13	12	19	23	20	11	11	10		25	20	26	22	23	22	43	53	36	17	17	16		25	20	26	22	23	22	43	53	36	17	17	16		23.6667	44	22.3333	16.6667		25	20	26	22
RT02_HUMAN		1	3	3	4	3	3	3	5	3	2	4	1		1	4	4	5	3	3	5	7	5	2	5	1		1	4	4	5	3	3	5	7	5	2	5	1		3	5.66667	3.66667	2.66667		1	4	4	5
HDAC1_HUMAN		2	2	6	3	2	2	4	8	8	5	6	6		3	5	8	3	3	2	6	11	13	9	8	8		1	2	4	2	1	1	2	7	7	3	4	4		2.33333	5.33333	1.33333	3.66667		2.33	4	6.67	2.67
FSCN1_HUMAN		3	4	6	5	4	1	5	6	12	4	5	13		3	5	8	5	7	3	5	7	18	6	8	19		3	5	8	5	7	3	5	7	18	6	8	19		5.33333	10	5	11		3	5	8	5
MATR3_HUMAN		1	9	7	1	3	4	1	7	19	10	9	16		1	9	7	1	3	4	1	7	24	13	12	19		1	9	7	1	3	4	1	7	24	13	12	19		5.66667	10.6667	2.66667	14.6667		1	9	7	1
FAKD2_HUMAN		1		1	1		1	2	1						1		1	1		1	3	1						1	0	1	1	0	1	3	1	0	0	0	0		0.666667	1.33333	0.666667	0		1		1	1
CK5P1_HUMAN		1		1				3	1		1	2			1		1				3	1		1	2			1	0	1	0	0	0	3	1	0	1	2	0		0.666667	1.33333	0	1		1		1
ABCB7_HUMAN		1	1					3	1		1	1			1	1					3	1		1	1			1	1	0	0	0	0	3	1	0	1	1	0		0.666667	1.33333	0	0.666667		1	1
TM165_HUMAN		1		1				2	1	1		1			1		1				2	1	1		1			1	0	1	0	0	0	2	1	1	0	1	0		0.666667	1.33333	0	0.333333		1		1
REV1_HUMAN		1		1	1	1		1	1	1			1		1		1	1	1		2	1	1			1		1	0	1	1	1	0	2	1	1	0	0	1		0.666667	1.33333	0.666667	0.333333		1		1	1
QCR8_HUMAN		1	1		1	1	1	1	1	1					1	1		1	1	1	2	1	1					1	1	0	1	1	1	2	1	1	0	0	0		0.666667	1.33333	1	0		1	1		1
SELB_HUMAN			1	1				2	2							1	1				2	2						0	1	1	0	0	0	2	2	0	0	0	0		0.666667	1.33333	0	0			1	1
FIGL1_HUMAN		1		1	1	1	1	1	1	1					1		1	2	1	1	1	1	2					0	0	0	0	0	0	0	0	0	0	0	0		0	0	0	0		0.02		0.02	0.04
HLAB_HUMAN		1		1		1		1	1	2					1		1		1		1	1	2					1	0	1	0	1	0	1	1	1	0	0	0		0.666667	1	0.333333	0		1		1
UBAC2_HUMAN		1		1		1		1	3						1		1		1		1	3						1	0	1	0	1	0	1	3	0	0	0	0		0.666667	1.33333	0.333333	0		1		1
RL36L_HUMAN		1		1	1	1		1	1	1	1				1		1	1	1		1	1	2	1				1	0	1	1	1	0	1	1	2	1	0	0		0.666667	1.33333	0.666667	0.333333		1		1	1
VPS4A_HUMAN		1		1	1	1	1	1	1	1	1		1		1		1	2	1	1	1	1	2	1		1		0	0	0	0	0	0	0	0	0	1	0	1		0	0	0	0.666667		0.05		0.05	0.1
SIN3A_HUMAN		1		1			1	1	1	2	3	2	1		1		1			1	1	1	2	3	2	1		1	0	1	0	0	1	1	1	2	3	2	1		0.666667	1.33333	0.333333	2		1		1
SYSM_HUMAN			1	1		1		1	1	2	1	1	1			1	1		1		1	1	2	1	1	1		0	1	1	0	1	0	1	1	2	1	1	1		0.666667	1.33333	0.333333	1			1	1
HNRDL_HUMAN			1	1		1		1	1	2	1		1			1	1		1		1	1	2	1		2		0	0	0	0	0	0	0	0	1	0	0	0		0	0.333333	0	0			0.03	0.03
GRSF1_HUMAN				2			1		1	3	2	3	4				2			1		1	3	3	3	4		0	0	2	0	0	1	0	1	3	3	3	4		0.666667	1.33333	0.333333	3.33333				2
CX7A2_HUMAN			1	1	1	1	1		1	2	2	1	2			1	1	1	1	1		1	3	2	2	3		0	1	1	1	1	1	0	1	3	2	2	3		0.666667	1.33333	1	2.33333			1	1	1
IMP3_HUMAN			1	1						3		2				1	1						4		2			0	1	1	0	0	0	0	0	4	0	2	0		0.666667	1.33333	0	0.666667			1	1
CACP_HUMAN			1	1					1	3	2	1	1			1	1					1	3	2	2	1		0	1	1	0	0	0	0	1	3	2	2	1		0.666667	1.33333	0	1.66667			1	1
DDX56_HUMAN		2	1	2	3	1	1	4	6	2	1	1	1		3	2	3	3	1	1	5	8	2	1	1	1		3	2	3	3	1	1	5	8	2	1	1	1		2.66667	5	1.66667	1		3	2	3	3
EFTS_HUMAN		1	1	2	1	2	1	4	3	4	2	1	1		2	2	4	3	3	2	5	5	5	3	2	3		2	2	4	3	3	2	5	5	5	3	2	3		2.66667	5	2.66667	2.66667		2	2	4	3
DDX17_HUMAN		6	7	10	6	12	7	11	14	19	9	13	11		10	14	16	13	16	12	18	23	33	17	17	16		3	7	8	4	9	4	11	13	25	8	9	11		6	16.3333	5.66667	9.33333		4.59	8.59	9.9	6.02
AP1M2_HUMAN		3	3	2	1	1	3	4	4	5	2	4	4		3	3	2	1	1	3	4	4	7	2	4	4		2	2	2	1	1	2	4	4	6	1	3	3		2	4.66667	1.33333	2.33333		2.97	2.97	2	1
BRX1_HUMAN		1	1	4	2	3	2	2	4	6	2	3	3		1	1	6	3	4	3	2	5	8	2	3	3		1	1	6	3	4	3	2	5	8	2	3	3		2.66667	5	3.33333	2.66667		1	1	6	3
STAT1_HUMAN		7	6	6	7	5	9	12	14	10	6	11	4		8	7	9	8	5	11	15	18	11	9	14	5		8	7	9	8	5	11	15	18	11	9	14	5		8	14.6667	8	9.33333		8	7	9	8
P5CR1_HUMAN		8	7	10	11	11	8	11	12	11	10	10	9		15	11	20	15	17	12	24	36	24	18	17	18		15	11	20	15	17	12	24	36	24	18	17	18		15.3333	28	14.6667	17.6667		15	11	20	15
NOP58_HUMAN		6	6	8	9	8	9	11	12	11	10	8	10		10	11	13	12	10	14	17	22	23	15	13	13		10	11	13	12	10	14	17	22	23	15	13	13		11.3333	20.6667	12	13.6667		10	11	13	12
SPT5H_HUMAN		2	4	4		1	1	4	7	7	7	4	6		2	5	5		1	2	4	9	9	9	5	6		2	5	5	0	1	2	4	9	9	9	5	6		4	7.33333	1	6.66667		2	5	5
TALDO_HUMAN			7	3	4	6	5	1	2	12	9	10	11			8	4	5	9	5	1	2	19	13	12	21		0	8	4	5	9	5	1	2	19	13	12	21		4	7.33333	6.33333	15.3333			8	4	5
PHLB2_HUMAN		3	1	1	2	3	2	3	2	3	4	3	4		4	1	1	2	3	2	4	3	4	4	4	4		4	1	1	2	3	2	4	3	4	4	4	4		2	3.66667	2.33333	4		4	1	1	2
EXOC4_HUMAN		3	1	5	1	1		9	5	3	1	4	2		3	1	6	2	2		10	5	3	1	4	2		3	1	6	2	2	0	10	5	3	1	4	2		3.33333	6	1.33333	2.33333		3	1	6	2
NOC3L_HUMAN		4	3	4	4	2	4	7	7	5	4	1	2		5	5	5	5	3	5	9	11	7	6	1	2		5	5	5	5	3	5	9	11	7	6	1	2		5	9	4.33333	3		5	5	5	5
G6PI_HUMAN		13	9	11	14	14	12	15	16	19	20	19	19		19	11	17	25	26	20	25	26	33	38	38	43		19	11	17	25	26	20	25	26	33	38	38	43		15.6667	28	23.6667	39.6667		19	11	17	25
TR150_HUMAN		1	3	1	4	5	7	1	3	4	4	5	7		1	4	1	5	6	10	3	4	4	6	6	9		1	4	1	5	6	10	3	4	4	6	6	9		2	3.66667	7	7		1	4	1	5
IF2A_HUMAN		3	4	5	5	6	7	3	7	13	9	8	10		4	5	7	6	7	8	3	7	19	14	16	16		4	5	7	6	7	8	3	7	19	14	16	16		5.33333	9.66667	7	15.3333		4	5	7	6
RAB1B_HUMAN		3	3	5	4	4	5	5	4	6	5	4	5		4	4	7	6	7	6	8	4	15	9	5	9		3	3	4	3	2	2	3	2	5	6	3	4		3.33333	3.33333	2.33333	4.33333		3.23	3.68	5.59	4.14
SPB1_HUMAN		4	5	5	2	3	4	8	7	9	4	3	3		4	5	6	2	3	5	8	8	11	4	3	3		4	5	6	2	3	5	8	8	11	4	3	3		5	9	3.33333	3.33333		4	5	6	2
GCN1_HUMAN		39	27	38	36	33	36	65	66	51	38	37	32		55	34	52	47	44	47	89	95	66	51	51	39		55	34	52	47	44	47	89	95	66	51	51	39		47	83.3333	46	47		55	34	52	47
MET15_HUMAN		3	2	3	1	1	1	3	4	3	3	2	1		4	2	4	2	1	1	6	8	4	3	2	1		4	2	4	2	1	1	6	8	4	3	2	1		3.33333	6	1.33333	2		4	2	4	2
COPA_HUMAN		16	10	11	15	14	16	17	21	15	17	19	13		21	13	18	24	26	26	31	34	27	25	23	16		21	13	18	24	26	26	31	34	27	25	23	16		17.3333	30.6667	25.3333	21.3333		21	13	18	24
TBL3_HUMAN		5	4	5	7	4	7	9	8	7	5	7	4		6	4	8	9	6	10	11	10	11	6	8	5		6	4	8	9	6	10	11	10	11	6	8	5		6	10.6667	8.33333	6.33333		6	4	8	9
PDIA4_HUMAN		7	11	8	12	12	7	8	13	22	9	7	17		8	14	10	12	14	7	11	16	30	17	11	24		8	14	10	12	14	7	11	16	30	17	11	24		10.6667	19	11	17.3333		8	14	10	12
STML2_HUMAN		3	4	4	4	4	3	4	6	9	5	5	5		4	5	5	4	5	4	4	8	13	7	8	6		4	5	5	4	5	4	4	8	13	7	8	6		4.66667	8.33333	4.33333	7		4	5	5	4
MOT4_HUMAN		5	3	5	5	5	3	5	6	7	3	5	4		7	3	7	6	6	6	11	11	8	4	6	8		7	3	7	6	6	6	11	11	8	4	6	8		5.66667	10	6	6		7	3	7	6
CAN2_HUMAN		5	1	2	3	3		4	5	5	1	2	1		5	2	2	3	3		5	6	5	1	2	1		5	2	2	3	3	0	5	6	5	1	2	1		3	5.33333	2	1.33333		5	2	2	3
KS6A1_HUMAN		9	1	5	8	3	4	11	10	4	1	4			10	1	5	9	3	5	13	11	4	1	4			5	1	2	6	2	1	10	6	3	1	1	0		2.66667	6.33333	3	0.666667		8.32	1	3.99	7.99
RL38_HUMAN		3	3	4	2	2	2	3	4	4	3	2	4		8	10	10	7	11	9	18	16	15	9	5	10		8	10	10	7	11	9	18	16	15	9	5	10		9.33333	16.3333	9	8		8	10	10	7
SENP3_HUMAN		2	2	1	1	1	1	3	3	2	1				2	2	1	1	1	1	4	3	2	1				2	2	1	1	1	1	4	3	2	1	0	0		1.66667	3	1	0.333333		2	2	1	1
NMT2_HUMAN		2	1	2	2	3	2	2	2	2	3	2	3		2	1	2	2	5	4	3	3	3	3	4	4		0	0	0	0	1	0	0	0	0	0	0	0		0	0	0.333333	0		0.01	0.01	0.01	0.01
ACDSB_HUMAN		1	1	2	1	2	1	2	3	2	5	5	6		1	2	2	1	2	1	3	4	2	7	6	7		1	2	2	1	2	1	3	4	2	7	6	7		1.66667	3	1.33333	6.66667		1	2	2	1
IMUP_HUMAN		1	1	1	1	1	1	1	1	1	1	1	1		2	2	1	2	2	2	3	3	3	1	2	2		2	2	1	2	2	2	3	3	3	1	2	2		1.66667	3	2	1.66667		2	2	1	2
PSMD4_HUMAN		1	1	1	2	3	2	2	1	5	1	1	5		2	2	1	5	4	4	2	1	6	2	1	6		2	2	0	5	4	4	2	1	5	2	1	5		1.33333	2.66667	4.33333	2.66667		2	2	1	5
PSMD5_HUMAN		1	1	3	2	2	1			8	1	1	1		1	1	3	2	2	2			9	2	2	2		1	1	3	2	2	2	0	0	9	2	2	2		1.66667	3	2	2		1	1	3	2
MK67I_HUMAN			2	3	1	1			3	4	2	2	3			2	3	1	1			3	6	2	2	3		0	2	3	1	1	0	0	3	6	2	2	3		1.66667	3	0.666667	2.33333			2	3	1
AP2M1_HUMAN		4	1	4	3	3	4	8	5	5	3	6	4		5	2	5	3	3	5	10	5	6	3	7	5		5	2	5	3	3	5	10	5	6	3	7	5		4	7	3.66667	5		5	2	5	3
MYH14_HUMAN		3	4	3	3	5	4	6	6	6	4	4	4		5	7	4	7	8	5	10	9	9	7	8	9		1	1	1	2	2	1	5	4	3	1	2	1		1	4	1.66667	1.33333		1.06	1.09	1.04	2.07
ATLA3_HUMAN		3	3	2	3	2	3	6	4	4	2	2	2		5	4	3	7	4	5	8	7	6	4	4	4		5	4	3	7	4	5	8	7	6	4	4	4		4	7	5.33333	4		5	4	3	7
ADT1_HUMAN		13	7	11	9	9	10	16	14	10	10	10	8		26	13	22	18	16	17	40	39	26	16	17	12		4	1	1	1	1	0	6	4	1	1	1	1		2	3.66667	0.666667	1		5.89	1.93	2.9	2.38
ERI1_HUMAN		2	1	3	2	2	2	3	4	3	3	3	3		3	1	4	2	2	3	6	5	3	3	5	4		3	1	4	2	2	3	6	5	3	3	5	4		2.66667	4.66667	2.33333	4		3	1	4	2
GPN3_HUMAN				1				2									1				2							0	0	1	0	0	0	2	0	0	0	0	0		0.333333	0.666667	0	0				1
TEX10_HUMAN		1						2							1						2							1	0	0	0	0	0	2	0	0	0	0	0		0.333333	0.666667	0	0		1
MARF1_HUMAN			1					2								1					2							0	1	0	0	0	0	2	0	0	0	0	0		0.333333	0.666667	0	0			1
PININ_HUMAN		1						1		1					1						1		1					1	0	0	0	0	0	1	0	1	0	0	0		0.333333	0.666667	0	0		1
CERS6_HUMAN				1		1	1	1	1								1		1	1	1	1						0	0	1	0	1	1	1	1	0	0	0	0		0.333333	0.666667	0.666667	0				1
E2AK1_HUMAN		1				1		1	1						1				1		1	1						1	0	0	0	1	0	1	1	0	0	0	0		0.333333	0.666667	0.333333	0		1
TM263_HUMAN				1				1	1								1				1	1						0	0	1	0	0	0	1	1	0	0	0	0		0.333333	0.666667	0	0				1
NSMA3_HUMAN		1						1	1						1						1	1						1	0	0	0	0	0	1	1	0	0	0	0		0.333333	0.666667	0	0		1
TTC27_HUMAN		1						1	1						1						1	1						1	0	0	0	0	0	1	1	0	0	0	0		0.333333	0.666667	0	0		1
MYO19_HUMAN		1						1	1						1						1	1						1	0	0	0	0	0	1	1	0	0	0	0		0.333333	0.666667	0	0		1
CASZ1_HUMAN		1						1	1						1						1	1						1	0	0	0	0	0	1	1	0	0	0	0		0.333333	0.666667	0	0		1
ANR50_HUMAN		1			2	2		1		1		1			1			2	2		1		1		1			1	0	0	2	2	0	1	0	1	0	1	0		0.333333	0.666667	1.33333	0.333333		1			2
APC7_HUMAN		1			1	1	1	1		1		1			1			1	1	1	1		1		1			1	0	0	1	1	1	1	0	1	0	1	0		0.333333	0.666667	1	0.333333		1			1
PHIP_HUMAN				1				1		1		1					1				1		1		1			0	0	1	0	0	0	1	0	1	0	1	0		0.333333	0.666667	0	0.333333				1
NRDE2_HUMAN				1				1	1		1						1				1	1		1				0	0	1	0	0	0	1	1	0	1	0	0		0.333333	0.666667	0	0.333333				1
NEK6_HUMAN		1						1	1			1			1						1	1			1			0	0	0	0	0	0	0	0	0	0	0	0		0	0	0	0		0.17
TMED9_HUMAN				1				1		1	1	1					1				1		1	1	1			0	0	1	0	0	0	1	0	1	1	1	0		0.333333	0.666667	0	0.666667				1
PTGR3_HUMAN				1	1			1	1			1	1				1	1			1	1			1	1		0	0	1	1	0	0	1	1	0	0	1	1		0.333333	0.666667	0.333333	0.666667				1	1
LDAH_HUMAN			1				1	1		1						1				1	1		1					0	1	0	0	0	1	1	0	1	0	0	0		0.333333	0.666667	0.333333	0			1
KNL1_HUMAN			1					1		1						1					1		1					0	1	0	0	0	0	1	0	1	0	0	0		0.333333	0.666667	0	0			1
S43A3_HUMAN			1					1		1						1					1		1					0	1	0	0	0	0	1	0	1	0	0	0		0.333333	0.666667	0	0			1
YMEL1_HUMAN			1					1	1							1					1	1						0	1	0	0	0	0	1	1	0	0	0	0		0.333333	0.666667	0	0			1
TTI2_HUMAN			1		1	1	1	1		1	1	1	1			1		1	1	1	1		1	1	2	2		0	1	0	1	1	1	1	0	1	1	2	2		0.333333	0.666667	1	1.66667			1		1
GSDME_HUMAN			1		4	3	2	1	1		1	2	1			1		4	3	2	1	1		1	2	1		0	1	0	4	3	2	1	1	0	1	2	1		0.333333	0.666667	3	1.33333			1		4
TLE3_HUMAN			1			1		1		1	1					1			1		1		1	1				0	1	0	0	1	0	1	0	1	1	0	0		0.333333	0.666667	0.333333	0.333333			1
SUGP2_HUMAN			1					1	1				1			1					1	1				1		0	1	0	0	0	0	1	1	0	0	0	1		0.333333	0.666667	0	0.333333			1
BT3L4_HUMAN		1			2	3	3		1	1	3	3	3		1			3	4	3		1	1	4	6	5		1	0	0	3	4	3	0	1	1	4	6	5		0.333333	0.666667	3.33333	5		1			3
RBP56_HUMAN				1	3	3	4		1	1	2	2	2				1	4	3	6		1	1	4	4	4		0	0	0	1	1	2	0	0	0	2	2	2		0	0	1.33333	2				0.78	3.33
NIPS1_HUMAN				1					1	1	1	5	2				1					1	1	2	6	4		0	0	1	0	0	0	0	1	1	2	6	4		0.333333	0.666667	0	4				1
MAT2B_HUMAN		1				2			1	1	2	3	2		1				2			1	1	3	4	3		1	0	0	0	2	0	0	1	1	3	4	3		0.333333	0.666667	0.666667	3.33333		1
RIOX2_HUMAN				1		1			1	1							1		1			1	1					0	0	1	0	1	0	0	1	1	0	0	0		0.333333	0.666667	0.333333	0				1
INT3_HUMAN				1					1	1							1					1	1					0	0	1	0	0	0	0	1	1	0	0	0		0.333333	0.666667	0	0				1
SNX8_HUMAN				1					1	1							1					1	1					0	0	1	0	0	0	0	1	1	0	0	0		0.333333	0.666667	0	0				1
FUS_HUMAN				1	3	3	4		1	1	1	1	1				1	4	3	6		1	1	2	2	2		0	0	0	1	1	2	0	0	0	0	0	0		0	0	1.33333	0				0.22	1.67
RBMX_HUMAN				1						2							1						2					0	0	1	0	0	0	0	0	2	0	0	0		0.333333	0.666667	0	0				1
CK068_HUMAN				1						1							1						2					0	0	1	0	0	0	0	0	2	0	0	0		0.333333	0.666667	0	0				1
TNPO2_HUMAN		1			2	2	2		1	1	2	1	1		1			5	4	3		1	1	2	2	1		0	0	0	0	0	0	0	0	0	0	0	0		0	0	0	0		0.03			0.17
COX15_HUMAN				1					1	1		2	2				1					1	1		2	2		0	0	1	0	0	0	0	1	1	0	2	2		0.333333	0.666667	0	1.33333				1
S35F2_HUMAN				1					1	1			1				1					1	1			1		0	0	1	0	0	0	0	1	1	0	0	1		0.333333	0.666667	0	0.333333				1
SYNM_HUMAN				1					1	1	2	1					1					1	1	2	1			0	0	1	0	0	0	0	1	1	2	1	0		0.333333	0.666667	0	1				1
EYA3_HUMAN				1	3	3	2		1	1	1	1	1				1	3	3	2		1	1	1	1	1		0	0	1	3	3	2	0	1	1	1	1	1		0.333333	0.666667	2.66667	1				1	3
GPN1_HUMAN		1			3	2	1		1	1	1		1		1			3	3	2		1	1	1		1		1	0	0	3	3	2	0	1	1	1	0	1		0.333333	0.666667	2.66667	0.666667		1			3
UBXN6_HUMAN		1					1		1	1	1	1			1					1		1	1	1	1			1	0	0	0	0	1	0	1	1	1	1	0		0.333333	0.666667	0.333333	0.666667		1
TIAR_HUMAN				1	3	2	2			2	1		1				1	3	2	3			2	1		1		0	0	0	3	2	3	0	0	2	0	0	1		0	0.666667	2.66667	0.333333				0.91	3
P4R3A_HUMAN				1		1				2		1	1				1		1				2		1	1		0	0	1	0	1	0	0	0	2	0	1	1		0.333333	0.666667	0.333333	0.666667				1
RM24_HUMAN				1						2		2					1						2		2			0	0	1	0	0	0	0	0	2	0	2	0		0.333333	0.666667	0	0.666667				1
ALDR_HUMAN			1							1	1	1	1			1							2	2	2	2		0	1	0	0	0	0	0	0	2	2	2	2		0.333333	0.666667	0	2			1
HSP7E_HUMAN			1		1		1			2	1	1	2			1		1		1			2	1	1	2		0	1	0	1	0	1	0	0	2	1	1	2		0.333333	0.666667	0.666667	1.33333			1		1
EHMT2_HUMAN			1		1	1	1		1	1			1			1		1	1	1		1	1			1		0	1	0	1	1	1	0	1	1	0	0	1		0.333333	0.666667	1	0.333333			1		1
CFA97_HUMAN			1						1	1		2	1			1						1	1		2	1		0	1	0	0	0	0	0	1	1	0	2	1		0.333333	0.666667	0	1			1
SPG21_HUMAN			1		1	2	1			2	1	1	1			1		1	3	1			2	1	1	1		0	1	0	1	3	1	0	0	2	1	1	1		0.333333	0.666667	1.66667	1			1		1
SP16H_HUMAN		6	13	16	6	6	9	15	21	24	20	20	19		9	21	26	8	9	12	21	28	48	34	34	30		9	21	26	8	9	12	21	28	48	34	34	30		18.6667	32.3333	9.66667	32.6667		9	21	26	8
SYYC_HUMAN		10	6	15	10	11	12	12	14	17	12	13	13		14	9	20	13	18	16	23	21	30	16	20	20		14	9	20	13	18	16	23	21	30	16	20	20		14.3333	24.6667	15.6667	18.6667		14	9	20	13
RALY_HUMAN			4	7	2	5	1	2	4	8	2	7	2			4	8	2	5	1	2	6	13	2	8	2		0	4	8	2	5	1	2	6	13	2	8	2		4	7	2.66667	4			4	8	2
SFPQ_HUMAN		3	17	17	7	9	10	5	14	28	18	19	24		3	23	25	8	14	14	6	23	60	33	28	42		2	19	23	7	12	12	4	20	58	31	26	41		14.6667	27.3333	10.3333	32.6667		2.31	20.23	23.61	7.31
MCM4_HUMAN		14	17	14	13	12	14	22	18	19	19	17	16		21	26	26	23	20	25	46	40	39	34	35	27		21	26	26	23	20	25	46	40	39	34	35	27		24.3333	41.6667	22.6667	32		21	26	26	23
EXOSX_HUMAN		2	5	4	4	3	3	3	13	4	3	6	2		3	6	6	4	3	4	5	16	5	3	6	2		3	6	6	4	3	4	5	16	5	3	6	2		5	8.66667	3.66667	3.66667		3	6	6	4
ANXA4_HUMAN			2	5	5	6	6			10	7	7	5			2	6	7	8	6			14	8	9	7		0	2	6	7	8	6	0	0	14	8	9	7		2.66667	4.66667	7	8			2	6	7
ANXA5_HUMAN			6	8	2	5	5		3	16	15	8	15			6	13	2	8	8		3	30	17	10	23		0	6	13	2	8	8	0	3	30	17	10	23		6.33333	11	6	16.6667			6	13	2
PRP6_HUMAN		6	6	11	4	5	5	14	12	10	6	4	3		7	6	14	5	6	6	16	17	13	6	4	3		7	6	14	5	6	6	16	17	13	6	4	3		9	15.3333	5.66667	4.33333		7	6	14	5
DYHC1_HUMAN		51	35	58	37	35	34	79	93	65	29	34	25		73	43	86	45	44	42	118	134	88	36	41	29		73	43	86	45	44	42	118	134	88	36	41	29		67.3333	113.333	43.6667	35.3333		73	43	86	45
SYIC_HUMAN		16	11	23	12	11	14	23	28	20	15	16	12		26	19	35	21	19	21	46	50	39	21	25	18		26	19	35	21	19	21	46	50	39	21	25	18		26.6667	45	20.3333	21.3333		26	19	35	21
ADT2_HUMAN		16	13	16	13	14	14	17	21	18	13	13	13		46	22	39	29	25	25	64	70	46	23	25	20		20	5	13	10	7	6	25	28	16	6	7	6		12.6667	23	7.66667	6.33333		35.39	14.57	28.47	20.55
XRCC6_HUMAN		9	12	18	7	13	11	11	18	26	19	19	20		12	23	32	11	24	24	20	32	62	36	36	41		12	23	32	11	24	24	20	32	62	36	36	41		22.3333	38	19.6667	37.6667		12	23	32	11
LRRC1_HUMAN		2	1			1		4	2	1	2	2	3		2	2			1		4	2	1	2	2	4		1	2	0	0	0	0	2	2	1	1	1	3		1	1.66667	0	1.66667		1.05	2
PLEK2_HUMAN		4			1			2	3	2		1			4			1			2	3	2		1			4	0	0	1	0	0	2	3	2	0	1	0		1.33333	2.33333	0.333333	0.333333		4			1
HP1B3_HUMAN			3	1	1	1	1	2	2	3	3	3	1			3	1	1	1	1	2	2	3	4	4	2		0	3	1	1	1	1	2	2	3	4	4	2		1.33333	2.33333	1	3.33333			3	1	1
PLPL6_HUMAN		3	1	3	1	1		5	4	2	2	1			3	1	3	1	1		6	4	2	2	1			3	1	3	1	1	0	6	4	2	2	1	0		2.33333	4	0.666667	1		3	1	3	1
IF2P_HUMAN		7	3	10	11	12	11	6	11	12	13	12	12		7	3	13	19	18	17	8	13	18	17	17	15		7	3	13	19	18	17	8	13	18	17	17	15		7.66667	13	18	16.3333		7	3	13	19
VPP1_HUMAN		2	3	2	4	3	4	6	4	4	1	2			3	4	3	5	4	5	7	5	5	2	3			3	4	3	5	4	5	7	5	5	2	3	0		3.33333	5.66667	4.66667	1.66667		3	4	3	5
DPOD1_HUMAN		2	1	1	1	1	1	4	6	1		2			4	2	1	2	2	3	4	6	2		2			4	2	1	2	2	3	4	6	2	0	2	0		2.33333	4	2.33333	0.666667		4	2	1	2
FOXK1_HUMAN		2	2	3	2	2		3	3	5	2	4	3		2	2	3	2	2		3	4	5	2	4	3		1	2	2	1	1	0	2	2	3	2	2	2		1.66667	2.33333	0.666667	2		1.94	2	2.94	1.94
LYN_HUMAN		2	1	1	2	2	2	2	3	3	2	1	2		3	3	1	3	3	3	3	5	4	3	2	2		0	0	0	0	0	0	1	1	1	1	0	1		0	1	0	0.666667		2.55	2.7	0.9	2.55
ANXA6_HUMAN		2	8	11	12	12	8		3	20	17	15	19		2	9	13	14	15	10		3	38	24	20	29		2	9	13	14	15	10	0	3	38	24	20	29		8	13.6667	13	24.3333		2	9	13	14
NU107_HUMAN		6	2	1	3	1	1	3	8	3	1	3			7	2	1	3	1	1	5	9	3	1	3			7	2	1	3	1	1	5	9	3	1	3	0		3.33333	5.66667	1.66667	1.33333		7	2	1	3
TBCD_HUMAN		2	1	6	4	4	6	4	7	4	1	4	2		2	1	7	5	4	7	4	7	6	1	4	2		2	1	7	5	4	7	4	7	6	1	4	2		3.33333	5.66667	5.33333	2.33333		2	1	7	5
CYRIB_HUMAN		1	1	2	2	2	3	1	3	5	4	3	2		2	1	4	3	3	4	1	4	7	7	4	2		2	1	4	3	3	4	1	4	7	7	4	2		2.33333	4	3.33333	4.33333		2	1	4	3
MCM7_HUMAN		22	17	17	16	11	16	31	33	23	17	21	14		35	27	28	22	14	24	55	59	36	24	34	19		35	27	28	22	14	24	55	59	36	24	34	19		30	50	20	25.6667		35	27	28	22
HDAC2_HUMAN		2	2	5	2	2	2	3	3	7	4	4	5		3	4	6	2	3	2	4	5	13	8	5	8		1	1	2	1	1	1	0	1	7	2	1	4		1.33333	2.66667	1	2.33333		1.67	2	3.33	1.33
GTR1_HUMAN		6	5	6	4	5	5	7	7	6	6	4	6		13	10	12	7	8	10	20	23	15	14	9	13		13	10	12	7	8	10	20	23	15	14	9	13		11.6667	19.3333	8.33333	12		13	10	12	7
ECHB_HUMAN		5	6	9	3	4	6	7	10	12	7	10	6		5	7	9	4	5	7	9	12	14	13	14	6		5	7	9	4	5	7	9	12	14	13	14	6		7	11.6667	5.33333	11		5	7	9	4
RAB5C_HUMAN		3	3	4	2	2	4	3	5	4	4	4	4		4	3	5	4	4	4	7	8	5	5	5	4		4	3	5	4	4	4	7	7	5	5	5	4		4	6.33333	4	4.66667		4	3	5	4
NONO_HUMAN		14	19	18	17	14	16	22	28	26	20	21	18		24	41	43	36	30	38	44	69	66	43	42	41		23	37	41	35	28	36	42	66	64	41	40	40		33.6667	57.3333	33	40.3333		23.69	39.77	42.39	35.69
SFXN1_HUMAN		10	8	12	9	8	7	14	15	14	9	8	8		17	17	23	15	14	8	30	35	29	15	16	12		17	17	23	15	14	8	30	35	29	15	16	12		19	31.3333	12.3333	14.3333		17	17	23	15
RL23A_HUMAN		5	6	6	6	5	6	7	8	8	3	7	6		6	10	10	9	9	9	12	16	15	5	8	9		6	10	10	9	9	9	12	16	15	5	8	9		8.66667	14.3333	9	7.33333		6	10	10	9
GNL3_HUMAN		6	2	5	4	4	2	10	9	4	3	6	1		7	3	7	6	5	2	12	11	5	4	7	1		7	3	7	6	5	2	12	11	5	4	7	1		5.66667	9.33333	4.33333	4		7	3	7	6
IF2B_HUMAN		4	4	6	5	11	7	2	5	10	8	6	5		5	4	6	8	16	10	3	6	16	10	7	8		5	4	6	8	16	10	3	6	16	10	7	8		5	8.33333	11.3333	8.33333		5	4	6	8
VPS35_HUMAN		1	3	3	1	1	2	2	3	6	2	3	5		1	4	4	1	1	2	2	4	9	3	4	6		1	4	4	1	1	2	2	4	9	3	4	6		3	5	1.33333	4.33333		1	4	4	1
RT22_HUMAN			4	7	2	3	2		5	7	7	5	4			4	8	3	3	3		6	14	10	8	5		0	4	8	3	3	3	0	6	14	10	8	5		4	6.66667	3	7.66667			4	8	3
AP2A1_HUMAN		6	5	5	3	4	3	6	7	7	4	4	5		6	5	6	3	4	3	8	11	9	4	5	7		3	3	4	3	3	2	4	7	5	2	3	4		3.33333	5.33333	2.66667	3		4.85	4.23	5.23	3
NCLN_HUMAN		5	5	4			6	6	6	6	3	4	4		5	6	6			6	8	11	9	4	4	4		5	6	6	0	0	6	8	11	9	4	4	4		5.66667	9.33333	2	4		5	6	6
RS27L_HUMAN		3	2	3	2	2	2	5	3	2	2	2	2		5	4	5	4	3	4	9	8	6	2	3	3		3	2	3	1	1	1	4	5	4	1	1	1		2.66667	4.33333	1	1		3.54	2.54	3.54	1.8
NU188_HUMAN		3	2	1	2			5	5						3	2	1	2			5	5						3	2	1	2	0	0	5	5	0	0	0	0		2	3.33333	0.666667	0		3	2	1	2
ENOB_HUMAN		1	1	1	1	1	1	1	1	1	1	1	2		2	1	3	3	2	3	4	3	3	5	5	7		0	0	0	0	0	0	0	0	0	0	0	1		0	0	0	0.333333		0	0	0.01	0.01
RBM15_HUMAN		2	2	2	1			4	2	4	2	1	1		2	2	2	1			4	2	4	2	1	1		2	2	2	1	0	0	4	2	4	2	1	1		2	3.33333	0.333333	1.33333		2	2	2	1
RL30_HUMAN		1		2	1	1	2	1	1	1	1	1	1		2		4	2	2	4	3	3	4	2	2	3		2	0	4	2	2	4	3	3	4	2	2	3		2	3.33333	2.66667	2.33333		2		4	2
FLII_HUMAN		6	6	6	9	4	5	10	11	10	3	5	3		9	6	7	9	4	5	11	13	12	4	5	3		9	6	7	9	4	5	11	13	12	4	5	3		7.33333	12	6	4		9	6	7	9
NELFB_HUMAN		1	2	1	1	1	1	3	4	2	2		1		1	3	2	1	1	1	3	5	2	3		1		1	3	2	1	1	1	3	5	2	3	0	1		2	3.33333	1	1.33333		1	3	2	1
MP2K3_HUMAN		2	2	2			1	1	2	3	2	1			2	2	2			1	2	4	4	2	1			2	2	2	0	0	1	2	4	4	2	1	0		2	3.33333	0.333333	1		2	2	2
STK10_HUMAN		1	1	1	2	2	2	1	5	4	1	3	1		2	2	2	2	2	2	1	5	4	2	4	2		2	2	2	2	2	2	1	4	3	2	4	2		2	2.66667	2	2.66667		2	2	2	2
RL26L_HUMAN		10	10	9	9	9	9	11	12	12	10	9	10		20	19	20	18	18	19	29	36	31	19	21	17		1	1	2	3	3	2	2	5	4	1	0	1		1.33333	3.66667	2.66667	0.666667		5.71	5.46	6.46	6.72
DIAP1_HUMAN		15	7	10	15	11	15	17	18	11	11	10	8		18	7	12	20	15	21	22	24	14	14	12	8		18	7	12	20	15	21	22	24	14	14	12	8		12.3333	20	18.6667	11.3333		18	7	12	20
EF1G_HUMAN		10	8	11	9	9	11	7	9	18	15	14	17		12	18	27	16	16	23	16	19	58	43	37	54		12	18	27	16	16	23	16	19	58	43	37	54		19	31	18.3333	44.6667		12	18	27	16
KS6A3_HUMAN		7	1	3	7	2	4	5	8	3	1	5	1		7	1	3	7	2	5	5	10	3	2	5	1		2	1	0	4	1	1	2	5	2	2	2	1		1	3	2	1.66667		3.67	1	1	5.01
MPCP_HUMAN		9	9	12	7	8	9	18	14	10	7	8	9		19	15	22	15	13	16	38	30	22	11	15	12		19	15	22	15	13	16	38	30	22	11	15	12		18.6667	30	14.6667	12.6667		19	15	22	15
H2A1D_HUMAN		2	2	2	4	4	3	3	3	3	2	3	3		4	4	3	6	8	5	4	6	8	2	4	3		0	0	0	2	3	2	2	3	3	0	1	1		0	2.66667	2.33333	0.666667		2.31	2.31	1.62	4.09
F120A_HUMAN		10	7	9	8	8	6	10	15	10	5	7	4		15	10	11	9	9	7	19	23	16	6	10	5		15	10	11	9	9	7	19	23	16	6	10	5		12	19.3333	8.33333	7		15	10	11	9
DD19B_HUMAN		4	5	5	7	5	5	7	9	7	5	5	4		6	6	6	8	7	6	10	12	7	5	7	4		0	0	0	1	1	0	3	2	1	0	1	0		0	2	0.666667	0.333333		0.91	0.91	0.91	2.06
RS7_HUMAN		9	11	9	9	11	10	13	12	13	8	10	10		17	17	16	14	19	17	28	27	25	12	14	17		17	17	16	14	19	17	28	27	25	12	14	17		16.6667	26.6667	16.6667	14.3333		17	17	16	14
PSB5_HUMAN		3	2	2	2		2	5	5	3	3	4	2		4	2	2	2		2	5	5	3	3	6	4		4	2	2	2	0	2	5	5	3	3	6	4		2.66667	4.33333	1.33333	4.33333		4	2	2	2
PA1B3_HUMAN		2	2	2	1	2	2	3	2	3	2	2	3		3	3	2	2	3	2	4	4	5	3	2	4		3	3	2	2	3	2	4	4	5	3	2	4		2.66667	4.33333	2.33333	3		3	3	2	2
ATP5L_HUMAN		5	5	5	4	5	5	5	5	4	5	4	4		9	6	10	7	6	8	14	16	10	9	8	7		9	6	10	7	6	8	14	16	10	9	8	7		8.33333	13.3333	7	8		9	6	10	7
SYFA_HUMAN		7	8	7	10	10	10	8	11	13	11	11	8		8	11	9	14	14	13	10	15	20	12	14	10		8	11	9	14	14	13	10	15	20	12	14	10		9.33333	15	13.6667	12		8	11	9	14
RPAC1_HUMAN		1	2	4	3	2	2	2	2	6	5	6	5		1	3	4	3	2	2	2	2	9	7	7	6		1	3	4	3	2	2	2	2	9	7	7	6		2.66667	4.33333	2.33333	6.66667		1	3	4	3
TPPC9_HUMAN		3						2	1						3						3	2						3	0	0	0	0	0	3	2	0	0	0	0		1	1.66667	0	0		3
TMM33_HUMAN		1		1	1	1	2	1	1	1		1			2		1	2	1	2	2	1	2		1			2	0	1	2	1	2	2	1	2	0	1	0		1	1.66667	1.66667	0.333333		2		1	2
NUB1_HUMAN		2		1	1		1	2	2	1	1				2		1	1		1	2	2	1	1				2	0	1	1	0	1	2	2	1	1	0	0		1	1.66667	0.666667	0.333333		2		1	1
TRM1_HUMAN		1	1	1	1			2	1	2	1	1	1		1	1	1	1			2	1	2	1	1	1		1	1	1	1	0	0	2	1	2	1	1	1		1	1.66667	0.333333	1		1	1	1	1
UTP4_HUMAN			1	2		2	2	2	2	1	1	1	2			1	2		2	2	2	2	1	1	1	3		0	1	2	0	2	2	2	2	1	1	1	3		1	1.66667	1.33333	1.66667			1	2
PROF2_HUMAN			1	1		1		1	1	1	1	1	1			1	2		1		1	2	2	1	2	2		0	1	2	0	1	0	1	2	2	1	2	2		1	1.66667	0.333333	1.66667			1	2
PSA2_HUMAN		1	1	1	2	2		1	1	3	4	4	5		1	1	1	2	3		1	1	3	4	4	7		1	1	1	2	3	0	1	1	3	4	4	7		1	1.66667	1.66667	5		1	1	1	2
RT21_HUMAN		1	1	1	2		1	1	1	3		1			1	1	1	2		1	1	1	3		1			1	1	1	2	0	1	1	1	3	0	1	0		1	1.66667	1	0.333333		1	1	1	2
RS10_HUMAN		1	1	1	1	1	2	1	1	3	1	1	1		1	1	1	1	1	2	1	1	3	1	1	1		1	1	1	1	1	2	1	1	3	1	1	1		1	1.66667	1.33333	1		1	1	1	1
BYST_HUMAN			2	1	3	3	3	1		4	2	2	3			2	1	4	4	3	1		4	2	2	3		0	2	1	4	4	3	1	0	4	2	2	3		1	1.66667	3.66667	2.33333			2	1	4
RM19_HUMAN				3					1	3	2	2	1				3					1	4	2	2	1		0	0	3	0	0	0	0	1	4	2	2	1		1	1.66667	0	1.66667				3
1433F_HUMAN		2	2	1	2	2	2	1	2	9	3	4	10		3	3	2	3	3	3	1	2	10	3	5	17		0	0	0	0	0	0	0	0	8	1	2	13		0	2.66667	0	5.33333		0.24	0.24	0.16	0.24
RL7A_HUMAN		10	10	12	12	12	12	18	14	13	11	13	13		23	23	29	26	25	26	40	41	38	29	32	31		23	23	29	26	25	26	40	41	38	29	32	31		25	39.6667	25.6667	30.6667		23	23	29	26
MYL6_HUMAN		2	4	2	5	5	5	5	3	4	5	5	5		2	5	3	8	7	8	7	4	5	6	5	8		2	4	3	6	5	6	6	3	3	4	4	6		3	4	5.66667	4.66667		2	4.98	3	7.95
RL31_HUMAN		6	6	6	6	5	5	7	9	6	6	4	4		13	12	11	12	14	10	16	20	21	12	10	13		13	12	11	12	14	10	16	20	21	12	10	13		12	19	12	11.6667		13	12	11	12
ABCF2_HUMAN		8	1	3	5	1	3	10	4	1	3	3	1		9	1	4	6	2	4	15	6	1	3	3	1		9	1	4	6	2	4	15	6	1	3	3	1		4.66667	7.33333	4	2.33333		9	1	4	6
CUL4B_HUMAN		6	5	6	5	4	5	6	7	8	6	6	5		6	5	6	6	5	7	8	7	12	8	7	7		3	3	3	4	3	4	7	5	8	6	4	4		3	6.66667	3.66667	4.66667		5.09	4.39	5.09	5.39
NAMPT_HUMAN		13	7	8	9	8	7	14	13	12	8	8	7		18	11	13	10	13	13	27	21	18	12	13	10		18	11	13	10	13	13	27	21	18	12	13	10		14	22	12	11.6667		18	11	13	10
UGDH_HUMAN		9	9	10	7	10	7	8	13	13	10	7	7		10	10	11	8	13	7	12	17	20	13	9	8		10	10	11	8	13	7	12	17	20	13	9	8		10.3333	16.3333	9.33333	10		10	10	11	8
DDX47_HUMAN		9	9	10	10	10	7	16	16	12	9	9	7		21	15	17	19	19	15	29	30	24	15	15	12		21	15	17	19	19	15	29	30	24	15	15	12		17.6667	27.6667	17.6667	14		21	15	17	19
GSTP1_HUMAN		3	3	3	5	5	4	3	2	8	6	5	9		5	5	7	12	11	8	3	2	22	11	10	22		5	5	7	12	11	8	3	2	22	11	10	22		5.66667	9	10.3333	14.3333		5	5	7	12
DDX46_HUMAN		8	12	14	14	12	16	15	15	21	18	12	15		9	15	18	17	14	19	17	20	29	21	14	17		9	15	18	17	14	19	17	20	29	21	14	17		14	22	16.6667	17.3333		9	15	18	17
VP13C_HUMAN		3		2		1		5	2	1	2	2	1		3		2		1		5	2	1	2	2	1		3	0	2	0	1	0	5	2	1	2	2	1		1.66667	2.66667	0.333333	1.66667		3		2
ABHEB_HUMAN		1	1	1	3	2	2	2	2	2	1	1			2	1	2	4	3	4	3	3	2	3	2			2	1	2	4	3	4	3	3	2	3	2	0		1.66667	2.66667	3.66667	1.66667		2	1	2	4
ATPMD_HUMAN		1	2	1	1	2	2	2	1	2	1	1	2		1	2	2	2	4	2	3	2	3	2	1	3		1	2	2	2	4	2	3	2	3	2	1	3		1.66667	2.66667	2.66667	2		1	2	2	2
MK01_HUMAN		1	3	1	5	5	4	3	1	4	4	3	4		1	3	1	8	6	6	3	1	4	5	3	5		1	2	1	7	4	5	3	1	3	4	3	4		1.33333	2.33333	5.33333	3.66667		1	2.48	1	7.48
PSA_HUMAN		12	9	13	7	8	4	14	15	20	14	12	20		18	12	17	7	11	6	21	21	31	19	19	28		18	12	17	7	11	6	21	21	31	19	19	28		15.6667	24.3333	8	22		18	12	17	7
EIF3M_HUMAN		4	6	4	5	5	5	5	7	7	6	4	6		6	6	4	9	8	8	6	9	10	7	6	8		6	6	4	9	8	8	6	9	10	7	6	8		5.33333	8.33333	8.33333	7		6	6	4	9
EF1A2_HUMAN		14	15	17	13	16	16	13	16	22	18	18	19		92	94	116	114	94	120	124	152	192	134	128	126		3	4	7	3	3	5	2	3	15	10	9	12		4.66667	6.66667	3.66667	10.3333		8.43	9.49	13.65	9.77
GEMI4_HUMAN		1	1	1	1	1	1	3	3	1	1	1	1		3	3	1	2	2	3	5	4	2	1	1	1		3	3	1	2	2	3	5	4	2	1	1	1		2.33333	3.66667	2.33333	1		3	3	1	2
ROA1_HUMAN		8	11	12	13	12	17	7	6	18	18	16	19		11	15	22	34	24	42	9	8	58	43	31	56		11	15	22	34	24	42	9	8	58	42	31	56		16	25	33.3333	43		11	15	22	34
VRK1_HUMAN		3	2	1		1	1	3	4	2	2	2	1		3	3	1		1	1	3	6	2	2	2	1		3	3	1	0	1	1	3	6	2	2	2	1		2.33333	3.66667	0.666667	1.66667		3	3	1
H90B4_HUMAN		5	5	8	6	6	7	7	7	9	7	5	7		20	26	34	33	43	45	23	25	76	45	42	52		0	0	0	0	0	0	0	0	1	1	0	1		0	0.333333	0	0.666667		0.01	0.01	0.02	0.02
MTA2_HUMAN		2	1	3	1	1	1		4	5	4	4	1		2	1	4	1	1	1		5	6	5	4	2		2	1	4	1	1	1	0	5	6	3	3	2		2.33333	3.66667	1	2.66667		2	1	4	1
TTF2_HUMAN		7	3	1	1			7	6	2	1	1			7	3	1	1			8	7	2	1	1			7	3	1	1	0	0	8	7	2	1	1	0		3.66667	5.66667	0.333333	0.666667		7	3	1	1
CYFP2_HUMAN		3	2	4	2	2	2	4	4	2	2	2	1		4	2	5	2	3	2	7	6	4	2	3	1		0	0	0	0	0	0	0	0	0	0	0	0		0	0	0	0		0.09	0.05	0.12	0.05
DD19A_HUMAN		6	7	7	8	6	7	10	10	8	7	6	6		9	10	9	10	8	9	15	16	12	10	8	7		3	4	3	3	2	3	8	6	6	5	2	3		3.33333	6.66667	2.66667	3.33333		8.09	9.09	8.09	8.94
ADPPT_HUMAN		4	1	2	5	4	4	2	3	4	2	1	1		5	1	3	11	9	8	3	4	7	2	1	1		5	1	3	11	9	8	3	4	7	2	1	1		3	4.66667	9.33333	1.33333		5	1	3	11
GSTK1_HUMAN		2	2	3	4	3	3	3	2	4	3	3	3		2	2	5	5	4	4	3	4	7	7	5	5		2	2	5	5	4	4	3	4	7	7	5	5		3	4.66667	4.33333	5.66667		2	2	5	5
CPT1A_HUMAN		2	1	3	2	4	2	2	5	2	1	2	2		3	2	4	2	5	3	3	9	2	1	3	3		3	2	4	2	5	3	3	9	2	1	3	3		3	4.66667	3.33333	2.33333		3	2	4	2
GNL1_HUMAN		2	4	3	1	1	2	2	3	3	2	3	1		2	4	3	2	1	3	3	5	6	3	4	2		2	4	3	2	1	3	3	5	6	3	4	2		3	4.66667	2	3		2	4	3	2
SYDC_HUMAN		14	11	15	15	13	11	20	17	16	12	13	12		20	20	25	21	21	17	37	32	30	20	24	17		20	20	25	21	21	17	37	32	30	20	24	17		21.6667	33	19.6667	20.3333		20	20	25	21
HNRPU_HUMAN		20	23	20	18	21	20	30	28	28	21	22	27		40	47	47	34	39	42	71	70	63	46	48	55		40	47	47	34	39	42	71	70	63	46	48	55		44.6667	68	38.3333	49.6667		40	47	47	34
PDC6I_HUMAN		18	18	17	15	15	14	22	26	24	19	17	12		28	30	32	23	28	25	47	48	42	31	30	20		28	30	32	23	28	25	47	48	42	31	30	20		30	45.6667	25.3333	27		28	30	32	23
DDX52_HUMAN		5	2	5	3	4	3	7	8	5	3	4	1		8	3	6	4	5	4	10	10	6	3	5	1		8	3	6	4	5	4	10	10	6	3	5	1		5.66667	8.66667	4.33333	3		8	3	6	4
SPB9_HUMAN		4	3	6	5	5	6	5	6	7	5	7	6		5	3	7	7	7	8	6	7	10	7	11	8		5	3	7	7	7	8	6	7	10	7	11	8		5	7.66667	7.33333	8.66667		5	3	7	7
ELAV1_HUMAN		6	9	10	4	6	9	7	13	14	10	10	10		8	10	14	5	8	14	10	19	20	14	17	12		8	10	14	5	8	14	10	19	20	14	17	12		10.6667	16.3333	9	14.3333		8	10	14	5
DCTN1_HUMAN		9	6	6	6	8	7	11	8	7	7	7	9		9	6	8	7	8	7	13	13	9	7	7	11		9	6	8	7	8	7	13	13	9	7	7	11		7.66667	11.6667	7.33333	8.33333		9	6	8	7
PDS5A_HUMAN		4	4	7	2	2	1	5	7	10	6	7	7		4	4	7	2	2	1	5	8	10	6	8	7		4	4	7	2	2	1	5	8	10	6	8	7		5	7.66667	1.66667	7		4	4	7	2
NMT1_HUMAN		10	7	8	11	12	12	13	12	12	12	13	17		16	15	14	30	31	33	21	25	22	31	34	36		14	14	12	28	27	29	18	22	19	28	30	32		13.3333	19.6667	28	30		15.99	14.99	13.99	29.99
H4_HUMAN		6	6	6	6	9	6	6	6	12	8	7	9		18	14	19	16	21	17	16	20	41	17	16	19		18	14	19	16	21	17	16	20	41	17	16	19		17	25.6667	18	17.3333		18	14	19	16
TBCD8_HUMAN		6	2	2				10	5	2	1		1		7	3	2				11	5	2	1		1		5	1	1	0	0	0	10	5	2	0	0	0		2.33333	5.66667	0	0		5.45	1.45	1.23
CDK1_HUMAN		13	10	12	10	10	13	16	15	12	13	12	11		23	21	20	17	15	26	39	34	22	21	25	15		19	17	18	14	12	22	35	29	20	18	22	13		18	28	16	17.6667		22.21	20.03	19.61	16.32
G3BP2_HUMAN		5	4	6	5	5	6	5	7	7	6	10	6		7	7	8	12	11	13	8	11	14	13	17	15		6	4	6	8	7	9	6	8	10	10	13	12		5.33333	8	8	11.6667		6.25	4.75	6.5	9
RPB2_HUMAN		5	5	8	3	4	2	6	10	10	6	8	4		5	6	9	4	4	2	7	11	12	8	9	5		5	6	9	4	4	2	7	11	12	8	9	5		6.66667	10	3.33333	7.33333		5	6	9	4
LONM_HUMAN		7	15	18	7	11	8	17	17	20	19	17	18		7	19	25	9	15	9	24	25	27	29	24	26		7	19	25	9	15	9	24	25	27	29	24	26		17	25.3333	11	26.3333		7	19	25	9
AP2A2_HUMAN		4	3	5		1	1	4	4	4	6	5	5		4	3	5		1	1	6	6	6	6	6	6		1	1	3	0	0	0	2	2	2	4	4	3		1.66667	2	0	3.66667		2.15	1.77	3.77
IMDH2_HUMAN		4	5	9	16	13	14	3	4	10	9	9	11		4	5	11	29	27	28	5	5	20	14	13	16		4	5	11	29	27	28	5	5	20	14	13	16		6.66667	10	28	14.3333		4	5	11	29
HUWE1_HUMAN		15	10	12	2	7	7	16	18	16	10	8	6		15	11	13	2	9	7	18	22	18	10	9	7		15	11	13	2	9	7	18	22	18	10	9	7		13	19.3333	6	8.66667		15	11	13	2
DDX20_HUMAN		3	2	3	1	2	2	5	5	4	3	3	1		4	2	4	1	2	3	5	6	4	4	3	1		4	2	4	1	2	3	5	6	4	4	3	1		3.33333	5	2	2.66667		4	2	4	1
EFTU_HUMAN		16	18	17	16	14	16	20	19	18	16	19	18		47	42	49	43	45	42	63	75	66	46	45	45		47	42	49	43	45	42	63	75	66	46	45	45		46	68	43.3333	45.3333		47	42	49	43
E2AK2_HUMAN		2	2	2	2	2	3	3	3	2	3	2	2		2	3	3	2	2	3	4	5	3	3	3	2		2	3	3	2	2	3	4	5	3	3	3	2		2.66667	4	2.33333	2.66667		2	3	3	2
RS6_HUMAN		9	9	10	9	8	9	10	12	10	9	9	9		32	25	32	31	28	33	50	42	39	30	27	28		32	25	32	31	28	33	50	42	39	30	27	28		29.6667	43.6667	30.6667	28.3333		32	25	32	31
ADT3_HUMAN		16	11	16	12	12	15	16	18	15	14	13	12		37	24	36	24	21	25	48	54	41	25	25	20		14	8	12	5	4	6	11	18	13	8	8	6		11.3333	14	5	7.33333		23.72	14.5	22.62	13.07
DHX15_HUMAN		3	4	6	5	6	9	1	4	13	11	11	16		3	4	7	6	6	12	1	4	16	14	12	21		2	3	5	6	5	10	1	3	14	14	11	21		3.33333	6	7	15.3333		2.94	3.94	6.87	6
FAF2_HUMAN		2	3	3	2	4	1	2	4	6	3	4	4		2	4	4	2	6	2	2	5	8	4	4	4		2	4	4	2	6	2	2	5	8	4	4	4		3.33333	5	3.33333	4		2	4	4	2
TRM5_HUMAN		2	2	3	1	1	3	2	7	4	3	2	2		2	4	4	2	1	4	2	7	6	4	3	2		2	4	4	2	1	4	2	7	6	4	3	2		3.33333	5	2.33333	3		2	4	4	2
PTBP1_HUMAN			12	16	10	14	9	1	12	19	16	14	16			16	26	12	17	11	1	17	45	28	27	29		0	14	25	11	16	11	1	17	43	27	26	27		13	20.3333	12.6667	26.6667			15.59	25.79	11.79
MCA3_HUMAN		2	1	3	3	4	4	3	3	2	2	3	3		2	1	3	3	4	4	3	3	3	2	3	3		2	1	3	3	4	4	3	3	3	2	3	3		2	3	3.66667	2.66667		2	1	3	3
KIF2A_HUMAN		1	2	3	3	3	2	3	2	2	1	1	2		1	2	3	3	3	2	3	3	3	1	1	2		1	2	3	3	3	2	3	3	3	1	1	2		2	3	2.66667	1.33333		1	2	3	3
TOM22_HUMAN		5	5	4	4	4	4	5	5	5	6	4	5		7	7	7	5	5	5	10	10	11	7	5	7		7	7	7	5	5	5	10	10	11	7	5	7		7	10.3333	5	6.33333		7	7	7	5
MOT1_HUMAN		4	1	3	3	3	2	6	5	5	4	5	4		7	4	6	5	5	3	10	8	7	6	9	6		7	4	6	5	5	3	10	8	7	6	9	6		5.66667	8.33333	4.33333	7		7	4	6	5
PCNA_HUMAN		6	6	7	5	2	5	8	7	5	5	5	4		10	8	10	8	4	9	16	15	10	7	7	6		10	8	10	8	4	9	16	15	10	7	7	6		9.33333	13.6667	7	6.66667		10	8	10	8
ATPA_HUMAN		28	27	29	25	24	25	32	34	30	32	31	31		81	73	89	61	59	63	124	121	109	109	105	109		81	73	89	61	59	63	124	121	109	109	105	109		81	118	61	107.667		81	73	89	61
RS16_HUMAN		4	6	7	5	5	6	7	6	10	7	7	9		9	15	17	11	12	12	18	17	25	16	13	22		9	15	17	11	12	12	18	17	25	16	13	22		13.6667	20	11.6667	17		9	15	17	11
HNRPM_HUMAN		13	21	24	20	21	24	18	25	38	29	27	27		21	41	42	33	39	36	28	52	73	52	55	50		21	41	42	33	39	36	28	52	73	52	55	50		34.6667	51	36	52.3333		21	41	42	33
TOIP2_HUMAN		1	1	2	2	3	1	3	2	1			2		1	1	2	2	4	1	3	2	1			2		1	1	2	2	4	1	3	2	1	0	0	2		1.33333	2	2.33333	0.666667		1	1	2	2
ARHG1_HUMAN		2		2	1		1	2	3	1	1		2		2		2	1		1	2	3	1	1		2		2	0	2	1	0	1	2	3	1	1	0	2		1.33333	2	0.666667	1		2		2	1
CUL1_HUMAN		1	1	2	2	2	1	2		4	1	2	2		1	1	2	2	2	1	2		4	1	2	4		1	1	2	2	2	1	2	0	4	1	2	4		1.33333	2	1.66667	2.33333		1	1	2	2
SNTB2_HUMAN		2	1	1	1		1	2	2	2	1	1			2	1	1	1		1	2	2	2	1	1			2	1	1	1	0	1	2	2	2	1	1	0		1.33333	2	0.666667	0.666667		2	1	1	1
RUXF_HUMAN		1	1	1		1	1	1	1	1		1	1		1	1	2		1	1	2	2	2		2	2		1	1	2	0	1	1	2	2	2	0	2	2		1.33333	2	0.666667	1.33333		1	1	2
SSRG_HUMAN		1	1	1	1	1		1	1	1	1	1	1		2	1	1	1	1		2	3	1	1	2	2		2	1	1	1	1	0	2	3	1	1	2	2		1.33333	2	0.666667	1.66667		2	1	1	1
CDK2_HUMAN		6	3	2	2	2	2	5	6	4	3	5	2		8	5	2	3	3	4	7	10	5	4	6	2		4	1	0	0	0	0	3	5	3	1	3	0		1.66667	3.66667	0	1.33333		4.37	1.35	0.19	0.27
XPP3_HUMAN			1	1	1	1	1	1	1	1	1	2	1			2	2	4	3	4	2	1	3	1	2	1		0	2	2	4	3	4	2	1	3	1	2	1		1.33333	2	3.66667	1.33333			2	2	4
AQR_HUMAN		1		3	1	1	1	1	5		1	1	1		1		3	1	1	1	1	5		1	2	1		1	0	3	1	1	1	1	5	0	1	2	1		1.33333	2	1	1.33333		1		3	1
GBB1_HUMAN			1	2		1			1	4	2	2	3			1	3		1			1	5	3	3	4		0	1	1	0	1	0	0	0	2	1	1	1		0.666667	0.666667	0.333333	1			1	2.16
RL9_HUMAN		6	7	8	5	5	5	8	10	10	7	6	5		19	16	20	17	11	13	25	32	23	17	18	15		19	16	20	17	11	13	25	32	23	17	18	15		18.3333	26.6667	13.6667	16.6667		19	16	20	17
CAV1_HUMAN		3	2	4	3	4	3	4	3	4	3	3	2		5	3	5	3	6	3	7	5	7	4	4	3		5	3	5	3	6	3	7	5	7	4	4	3		4.33333	6.33333	4	3.66667		5	3	5	3
PRP8_HUMAN		3	9	27	10	8	14	7	14	34	20	19	5		3	11	31	12	10	16	8	16	42	23	20	5		3	11	31	12	10	16	8	16	42	23	20	5		15	22	12.6667	16		3	11	31	12
RS4X_HUMAN		10	10	13	9	9	10	12	17	16	11	11	9		21	26	25	22	19	22	26	44	35	23	20	23		21	26	25	22	19	22	26	44	35	23	20	23		24	35	21	22		21	26	25	22
RL8_HUMAN		5	6	6	8	7	6	8	8	9	7	7	5		19	18	21	22	16	18	30	27	27	18	17	15		19	18	21	22	16	18	30	27	27	18	17	15		19.3333	28	18.6667	16.6667		19	18	21	22
ACOT9_HUMAN		10	5	8	3	2	3	10	11	8	6	5	3		12	8	11	5	2	3	15	18	12	7	6	3		12	8	11	5	2	3	15	18	12	7	6	3		10.3333	15	3.33333	5.33333		12	8	11	5
XRCC5_HUMAN		13	18	27	17	21	25	21	24	31	26	24	28		20	35	46	21	36	40	35	48	64	48	48	60		20	35	46	21	36	40	35	48	64	48	48	60		33.6667	49	32.3333	52		20	35	46	21
FBRL_HUMAN		8	7	10	5	5	8	8	8	8	8	7	8		14	17	18	10	10	16	23	27	21	15	11	15		14	16	17	9	10	13	21	24	19	14	11	12		15.6667	21.3333	10.6667	12.3333		14	16.97	17.97	9.97
RS20_HUMAN		2	2	2	2	3	3	2	2	3	3	3	3		4	5	4	6	8	8	5	5	9	5	5	9		4	5	4	6	8	8	5	5	9	5	5	9		4.33333	6.33333	7.33333	6.33333		4	5	4	6
RPN2_HUMAN		5	8	14	7	11	9	8	12	16	11	11	12		7	13	24	11	15	12	14	23	27	19	15	20		7	13	24	11	15	12	14	23	27	19	15	20		14.6667	21.3333	12.6667	18		7	13	24	11
ALDOA_HUMAN		3	2	4	7	6	7	3	4	4	7	5	9		4	2	5	11	12	11	6	5	5	11	6	17		4	2	5	11	12	11	6	5	5	11	6	17		3.66667	5.33333	11.3333	11.3333		4	2	5	11
UBP7_HUMAN		8	3	11	9	7	6	4	8	15	6	11	14		8	3	11	9	8	6	5	9	18	8	12	17		8	3	11	9	8	6	5	9	18	8	12	17		7.33333	10.6667	7.66667	12.3333		8	3	11	9
TF3C3_HUMAN		2	4	3	2	2	3	2	4	6	4	3	4		2	4	5	3	2	3	3	7	6	6	4	4		2	4	5	3	2	3	3	7	6	6	4	4		3.66667	5.33333	2.66667	4.66667		2	4	5	3
RS14_HUMAN		9	8	8	7	7	7	10	9	8	7	8	8		20	20	23	18	17	18	34	29	27	18	16	18		20	20	23	18	17	18	34	29	27	18	16	18		21	30	17.6667	17.3333		20	20	23	18
COPG1_HUMAN		11	10	10	11	9	12	13	13	12	10	8	8		13	12	12	13	11	15	18	19	16	11	11	10		12	11	11	12	10	14	17	18	15	10	10	9		11.3333	16.6667	12	9.66667		12.84	11.84	11.84	12.84
RU2A_HUMAN		1	3	5	2	1	1	5	4	3	3	5	1		1	3	5	3	2	2	6	4	3	4	6	1		1	3	5	3	2	2	6	4	3	4	6	1		3	4.33333	2.33333	3.66667		1	3	5	3
AP3B1_HUMAN		14	7	8	8	5	5	12	17	8	5	6	6		17	9	11	13	9	9	16	25	12	7	7	8		17	9	11	13	9	9	16	25	12	7	7	8		12.3333	17.6667	10.3333	7.33333		17	9	11	13
PYRG1_HUMAN		6	4	7	9	5	8	9	7	7	3	5	3		7	5	9	9	5	9	13	9	8	3	6	3		7	5	9	9	5	8	13	8	7	3	6	3		7	9.33333	7.33333	4		7	5	9	9
IF2B3_HUMAN		8	8	10	6	10	8	9	12	15	10	9	8		10	12	17	8	13	12	12	20	24	17	19	13		8	10	15	6	11	10	12	18	22	15	17	11		11	17.3333	9	14.3333		8.93	10.93	15.93	6.93
TECR_HUMAN		3	2	1			1	3	4	2					4	3	2			1	3	6	4					4	3	2	0	0	1	3	6	4	0	0	0		3	4.33333	0.333333	0		4	3	2
RL4_HUMAN		18	18	20	19	19	20	22	25	27	18	18	15		41	43	49	36	37	39	57	67	65	34	41	30		41	43	49	36	37	39	57	67	65	34	41	30		44.3333	63	37.3333	35		41	43	49	36
CLIC1_HUMAN		4	4	3	7	8	8	2	3	8	5	4	5		5	6	5	16	23	18	2	5	16	11	8	11		5	6	5	16	23	18	2	5	16	11	8	11		5.33333	7.66667	19	10		5	6	5	16
S27A4_HUMAN		1		1		1		2	1						1		1		1		2	1						1	0	1	0	1	0	2	1	0	0	0	0		0.666667	1	0.333333	0		1		1
MSTO1_HUMAN		2			1			2	1						2			1			2	1						2	0	0	1	0	0	2	1	0	0	0	0		0.666667	1	0.333333	0		2			1
DRS7B_HUMAN		1		1				2	1						1		1				2	1						1	0	1	0	0	0	2	1	0	0	0	0		0.666667	1	0	0		1		1
PTSS1_HUMAN		1		1				1	1						1		1				2	1						1	0	1	0	0	0	2	1	0	0	0	0		0.666667	1	0	0		1		1
LRC47_HUMAN		1		1	1			1		2	4	3	6		1		1	1			1		2	4	4	9		1	0	1	1	0	0	1	0	2	4	4	9		0.666667	1	0.333333	5.66667		1		1	1
NEMF_HUMAN		1		1	2	1	2	1	1	1					1		1	2	1	2	1	1	1					1	0	1	2	1	2	1	1	1	0	0	0		0.666667	1	1.66667	0		1		1	2
AAKG1_HUMAN		2			1	2	1	1	1	1					2			1	2	1	1	1	1					2	0	0	1	2	1	1	1	1	0	0	0		0.666667	1	1.33333	0		2			1
ORML1_HUMAN		1		1		1		1	1	1					1		1		1		1	1	1					1	0	1	0	1	0	1	1	1	0	0	0		0.666667	1	0.333333	0		1		1
WDR43_HUMAN		1		1				1	1	1					1		1				1	1	1					1	0	1	0	0	0	1	1	1	0	0	0		0.666667	1	0	0		1		1
GCP2_HUMAN		1		1				1	2						1		1				1	2						1	0	1	0	0	0	1	2	0	0	0	0		0.666667	1	0	0		1		1
MTAP_HUMAN		1		1	6	5	5	1		2	1	3	4		1		1	7	5	5	1		2	1	3	4		1	0	1	7	5	5	1	0	2	1	3	4		0.666667	1	5.66667	2.66667		1		1	7
BRAT1_HUMAN		1		1				1	1	1			1		1		1				1	1	1			1		1	0	1	0	0	0	1	1	1	0	0	1		0.666667	1	0	0.333333		1		1
SHIP2_HUMAN		1		1	2	1		1	1	1			1		1		1	2	1		1	1	1			1		1	0	1	2	1	0	1	1	1	0	0	1		0.666667	1	1	0.333333		1		1	2
MPC2_HUMAN		1		1				1	1			1			1		1				1	2			1			1	0	1	0	0	0	1	2	0	0	1	0		0.666667	1	0	0.333333		1		1
PRP19_HUMAN				2				1	1	1	1	1					2				1	1	1	1	1			0	0	2	0	0	0	1	1	1	1	1	0		0.666667	1	0	0.666667				2
PHLP_HUMAN		1		1			3	1	1	1		1	1		1		1			3	1	1	1		1	1		1	0	1	0	0	3	1	1	1	0	1	1		0.666667	1	1	0.666667		1		1
UBE4A_HUMAN		1		1				1	2			1	1		1		1				1	2			1	1		1	0	1	0	0	0	1	2	0	0	1	1		0.666667	1	0	0.666667		1		1
RLA1_HUMAN		1		1		2	1	1	1	1	1	1	1		1		1		2	1	1	1	1	1	1	1		0	0	0	0	1	0	1	1	0	0	0	0		0	0.666667	0.333333	0		0.13		0.13
ATP5I_HUMAN			1	1		1		1	1	1						1	1		1		1	1	1					0	1	1	0	1	0	1	1	1	0	0	0		0.666667	1	0.333333	0			1	1
DOCK9_HUMAN		1	1			1		1	1	1					1	1			1		1	1	1					1	1	0	0	1	0	1	1	1	0	0	0		0.666667	1	0.333333	0		1	1
RIC8A_HUMAN			1	1	1	1		1	1	1			1			1	1	1	1		1	1	1			1		0	1	1	1	1	0	1	1	1	0	0	1		0.666667	1	0.666667	0.333333			1	1	1
CTU1_HUMAN		1	1		1	1	2	1	2		1	1			1	1		1	1	2	1	2		1	1			1	1	0	1	1	2	1	2	0	1	1	0		0.666667	1	1.33333	0.666667		1	1		1
CTDP1_HUMAN			1	1				1	1	1	1	1	2			1	1				1	1	1	1	1	2		0	1	1	0	0	0	1	1	1	1	1	2		0.666667	1	0	1.33333			1	1
PPCS_HUMAN			1	1	1	1	1	1		2	1	1	2			1	1	1	1	1	1		2	1	1	2		0	1	1	1	1	1	1	0	2	1	1	2		0.666667	1	1	1.33333			1	1	1
NCKP1_HUMAN		1		1	1	1	2		2	1					1		1	1	1	2		2	1					1	0	1	1	1	2	0	2	1	0	0	0		0.666667	1	1.33333	0		1		1	1
S29A1_HUMAN				2	1	1	1			2	1	1	1				2	1	1	1			3	1	1	3		0	0	2	1	1	1	0	0	3	1	1	3		0.666667	1	1	1.66667				2	1
MAGT1_HUMAN		1		1			1		2	1	1	1	1		1		1			1		2	1	1	1	1		1	0	1	0	0	1	0	2	1	1	1	1		0.666667	1	0.333333	1		1		1
ARMT1_HUMAN		1		1			2		2	1	1	1	1		1		1			2		2	1	1	1	1		1	0	1	0	0	2	0	2	1	1	1	1		0.666667	1	0.666667	1		1		1
PA1B2_HUMAN			1	1	2	2	2			2	2	1	2			1	1	4	4	4			3	3	1	5		0	1	1	4	4	4	0	0	3	3	1	5		0.666667	1	4	3			1	1	4
NOMO2_HUMAN			1	1						3			1			1	1						3			1		0	0	0	0	0	0	0	0	0	0	0	0		0	0	0	0			0.09	0.09
PSMD6_HUMAN		5	5	13	8	5	8	7	12	16	6	5	4		8	8	19	11	10	13	9	16	25	8	10	7		8	8	19	11	10	13	9	16	25	8	10	7		11.6667	16.6667	11.3333	8.33333		8	8	19	11
IPO9_HUMAN		6	3	5	4	5	4	8	7	5	3	4	2		10	5	9	8	9	8	14	12	8	4	5	4		10	5	9	8	9	8	14	12	8	4	5	4		8	11.3333	8.33333	4.33333		10	5	9	8
RL17_HUMAN		10	9	10	5	7	9	9	10	12	10	8	10		20	21	22	12	13	22	29	26	34	20	15	26		20	21	22	12	13	22	29	26	34	20	15	26		21	29.6667	15.6667	20.3333		20	21	22	12
FACR1_HUMAN		1	1	3	2	2	2	4	4	1		2			2	1	4	3	3	2	5	4	1		2			2	1	4	3	3	2	5	4	1	0	2	0		2.33333	3.33333	2.66667	0.666667		2	1	4	3
RO60_HUMAN		5	4	4	3	5	4	4	7	7	5	5	6		7	6	6	6	8	6	6	10	11	7	7	8		7	6	6	6	8	6	6	10	11	7	7	8		6.33333	9	6.66667	7.33333		7	6	6	6
ARL1_HUMAN		3	2	3	3	1	1	4	4	1	1	2	1		5	2	5	4	2	2	7	7	3	1	3	2		5	2	5	4	2	2	7	7	3	1	3	2		4	5.66667	2.66667	2		5	2	5	4
TDIF2_HUMAN		1	3	3	3	3	3	2	2	5	1	3			1	3	3	3	3	4	2	2	6	1	3			1	3	3	3	3	4	2	2	6	1	3	0		2.33333	3.33333	3.33333	1.33333		1	3	3	3
FYN_HUMAN		2	1	1	2	2	2	1	2	3	1	1	1		3	3	1	3	3	3	2	4	4	2	2	1		0	0	0	0	0	0	0	0	1	0	0	0		0	0.333333	0	0		0.28	0.3	0.1	0.28
MCM2_HUMAN		7	16	13	9	6	9	12	12	19	17	18	19		7	20	17	11	8	11	18	16	28	24	27	31		7	20	17	11	8	11	18	16	28	24	27	31		14.6667	20.6667	10	27.3333		7	20	17	11
AP2B1_HUMAN		2	1	1	2	2	1	1	3	3	1	4	8		3	2	2	2	2	1	1	4	5	1	6	9		3	2	2	1	1	1	1	3	4	1	5	6		2.33333	2.66667	1	4		3	2	2	1.97
TBB8_HUMAN		10	10	10	10	10	9	9	10	11	9	9	10		50	45	54	54	53	52	79	66	63	47	48	47		1	0	0	1	0	0	0	0	0	0	0	1		0.333333	0	0.333333	0.333333		1.31	0.28	0.34	1.38
NDUA9_HUMAN		4	2	5	2	1	1	4	5	7	5	4	4		4	2	6	2	1	1	4	5	8	5	7	5		4	2	6	2	1	1	4	5	8	5	7	5		4	5.66667	1.33333	5.66667		4	2	6	2
UCHL5_HUMAN		1	3	3	4	5	5		1	5	4	2	6		1	3	3	5	7	6		1	9	5	2	8		1	3	3	5	7	6	0	1	9	5	2	8		2.33333	3.33333	6	5		1	3	3	5
ILEU_HUMAN		1	3	7	3	2	3		1	9	6	5	8		1	3	8	3	2	3		1	16	8	5	12		1	3	8	3	2	3	0	1	16	8	5	12		4	5.66667	2.66667	8.33333		1	3	8	3
MCU_HUMAN		2	1	3	1		1	4	3	3	3	1	1		3	2	5	1		2	7	3	4	3	1	1		3	2	5	1	0	2	7	3	4	3	1	1		3.33333	4.66667	1	1.66667		3	2	5	1
ADAS_HUMAN		4	5	5	5	5	4	6	6	6	5	6	6		4	6	5	5	5	4	6	7	8	5	8	7		4	6	5	5	5	4	6	7	8	5	8	7		5	7	4.66667	6.66667		4	6	5	5
MSH2_HUMAN		11	8	10	7	6	6	10	15	10	10	8	8		12	9	12	9	7	7	13	19	14	13	11	12		12	9	12	9	7	7	13	19	14	13	11	12		11	15.3333	7.66667	12		12	9	12	9
PSMD3_HUMAN		15	10	13	13	11	13	17	19	14	9	11	9		28	16	24	25	19	21	34	36	24	15	19	13		28	16	24	25	19	21	34	36	24	15	19	13		22.6667	31.3333	21.6667	15.6667		28	16	24	25
GNAS1_HUMAN		3	2	2	2	3	2	3	3	3	2	2	2		3	2	5	2	4	4	4	5	5	4	3	4		2	1	3	1	3	2	3	3	3	2	1	2		2	3	2	1.66667		2.41	1.41	3.81	1.41
TBB6_HUMAN		21	19	23	18	17	18	20	24	24	20	18	17		67	55	71	63	58	60	99	87	80	58	58	55		15	9	15	14	10	10	14	18	15	12	10	7		13	15.6667	11.3333	9.66667		30.92	22.91	31.88	27.38
DDX42_HUMAN		4	4	6	8	8	8	3	4	10	8	11	10		4	5	6	9	8	10	3	4	14	8	14	10		4	5	6	9	8	10	3	4	14	8	14	10		5	7	9	10.6667		4	5	6	9
EF1A1_HUMAN		31	34	29	26	29	28	26	33	30	29	27	30		168	174	182	187	173	192	201	242	282	214	204	195		79	84	73	76	82	77	79	93	105	90	85	81		78.6667	92.3333	78.3333	85.3333		162.57	168.51	175.35	180.23
BLVRB_HUMAN		1	2	2		1	1		1	5	4	4	4		1	4	5		2	2		2	12	8	6	8		1	4	5	0	2	2	0	2	12	8	6	8		3.33333	4.66667	1.33333	7.33333		1	4	5
CCNB1_HUMAN		4	3	3	2	2	2	4	4	4	3	5	3		5	4	4	5	3	3	7	6	5	5	6	5		5	4	4	5	3	3	7	6	5	5	6	5		4.33333	6	3.66667	5.33333		5	4	4	5
GTPB1_HUMAN		3		2	3	2	2	4	3			2			3		2	4	2	2	4	3			2			3	0	2	4	2	2	4	3	0	0	2	0		1.66667	2.33333	2.66667	0.666667		3		2	4
DDX5_HUMAN		10	13	16	12	12	11	14	19	17	10	17	10		16	25	28	23	24	21	26	33	36	21	31	16		9	18	20	14	17	13	19	23	28	12	23	11		15.6667	23.3333	14.6667	15.3333		12.51	21.51	24.2	18.45
S10A6_HUMAN		2	1	2	4	4	3	1	1	1	1	2	1		2	1	2	5	5	4	3	2	2	1	2	1		2	1	2	5	5	4	3	2	2	1	2	1		1.66667	2.33333	4.66667	1.33333		2	1	2	5
ELOV1_HUMAN		2	2	1	1	1	2	2	2	2	2	2			2	2	1	1	1	2	3	2	2	2	2			2	2	1	1	1	2	3	2	2	2	2	0		1.66667	2.33333	1.33333	1.33333		2	2	1	1
CH10_HUMAN		1	2	2	3	3	3	2	2	2	3	3	1		1	2	2	5	5	5	2	2	3	4	3	1		1	2	2	5	5	5	2	2	3	4	3	1		1.66667	2.33333	5	2.66667		1	2	2	5
SERA_HUMAN		9	8	9	8	7	11	10	9	15	12	9	12		14	13	13	14	12	17	16	16	23	18	16	18		14	13	13	14	12	17	16	16	23	18	16	18		13.3333	18.3333	14.3333	17.3333		14	13	13	14
CSN4_HUMAN		2	1	2	1		1			6	4	3	6		2	1	2	1		1			7	5	3	9		2	1	2	1	0	1	0	0	7	5	3	9		1.66667	2.33333	0.666667	5.66667		2	1	2	1
ANXA7_HUMAN			2	2	1	2	2		1	5	2	2	2			2	3	3	3	4		1	6	3	3	5		0	2	3	3	3	4	0	1	6	3	3	5		1.66667	2.33333	3.33333	3.66667			2	3	3
PYGM_HUMAN		4	2	4	5	5	3	4	5	4	4	5	4		7	3	6	9	8	5	7	8	7	6	8	6		0	0	0	0	0	0	0	0	0	0	2	0		0	0	0	0.666667		0.01	0	0.01	0.01
QCR2_HUMAN		12	11	15	12	11	12	12	13	15	15	12	13		19	27	30	24	25	23	33	30	41	28	28	24		19	27	30	24	25	23	33	30	41	28	28	24		25.3333	34.6667	24	26.6667		19	27	30	24
NOP56_HUMAN		10	8	10	6	6	6	10	10	13	11	7	9		12	13	13	6	6	9	18	18	16	21	13	12		12	13	13	6	6	9	18	18	16	21	13	12		12.6667	17.3333	7	15.3333		12	13	13	6
RPB1_HUMAN		10	9	10	10	7	9	11	9	11	8	9	9		11	11	11	12	7	12	16	12	17	10	10	10		11	11	11	12	7	12	16	12	17	10	10	10		11	15	10.3333	10		11	11	11	12
RS9_HUMAN		16	15	18	14	15	13	19	17	19	12	14	10		35	28	32	32	30	29	48	42	39	24	29	19		35	28	32	32	30	29	48	42	39	24	29	19		31.6667	43	30.3333	24		35	28	32	32
PCBP2_HUMAN		7	7	9	11	8	12	8	8	11	9	10	9		14	15	18	32	23	35	22	18	24	24	25	22		7	8	11	16	9	18	11	10	16	13	14	14		8.66667	12.3333	14.3333	13.6667		9.95	10.95	13.95	22.74
DDX27_HUMAN		6	4	8	2	4	3	7	9	6	3	4	1		6	4	9	2	4	3	7	12	7	4	5	1		6	4	9	2	4	3	7	12	7	4	5	1		6.33333	8.66667	3	3.33333		6	4	9	2
ARHG2_HUMAN		5	1	2			1	4	5	2					5	1	2			1	4	5	2					5	1	2	0	0	1	4	5	2	0	0	0		2.66667	3.66667	0.333333	0		5	1	2
LSM12_HUMAN		3	1	1	2	2	4	3	3	3	3	3	2		5	2	1	4	4	6	4	3	4	4	5	3		5	2	1	4	4	6	4	3	4	4	5	3		2.66667	3.66667	4.66667	4		5	2	1	4
RLA0_HUMAN		5	5	7	5	5	6	6	6	8	2	6	8		5	7	10	7	8	10	9	8	13	3	7	11		5	7	10	7	8	10	9	8	13	3	7	11		7.33333	10	8.33333	7		5	7	10	7
ACSL4_HUMAN		1	3	4	4	4	2	2	2	4	1	1	1		1	3	4	4	5	2	3	3	5	1	1	1		0	2	3	3	4	1	2	2	4	0	0	0		1.66667	2.66667	2.66667	0		0.1	2.1	3.1	3.1
SUN1_HUMAN		2	3	3	1	1	1	3	4	3	2	2	1		2	3	3	1	1	1	3	5	3	2	2	1		2	3	3	1	1	1	3	5	3	2	2	1		2.66667	3.66667	1	1.66667		2	3	3	1
RHG18_HUMAN		7	5	5	6	5	7	5	8	8	9	11	10		7	7	5	8	5	8	5	11	10	12	12	11		7	7	5	8	5	8	5	11	10	12	12	11		6.33333	8.66667	7	11.6667		7	7	5	8
MAGB2_HUMAN		13	11	14	13	12	12	17	13	14	17	19	22		32	29	35	39	41	32	43	42	45	72	73	78		32	29	35	39	41	32	43	42	45	72	73	78		32	43.3333	37.3333	74.3333		32	29	35	39
OTUB1_HUMAN		2	1	3	2	2	2	1	2	5	2	3	4		2	2	4	3	3	3	1	2	8	4	5	8		2	2	4	3	3	3	1	2	8	4	5	8		2.66667	3.66667	3	5.66667		2	2	4	3
HSPB1_HUMAN		11	11	11	11	9	11	16	14	13	13	10	13		29	24	27	22	22	24	40	36	32	33	29	39		29	24	27	22	22	24	40	36	32	33	29	39		26.6667	36	22.6667	33.6667		29	24	27	22
H2AV_HUMAN		1	2	2	2	3	1	1	1	3	2	1	2		2	3	3	3	5	2	1	2	8	3	1	2		0	1	1	0	2	0	0	0	6	2	0	1		0.666667	2	0.666667	1		0.63	1.63	1.63	0.96
1433Z_HUMAN		4	5	6	6	7	6	6	6	10	7	8	10		7	8	10	9	11	11	7	7	20	11	12	23		4	5	8	6	8	8	6	5	14	9	9	18		5.66667	8.33333	7.33333	12		4.97	5.97	8.65	6.97
ACTBL_HUMAN		7	7	6	9	11	8	11	10	11	6	4	7		28	27	30	33	40	36	44	35	35	17	15	22		0	0	0	0	1	0	0	0	0	0	0	0		0	0	0.333333	0		0.15	0.14	0.16	0.17
LAT1_HUMAN		3	3	3	3	3	3	3	4	4	4	3	3		8	6	6	6	6	7	8	9	10	9	9	7		8	6	6	6	6	7	8	8	9	9	9	7		6.66667	8.33333	6.33333	8.33333		8	6	6	6
SERPH_HUMAN		11	8	12	8	10	11	12	13	13	10	8	12		21	13	24	15	18	16	22	27	29	19	15	23		21	13	24	15	18	16	22	27	29	19	15	23		19.3333	26	16.3333	19		21	13	24	15
H2B1C_HUMAN		6	6	7	5	6	7	8	9	10	8	8	8		15	21	20	12	13	19	20	20	35	18	25	19		2	1	4	1	1	3	5	4	6	3	5	4		2.33333	5	1.66667	4		10.18	13.58	14.06	7.92
PYGB_HUMAN		18	13	14	16	21	15	23	18	15	14	18	14		27	18	19	26	33	22	35	27	23	18	25	21		21	15	14	19	26	17	30	21	18	13	21	16		16.6667	23	20.6667	16.6667		22.71	15.85	15.42	20.99
HNRPC_HUMAN		3	11	14	6	7	7	3	9	21	13	16	16		5	25	32	14	18	18	3	18	63	38	35	37		5	25	32	14	18	18	3	18	63	38	35	37		20.6667	28	16.6667	36.6667		5	25	32	14
G3P_HUMAN		7	6	8	6	6	6	9	9	10	8	7	13		17	12	16	14	15	14	19	21	20	16	15	30		17	12	16	14	15	14	19	21	20	16	15	30		15	20	14.3333	20.3333		17	12	16	14
TXTP_HUMAN		5	2	5	3	3	3	5	6	4	2	3	5		10	3	8	6	5	5	10	12	6	4	5	5		10	3	8	6	5	5	10	12	6	4	5	5		7	9.33333	5.33333	4.66667		10	3	8	6
STT3A_HUMAN		6	4	7	5	4	7	7	8	5	5	4	4		9	5	10	7	7	10	11	13	8	6	6	4		9	5	10	7	7	10	11	13	8	6	6	4		8	10.6667	8	5.33333		9	5	10	7
ACSL5_HUMAN		17	12	18	17	16	16	18	21	19	11	14	12		32	20	32	37	32	27	29	45	38	16	22	19		32	20	32	37	32	27	29	45	38	16	22	19		28	37.3333	32	19		32	20	32	37
KCC2G_HUMAN		5	2	3	1	2	2	5	4	1	1	2			6	2	4	1	2	2	8	7	1	1	2			0	0	0	0	0	0	1	0	0	0	0	0		0	0.333333	0	0		2.04	0.02	0.04	0.01
HNRPD_HUMAN		4	6	10	7	6	4	3	8	10	10	7	11		5	9	18	14	11	9	5	13	25	21	13	29		5	8	17	14	10	9	4	12	24	20	13	27		10	13.3333	11	20		5	8.97	17.97	14
PAK4_HUMAN		5	3	2	6	5	4	6	5	2	6	5	4		6	3	3	11	7	6	8	6	2	9	6	6		6	3	3	11	7	6	8	6	2	9	6	6		4	5.33333	8	7		6	3	3	11
PHB2_HUMAN		17	14	15	12	13	14	18	19	20	17	14	14		40	32	35	28	26	29	48	50	44	37	34	39		40	32	35	28	26	29	48	50	44	37	34	39		35.6667	47.3333	27.6667	36.6667		40	32	35	28
GARS_HUMAN		13	11	13	13	15	13	15	15	16	12	14	10		20	16	19	17	25	24	24	27	22	19	23	16		20	16	19	17	25	24	24	27	22	19	23	16		18.3333	24.3333	22	19.3333		20	16	19	17
FUBP2_HUMAN		4	5	5	8	8	10	5	5	5	6	7	7		5	5	5	12	13	14	6	6	8	8	9	7		5	5	5	12	13	14	6	6	8	8	9	7		5	6.66667	13	8		5	5	5	12
PKP3_HUMAN		5	6	5	9	8	10	11	13	5	6	10	11		8	10	10	12	12	15	15	17	5	12	15	17		8	10	10	12	12	15	15	17	5	12	15	17		9.33333	12.3333	13	14.6667		8	10	10	12
KBP_HUMAN		3	2	4	5	3	3	3	4	1	2	3	1		3	2	4	6	3	3	4	6	2	2	4	1		3	2	4	6	3	3	4	6	2	2	4	1		3	4	4	2.33333		3	2	4	6
ENOA_HUMAN		12	11	16	19	18	20	15	13	16	23	21	28		21	18	30	45	40	42	31	26	34	53	55	67		19	17	27	42	38	39	27	23	31	48	50	61		21	27	39.6667	53		21	18	29.99	44.99
PSA7_HUMAN		2	2	3	2	3	2	3	4	2	4	4	6		2	3	4	4	4	3	4	5	3	5	6	11		2	3	4	4	4	3	4	5	3	5	6	11		3	4	3.66667	7.33333		2	3	4	4
FAK1_HUMAN		4	3	1	4	3	4	3	6	1	2	1	3		5	3	1	6	3	6	4	7	1	2	1	4		5	3	1	6	3	6	4	7	1	2	1	4		3	4	5	2.33333		5	3	1	6
PRS6B_HUMAN		12	14	13	13	12	14	15	16	14	11	12	11		15	16	19	16	17	21	21	26	19	18	15	14		15	16	19	16	17	21	20	26	18	18	15	14		16.6667	21.3333	18	15.6667		15	16	19	16
IF4A2_HUMAN		14	9	15	10	10	9	13	12	18	11	13	17		23	17	26	21	24	22	28	23	36	21	25	32		3	1	6	4	4	0	3	2	7	3	3	9		3.33333	4	2.66667	5		4.57	2.23	7.52	5.18
IF5A1_HUMAN		2	1	2	5	5	6	1	1	6	3	3	6		5	3	4	18	16	19	2	2	12	7	8	14		5	3	4	18	16	19	2	2	12	7	8	14		4	5.33333	17.6667	9.66667		5	3	4	18
SYK_HUMAN		5	4	8	6	6	5	1	2	13	10	9	13		5	4	9	6	9	7	1	2	21	12	11	23		5	4	9	6	9	7	1	2	21	12	11	23		6	8	7.33333	15.3333		5	4	9	6
RRP44_HUMAN		8	6	7	1	2	5	7	9	8	4	7	4		9	8	8	1	2	5	10	13	10	7	9	4		9	8	8	1	2	5	10	13	10	7	9	4		8.33333	11	2.66667	6.66667		9	8	8	1
1433G_HUMAN		3	2	1	3	3	4	1	2	6	3	3	7		4	3	2	4	5	5	1	2	9	3	4	10		0	0	0	0	0	0	0	0	5	0	0	3		0	1.66667	0	1		0.41	0.17	0.11	0.41
RPGF6_HUMAN		2	2	2	1	1	2	4	3	1	2	2	3		2	2	2	1	1	2	4	3	1	2	3	4		2	2	1	1	1	2	4	3	1	2	3	4		1.66667	2.66667	1.33333	3		2	2	1.99	1
MRT4_HUMAN			2	4	1	1	1	3	1	3	2	4	3			2	4	1	1	1	3	1	4	2	4	3		0	2	4	1	1	1	3	1	4	2	4	3		2	2.66667	1	3			2	4	1
RL29_HUMAN		1	1	1	1	1	1	2	1	2	1	1	1		2	2	2	3	3	3	3	2	3	3	3	3		2	2	2	3	3	3	3	2	3	3	3	3		2	2.66667	3	3		2	2	2	3
COTL1_HUMAN		1	4	4	1	2	2			7	3	4	4		1	4	4	1	2	2			12	5	4	4		1	4	4	1	2	2	0	0	12	5	4	4		3	4	1.66667	4.33333		1	4	4	1
T2FB_HUMAN		2	1	3	1	1	4	1	2	2	4	3	5		2	1	3	1	1	5	2	3	3	5	3	5		2	1	3	1	1	5	2	3	3	5	3	5		2	2.66667	2.33333	4.33333		2	1	3	1
NSUN5_HUMAN		1	3	2		1	1	2	3	2	1		2		1	3	2		1	1	2	4	2	1		2		1	3	2	0	1	1	2	4	2	1	0	2		2	2.66667	0.666667	1		1	3	2
PRS4_HUMAN		9	9	12	10	11	11	12	10	16	9	10	9		14	14	23	14	17	18	20	17	30	18	17	18		14	14	23	14	17	18	19	17	29	18	17	18		17	21.6667	16.3333	17.6667		14	14	23	14
RL5_HUMAN		9	12	8	9	8	9	10	12	13	12	12	11		23	27	21	22	21	20	27	32	34	26	29	29		23	27	21	22	21	20	27	32	34	26	29	29		23.6667	31	21	28		23	27	21	22
SYQ_HUMAN		7	15	15	12	13	10	12	15	20	16	15	10		9	19	20	15	18	17	14	21	28	19	20	14		9	19	20	15	18	17	14	21	28	19	20	14		16	21	16.6667	17.6667		9	19	20	15
PUR2_HUMAN		25	16	25	21	21	20	24	24	25	19	20	19		47	23	40	43	39	36	49	49	45	33	31	29		47	23	40	43	39	36	49	49	45	33	31	29		36.6667	47.6667	39.3333	31		47	23	40	43
RS8_HUMAN		12	11	12	11	10	12	12	11	12	11	12	9		33	28	25	31	30	34	37	39	36	34	31	25		33	28	25	31	30	34	37	39	36	34	31	25		28.6667	37.3333	31.6667	30		33	28	25	31
MYH9_HUMAN		84	83	68	82	72	67	98	98	78	80	93	78		176	168	130	168	139	120	242	226	145	165	200	159		158	150	117	150	122	105	212	198	128	145	176	136		141.667	179.333	125.667	152.333		175.9	167.87	129.93	167.88
PHB_HUMAN		14	16	14	9	10	10	15	14	14	13	16	16		24	24	22	16	19	15	32	30	29	21	25	27		24	24	22	16	19	15	32	30	29	21	25	27		23.3333	30.3333	16.6667	24.3333		24	24	22	16
RACK1_HUMAN		8	8	9	9	10	10	9	10	10	9	10	9		14	13	16	18	16	20	18	16	22	22	21	22		14	13	16	18	16	20	18	16	22	22	21	22		14.3333	18.6667	18	21.6667		14	13	16	18
RL26_HUMAN		13	13	11	10	10	10	13	13	12	12	12	12		26	28	26	21	24	21	35	37	32	24	28	22		7	10	8	6	9	4	8	6	5	6	7	6		8.33333	6.33333	6.33333	6.33333		21.29	23.54	21.54	17.28
COPE_HUMAN		3	4	4	3	3	5	4	3	5	4	3	4		4	4	5	5	5	10	5	3	9	8	4	7		4	4	5	5	5	10	5	3	9	8	4	7		4.33333	5.66667	6.66667	6.33333		4	4	5	5
SPCS2_HUMAN		2	5	3	2	3	1	2	4	4	4	4	3		2	7	4	3	4	3	4	7	6	7	6	5		2	7	4	3	4	3	4	7	6	7	6	5		4.33333	5.66667	3.33333	6		2	7	4	3
ATPB_HUMAN		22	23	24	19	19	20	24	26	28	24	23	24		51	57	62	36	44	37	70	70	80	76	73	76		51	57	62	36	44	37	70	70	80	76	73	76		56.6667	73.3333	39	75		51	57	62	36
NPM_HUMAN		8	8	8	6	9	7	5	7	11	9	8	8		13	15	15	13	17	16	12	18	26	21	20	20		13	15	15	13	17	16	12	18	26	21	20	20		14.3333	18.6667	15.3333	20.3333		13	15	15	13
RRAS2_HUMAN		1	1	1	1	1	1	1		2	1	1	3		1	1	1	1	1	1	2		2	1	1	4		1	1	1	1	1	1	2	0	2	1	1	4		1	1.33333	1	2		1	1	1	1
RAC2_HUMAN		1	1	1	1	1	1	1	1	1	1	1	1		1	1	1	1	1	1	2	1	1	1	1	1		0	0	0	0	0	0	0	0	0	0	0	0		0	0	0	0		0.07	0.07	0.07	0.07
CCNT1_HUMAN		1	1	1	1		2	2	1	1	3	1	1		1	1	1	1		3	2	1	1	3	1	1		1	1	1	1	0	3	2	1	1	3	1	1		1	1.33333	1.33333	1.66667		1	1	1	1
OXSR1_HUMAN		2		1	2	3	2	1	1	2	1	1			2		1	2	3	2	1	1	2	1	1			2	0	1	2	3	2	1	1	2	1	1	0		1	1.33333	2.33333	0.666667		2		1	2
KAT7_HUMAN		1	1	1		1		1	2	1					1	1	1		1		1	2	1					1	1	1	0	1	0	1	2	1	0	0	0		1	1.33333	0.333333	0		1	1	1
F10A1_HUMAN		1	1	1	2	2	2	1	1	1	2	3	3		1	1	1	3	3	4	1	1	2	2	3	5		1	1	1	3	3	4	1	1	2	2	3	5		1	1.33333	3.33333	3.33333		1	1	1	3
PUM2_HUMAN		2	1		5	4	2	1	1	2	1				2	1		6	5	2	1	1	2	1				2	1	0	4	5	2	0	0	1	0	0	0		1	0.333333	3.66667	0		2	1		4.21
NUDC2_HUMAN		1	1	1	5	6	5	1	1	2	2	2	2		1	1	1	13	14	12	1	1	2	2	2	2		1	1	1	13	14	12	1	1	2	2	2	2		1	1.33333	13	2		1	1	1	13
BOLA2_HUMAN			1	1	2	2		1	1	2	1		1			1	2	2	2		1	1	2	1		2		0	1	2	2	2	0	1	1	2	1	0	2		1	1.33333	1.33333	1			1	2	2
OXA1L_HUMAN		1	1	1	1			1	2	1	1	1	1		1	1	1	1			1	2	1	1	1	1		1	1	1	1	0	0	1	2	1	1	1	1		1	1.33333	0.333333	1		1	1	1	1
DDX55_HUMAN		1	1					1	2	1					1	2					1	2	1					1	2	0	0	0	0	1	2	1	0	0	0		1	1.33333	0	0		1	2
PIMT_HUMAN		1	1	1	8	6	9			4	3	1	5		1	1	1	15	12	16			4	3	1	6		1	1	1	15	12	16	0	0	4	3	1	6		1	1.33333	14.3333	3.33333		1	1	1	15
RIFK_HUMAN		1	1	1	1	1			2	2	1	1			1	1	1	1	1			2	2	1	1			1	1	1	1	1	0	0	2	2	1	1	0		1	1.33333	0.666667	0.666667		1	1	1	1
NOMO1_HUMAN			1	2						4	1	1	2			1	2						4	2	1	3		0	0	1	0	0	0	0	0	1	2	1	2		0.333333	0.333333	0	1.66667			0.91	1.91
CSK22_HUMAN			1	2	2	2	2			4	1	2				1	2	2	2	3			4	1	2			0	1	2	2	2	3	0	0	4	1	2	0		1	1.33333	2.33333	1			1	2	2
VPS29_HUMAN		1	1	1	1	1	2		1	2	1	1	1		1	1	1	1	1	2		1	3	2	1	2		1	1	1	1	1	2	0	1	3	2	1	2		1	1.33333	1.33333	1.66667		1	1	1	1
KRR1_HUMAN		1	1	1			1		2	2	1	1	1		1	1	1			1		2	2	1	1	2		1	1	1	0	0	1	0	2	2	1	1	2		1	1.33333	0.333333	1.33333		1	1	1
AT2A2_HUMAN		16	12	13	11	10	11	14	17	14	11	13	11		27	18	20	19	11	19	29	32	23	15	17	15		27	18	20	19	11	19	29	32	23	15	17	15		21.6667	28	16.3333	15.6667		27	18	20	19
PPIA_HUMAN		3	4	4	3	4	4	3	4	8	5	6	8		7	8	8	6	8	9	5	7	18	13	12	23		7	8	8	6	8	9	5	7	18	13	12	23		7.66667	10	7.66667	16		7	8	8	6
ENPL_HUMAN		17	29	30	12	19	16	16	20	42	34	32	40		24	56	57	18	34	25	29	36	114	77	62	98		19	50	49	12	28	20	21	29	101	64	48	84		39.3333	50.3333	20	65.3333		21.94	53.94	56.27	15.26
RL6_HUMAN		13	18	19	16	15	18	16	17	20	15	17	15		26	41	38	30	35	38	40	42	54	35	33	26		26	41	38	30	35	38	40	42	54	35	33	26		35	45.3333	34.3333	31.3333		26	41	38	30
FKBP4_HUMAN		2	3	5	4	3	5	1	3	8	7	8	14		2	4	7	7	6	7	1	3	13	14	12	23		2	4	7	7	6	7	1	3	13	14	12	23		4.33333	5.66667	6.66667	16.3333		2	4	7	7
SYMC_HUMAN		13	10	12	9	11	11	13	17	16	12	11	10		23	19	23	14	18	19	25	33	26	22	20	14		23	19	23	14	18	19	25	33	26	22	20	14		21.6667	28	17	18.6667		23	19	23	14
VDAC2_HUMAN		4	6	6	4	5	5	5	6	6	7	6	6		8	11	15	10	12	13	13	12	19	15	14	16		8	11	15	10	12	13	13	12	19	15	14	16		11.3333	14.6667	11.6667	15		8	11	15	10
DX39A_HUMAN		8	6	12	8	6	9	10	10	11	8	10	12		15	12	21	12	11	18	19	18	25	20	21	26		4	4	4	3	2	5	6	3	6	5	4	5		4	5	3.33333	4.66667		10.71	8.88	14.37	8.49
SPAT2_HUMAN		3	4	2	1	1	1	3	3	3	2	2	1		5	9	3	1	1	1	9	7	6	2	3	1		5	9	3	1	1	1	9	7	6	2	3	1		5.66667	7.33333	1	2		5	9	3	1
SAE1_HUMAN		5	4	4	3	3	4	6	6	5	2	2	5		6	5	6	4	4	4	8	8	6	2	2	6		6	5	6	4	4	4	8	8	6	2	2	6		5.66667	7.33333	4	3.33333		6	5	6	4
STXB2_HUMAN		3	2	6	5	5	3		8	7	2	3	4		3	3	7	5	6	3		10	7	3	3	4		3	3	7	5	6	3	0	10	7	3	3	4		4.33333	5.66667	4.66667	3.33333		3	3	7	5
TMEDA_HUMAN		2	7	7	4	5	5	6	7	9	5	6	4		3	13	11	7	10	8	8	13	14	13	13	9		3	13	11	7	10	8	8	13	14	13	13	9		9	11.6667	8.33333	11.6667		3	13	11	7
PRDX4_HUMAN		2	2	2	3	3	2	3	3	3	2	2	2		5	6	6	10	10	11	5	7	10	8	8	8		0	0	0	0	0	0	0	0	0	0	0	0		0	0	0	0		0.55	0.66	0.66	1.09
ASSY_HUMAN		9	2	5	2	2	1	6	8	3	2	3	1		12	2	7	2	2	1	9	13	5	2	3	1		12	2	7	2	2	1	9	13	5	2	3	1		7	9	1.66667	2		12	2	7	2
NU155_HUMAN		2	5	10	5	5	6	3	12	7	4	2	3		3	9	15	8	6	9	4	19	12	5	5	5		3	9	15	8	6	9	4	19	12	5	5	5		9	11.6667	7.66667	5		3	9	15	8
RL22L_HUMAN		3	1	3	1		1	4	3	4	2	2	3		5	2	7	1		1	7	5	6	3	4	4		5	2	5	0	0	1	6	5	5	3	4	4		4	5.33333	0.333333	3.66667		5	2	5.7	0.35
TRAP1_HUMAN		16	22	26	19	20	19	23	25	25	20	23	21		35	47	57	49	48	39	55	62	61	51	53	48		35	47	57	49	48	39	55	62	61	51	53	48		46.3333	59.3333	45.3333	50.6667		35	47	57	49
EIF3F_HUMAN		7	6	9	7	5	7	7	9	10	9	8	9		13	10	16	9	9	14	12	19	19	14	13	13		13	10	16	9	9	14	12	19	19	14	13	13		13	16.6667	10.6667	13.3333		13	10	16	9
GUAA_HUMAN		7	9	13	7	8	9	4	9	17	15	12	13		8	13	17	11	10	16	6	12	31	28	20	22		8	13	17	11	10	16	6	12	31	28	20	22		12.6667	16.3333	12.3333	23.3333		8	13	17	11
POTEE_HUMAN		7	7	7	6	8	6	8	7	6	7	7	8		46	43	49	44	51	44	66	56	53	44	40	50		0	0	0	0	0	0	1	1	0	0	0	0		0	0.666667	0	0		1.46	1.43	1.86	1.56
TKT_HUMAN		6	5	8	5	4	2	9	9	5	8	8	9		6	6	10	5	5	3	11	11	6	11	9	9		6	6	10	5	5	3	11	11	6	11	9	9		7.33333	9.33333	4.33333	9.66667		6	6	10	5
SYRC_HUMAN		11	11	14	12	9	11	14	16	14	10	11	9		17	17	21	17	13	17	22	25	23	17	16	11		17	17	21	17	13	17	22	25	23	17	16	11		18.3333	23.3333	15.6667	14.6667		17	17	21	17
ARL2_HUMAN		3		2	1	1	1	3	3	2		2	2		4		3	2	1	1	3	4	2		2	2		4	0	3	2	1	1	3	4	2	0	2	2		2.33333	3	1.33333	1.33333		4		3	2
CPNE3_HUMAN		2	4	4	7	5	7	1	2	6	5	5	6		3	5	6	10	6	11	1	3	14	7	7	12		3	5	6	10	6	11	1	3	14	7	7	12		4.66667	6	9	8.66667		3	5	6	10
UTP18_HUMAN		4	4	4	2	1	3	6	7	8	3	4	4		7	8	7	4	2	5	7	11	10	5	8	4		7	8	7	4	2	5	7	11	10	5	8	4		7.33333	9.33333	3.66667	5.66667		7	8	7	4
CLH1_HUMAN		19	36	46	25	30	33	22	44	52	38	42	31		25	56	96	46	62	64	35	86	105	66	79	52		25	56	96	46	62	64	35	86	105	66	79	52		59	75.3333	57.3333	65.6667		25	56	96	46
TNPO1_HUMAN		4	3	2	7	9	7	3	3	5	6	8	6		4	3	4	12	14	9	4	3	7	6	9	8		3	3	4	7	10	6	4	2	6	4	7	7		3.33333	4	7.66667	6		3.97	3	4	11.83
ITB4_HUMAN		6	7	11	3	1	4	7	10	14	5	5	6		6	7	13	3	1	4	7	10	16	5	5	6		6	7	13	3	1	4	7	10	16	5	5	6		8.66667	11	2.66667	5.33333		6	7	13	3
SSRP1_HUMAN		4	6	10	4	4	3	3	9	12	5	9	7		4	9	16	5	6	5	3	13	21	8	11	9		4	9	16	5	6	5	3	13	21	8	11	9		9.66667	12.3333	5.33333	9.33333		4	9	16	5
ATPG_HUMAN		6	3	7	7	6	6	8	8	7	8	8	8		11	6	10	11	11	10	12	15	7	14	13	12		11	6	10	11	11	10	12	15	7	14	13	12		9	11.3333	10.6667	13		11	6	10	11
UBP10_HUMAN		13	10	13	11	10	11	16	13	13	13	15	13		20	15	24	15	12	15	27	26	21	25	27	19		20	15	24	15	12	15	27	26	21	25	27	19		19.6667	24.6667	14	23.6667		20	15	24	15
ROA0_HUMAN		5	7	8	6	7	5	7	8	7	9	8	6		10	16	17	11	10	11	15	22	17	17	20	13		10	16	17	11	10	11	15	22	17	17	20	13		14.3333	18	10.6667	16.6667		10	16	17	11
ACTC_HUMAN		17	17	17	18	23	17	21	19	21	17	14	19		77	85	85	76	90	86	112	92	104	72	58	80		6	9	11	5	6	5	6	4	9	10	4	10		8.66667	6.33333	5.33333	8		71.64	79.33	79.42	70.64
SYEP_HUMAN		44	47	51	37	39	38	53	53	50	49	51	38		78	74	86	67	74	70	103	101	93	81	91	61		78	74	86	67	74	70	103	101	93	81	91	61		79.3333	99	70.3333	77.6667		78	74	86	67
ROA3_HUMAN			6	13	3	5	5	2	4	13	17	12	15			9	21	4	7	7	2	5	31	34	21	36		0	9	21	4	7	7	2	5	31	33	21	36		10	12.6667	6	30			9	21	4
S61A1_HUMAN		3	2	3	3	2	3	3	6	3	2	4	1		6	2	8	4	3	5	6	10	4	2	4	1		6	2	8	4	3	5	6	10	4	2	4	1		5.33333	6.66667	4	2.33333		6	2	8	4
RL27_HUMAN		3	3	3	1	2	3	3	2	2	2	2	2		4	4	4	1	2	3	5	5	5	2	3	3		4	4	4	1	2	3	5	5	5	2	3	3		4	5	2	2.66667		4	4	4	1
MYH11_HUMAN		4	6	5	5	6	6	8	8	6	5	5	6		11	13	9	11	12	9	15	15	11	13	13	16		0	0	0	0	0	0	0	0	0	0	0	0		0	0	0	0		0	0	0	0
NAA15_HUMAN		2	4	8		4	3	3	4	11	6	7	3		2	5	9		4	3	3	4	13	6	8	3		2	5	9	0	4	3	3	4	13	6	8	3		5.33333	6.66667	2.33333	5.66667		2	5	9
RL7L_HUMAN		2	1	3	1	1	2	2	3	2		1	1		2	2	4	1	2	2	3	5	2		1	1		2	2	4	1	2	2	3	5	2	0	1	1		2.66667	3.33333	1.66667	0.666667		2	2	4	1
HNRH3_HUMAN		1	3	2	1	2	2	1	2	3	4	4	3		1	4	3	2	3	3	2	3	5	5	5	4		1	4	3	2	3	3	2	3	5	5	5	4		2.66667	3.33333	2.66667	4.66667		1	4	3	2
HNRPQ_HUMAN		4	4	4	12	11	11	1	4	10	6	6	12		5	5	6	20	16	16	1	5	14	9	8	15		3	1	2	14	11	11	1	3	8	4	4	10		2	4	12	6		4.83	4.67	5.67	19.5
KPYM_HUMAN		27	27	30	35	33	34	31	30	32	36	33	36		77	90	86	126	128	112	93	96	124	129	118	128		77	90	86	126	128	112	93	96	124	129	118	128		84.3333	104.333	122	125		77	90	86	126
NSUN2_HUMAN		8	8	12	4	6	4	9	14	11	10	10	10		11	12	15	6	7	6	12	19	16	14	12	11		11	12	15	6	7	6	12	19	16	14	12	11		12.6667	15.6667	6.33333	12.3333		11	12	15	6
RL13_HUMAN		7	9	9	7	6	7	8	9	12	8	8	8		16	21	23	12	13	15	23	21	30	18	18	19		16	21	23	12	13	15	23	21	30	18	18	19		20	24.6667	13.3333	18.3333		16	21	23	12
RL7_HUMAN		16	13	17	16	15	16	18	16	21	14	14	15		32	29	39	38	32	44	39	36	48	30	31	25		32	29	39	38	32	44	39	36	48	30	31	25		33.3333	41	38	28.6667		32	29	39	38
DX39B_HUMAN		6	6	13	6	6	8	6	8	14	9	10	13		11	12	24	10	10	17	13	15	30	20	23	29		0	4	7	1	1	4	0	0	11	5	6	8		3.66667	3.66667	2	6.33333		4.29	7.12	13.63	4.51
RAN_HUMAN		11	9	10	10	9	12	10	10	10	8	11	11		29	29	30	33	28	36	35	37	36	29	32	30		29	29	30	33	28	36	35	37	36	29	32	30		29.3333	36	32.3333	30.3333		29	29	30	33
H3PS2_HUMAN		1	3	3	1	3	2	3	3	5	3	3	3		4	6	7	4	6	4	5	6	10	7	6	6		0	0	0	0	0	0	1	1	2	3	1	2		0	1.33333	0	2		0.85	1.27	1.48	0.85
CND3_HUMAN		1	1	2	1	1	1	2	2	1	1	3	1		1	1	2	1	1	1	2	2	1	1	3	1		1	1	2	1	1	1	2	2	1	1	3	1		1.33333	1.66667	1	1.66667		1	1	2	1
CNOT8_HUMAN		2	1	1				2	1						2	1	1				2	3						2	1	1	0	0	0	2	3	0	0	0	0		1.33333	1.66667	0	0		2	1	1
SPCS3_HUMAN			1	2	2	2	2	1	2	1	1	1	1			1	3	2	2	2	1	3	1	1	2	1		0	1	3	2	2	2	1	3	1	1	2	1		1.33333	1.66667	2	1.33333			1	3	2
CDIPT_HUMAN		1	1	2		1	1	1	2	1					1	1	2		1	1	1	3	1					1	1	2	0	1	1	1	3	1	0	0	0		1.33333	1.66667	0.666667	0		1	1	2
MARE2_HUMAN		1	1	2	1		2	1	2	2					1	1	2	1		2	1	2	2					1	1	2	1	0	2	1	2	2	0	0	0		1.33333	1.66667	1	0		1	1	2	1
SSF1_HUMAN		1	1	2	1		1	1	2	2	2				1	1	2	1		1	1	2	2	2				1	1	2	1	0	1	1	2	2	2	0	0		1.33333	1.66667	0.666667	0.666667		1	1	2	1
DHX16_HUMAN		1	1	1	1	1	3	1	1	2		1			1	1	2	1	1	6	1	1	3		1			0	0	0	1	0	4	1	0	1	0	0	0		0	0.666667	1.66667	0		0.06	0.06	0.13	1
EIF3K_HUMAN		1	1	1	1	1	1	1	1	1		1	1		1	1	2	2	2	1	1	1	3		1	1		1	1	2	2	2	1	1	1	3	0	1	1		1.33333	1.66667	1.66667	0.666667		1	1	2	2
ATLA2_HUMAN		1	3				2	1	3	1					1	3				2	1	3	1					1	3	0	0	0	2	1	3	1	0	0	0		1.33333	1.66667	0.666667	0		1	3
FKBP5_HUMAN		1	1	1	1	1	1			4	4	3	6		1	1	2	1	1	1			5	5	3	7		1	1	2	1	1	1	0	0	5	5	3	7		1.33333	1.66667	1	5		1	1	2	1
ACTG_HUMAN		25	24	24	26	29	26	30	29	28	25	21	27		116	116	121	111	123	128	150	141	140	102	86	123		0	0	0	0	0	0	0	1	0	1	0	0		0	0.333333	0	0.333333		18.75	16.96	19.45	16.78
ACTB_HUMAN		25	24	24	26	29	26	30	29	28	24	21	28		116	116	121	111	123	128	150	141	140	101	86	124		0	0	0	0	0	0	0	1	0	0	0	1		0	0.333333	0	0.333333		30	27.14	31.11	26.84
ENPLL_HUMAN		2	4	3	1	2	2	2	3	4	4	3	3		2	4	7	2	3	3	4	4	8	7	7	6		0	1	0	0	0	0	0	0	1	1	0	0		0.333333	0.333333	0	0.333333		0.01	1.02	0.05	0.01
TBB4A_HUMAN		24	22	28	21	21	21	23	25	26	20	23	22		106	88	113	90	86	94	129	127	118	81	93	89		5	4	7	5	3	4	9	7	6	3	5	3		5.33333	7.33333	4	3.66667		24.62	21.61	27.08	21.46
COF1_HUMAN		5	4	5	6	6	5	5	5	7	5	5	6		10	8	13	12	13	13	10	10	18	14	14	20		8	7	10	7	8	8	7	7	11	10	10	14		8.33333	8.33333	7.66667	11.3333		9.97	7.98	12.95	11.92
TBA4B_HUMAN		2	2	2	2	2	2	2	2	2	2	2	2		17	10	19	15	9	21	21	19	16	11	13	15		7	4	5	6	6	6	8	7	8	5	5	5		5.33333	7.66667	6	5		14.13	8.28	14.98	12.42
TBB2A_HUMAN		27	27	30	26	25	22	29	30	30	25	27	26		110	102	118	101	94	106	145	131	125	91	100	101		5	3	4	1	3	0	4	4	3	2	3	3		4	3.66667	1.33333	2.66667		16.78	12.78	16.47	12.08
RL23_HUMAN		7	6	6	8	7	7	8	8	8	5	5	5		23	19	22	24	19	21	26	29	23	23	21	18		23	19	22	24	19	21	26	29	23	23	21	18		21.3333	26	21.3333	20.6667		23	19	22	24
EIF3L_HUMAN		6	10	17	10	11	12	7	11	16	8	11	9		6	14	24	13	16	17	9	17	28	15	18	13		6	14	24	13	16	17	9	17	28	15	18	13		14.6667	18	15.3333	15.3333		6	14	24	13
RL21_HUMAN		6	7	5	6	6	5	7	6	7	5	5	4		14	14	13	12	12	11	15	21	14	11	13	9		14	14	13	12	12	11	15	21	14	11	13	9		13.6667	16.6667	11.6667	11		14	14	13	12
ARF4_HUMAN		7	3	7	6	5	6	6	6	6	3	5	3		13	3	12	14	9	10	13	11	10	4	7	4		7	2	7	5	4	5	7	7	6	3	4	3		5.33333	6.66667	4.66667	3.33333		8.47	2.25	8.23	7.21
ZN622_HUMAN		5	2	2	6	4	4	4	3	2	4	3	2		5	2	2	7	5	5	5	4	2	4	4	2		5	2	2	7	5	5	5	4	2	4	4	2		3	3.66667	5.66667	3.33333		5	2	2	7
CDK5_HUMAN		3	1	2	1	1	1	3	3	1	1	1	1		4	3	2	2	2	2	4	5	2	2	2	1		2	0	1	0	0	0	2	2	0	0	0	0		1	1.33333	0	0		2.1	0.15	1.05	0.1
RL10A_HUMAN		4	4	5	5	4	4	4	3	5	4	5	5		5	7	11	5	6	6	8	8	12	8	10	13		5	7	11	5	6	6	8	8	12	8	10	13		7.66667	9.33333	5.66667	10.3333		5	7	11	5
LRBA_HUMAN		17	5	9	14	9	9	13	18	9	6	10	2		23	5	10	17	9	10	16	20	10	7	12	2		23	5	10	17	9	10	16	20	10	7	12	2		12.6667	15.3333	12	7		23	5	10	17
ABCF1_HUMAN		9	7	7	14	12	9	9	10	11	10	9	7		12	8	8	16	15	10	9	11	14	12	12	7		12	8	8	16	15	10	9	11	14	12	12	7		9.33333	11.3333	13.6667	10.3333		12	8	8	16
CSK_HUMAN		6	3	5	9	6	7	5	6	5	3	5	1		6	3	5	11	9	9	5	6	6	3	6	2		6	3	5	11	9	9	5	6	6	3	6	2		4.66667	5.66667	9.66667	3.66667		6	3	5	11
AAAT_HUMAN		6	6	7	7	7	6	8	7	8	8	8	8		9	9	11	12	11	9	13	9	13	11	11	11		9	9	11	12	11	9	13	9	13	11	11	11		9.66667	11.6667	10.6667	11		9	9	11	12
LDHB_HUMAN		6	3	4	3	3	4	7	6	3	4	5	4		12	5	8	7	8	9	14	10	6	8	9	9		12	5	8	7	8	9	14	10	6	8	9	9		8.33333	10	8	8.66667		12	5	8	7
PGAM5_HUMAN		10	7	9	6	5	5	12	15	8	10	8	8		14	13	13	8	6	8	20	19	9	17	13	10		14	13	13	8	6	8	20	19	9	17	13	10		13.3333	16	7.33333	13.3333		14	13	13	8
RS15A_HUMAN		10	10	10	8	8	8	9	11	9	9	9	8		22	19	24	16	15	15	23	30	25	15	18	17		22	19	24	16	15	15	23	30	25	15	18	17		21.6667	26	15.3333	16.6667		22	19	24	16
TBB4B_HUMAN		29	30	31	30	26	26	29	31	34	29	28	29		135	126	138	122	113	128	162	161	154	113	123	123		3	5	2	2	2	3	5	4	3	3	2	3		3.33333	4	2.33333	2.66667		23.01	22.55	22.23	20.02
TBB5_HUMAN		28	29	30	28	27	25	30	32	33	27	27	29		135	133	142	123	118	133	170	165	153	113	123	125		21	26	21	22	23	24	31	31	24	21	22	21		22.6667	28.6667	23	21.3333		86.96	88.56	90.55	79.2
RS27_HUMAN		4	4	4	4	3	4	7	5	3	4	4	3		8	11	7	9	8	9	13	9	9	7	8	6		6	9	5	6	6	6	8	6	7	6	6	4		6.66667	7	6	5.33333		7.46	10.46	6.46	8.2
PABP4_HUMAN		6	9	8	16	14	14	2	6	17	11	13	16		8	12	14	29	25	27	3	9	29	17	22	22		3	6	8	18	17	17	0	5	19	9	11	11		5.66667	8	17.3333	10.3333		4.45	7.74	10.45	21.91
1433T_HUMAN		3	3	3	3	3	4	2	3	7	3	4	5		5	4	6	6	5	6	3	4	11	4	6	10		2	1	4	3	2	3	2	2	4	2	3	5		2.33333	2.66667	2.66667	3.33333		2.3	1.3	4.2	3.3
RL32_HUMAN		2	3	3	2	1	3	3	3	5	3	3	1		5	7	8	4	3	5	4	9	11	8	9	4		5	7	8	4	3	5	4	9	11	8	9	4		6.66667	8	4	7		5	7	8	4
KCC2B_HUMAN		6	3	4	2	2	3	5	5	2	1	3			7	3	6	2	2	3	8	9	2	1	3			0	0	0	0	0	0	0	0	0	0	0	0		0	0	0	0		0	0	0	0
AKT1_HUMAN		2		3	1	1		3	1	2					2		3	1	1		3	1	2					2	0	3	1	1	0	3	1	2	0	0	0		1.66667	2	0.666667	0		2		3	1
TBB3_HUMAN		24	24	24	20	20	20	23	25	25	22	22	20		93	89	99	76	78	87	116	112	104	78	81	82		10	11	11	7	8	8	12	11	9	9	10	5		10.6667	10.6667	7.66667	8		28.39	28.32	30.44	21.49
IF4A3_HUMAN		21	24	23	19	16	15	21	24	27	22	21	20		43	44	54	41	37	39	53	58	56	46	50	39		35	37	45	31	27	28	43	50	45	36	40	29		39	46	28.6667	35		38.9	40.41	49.38	35.87
SURF4_HUMAN		1	1	1	1	1	1	1	1	1	1	1	1		2	2	1	2	2	2	2	2	2	2	2	2		2	2	1	2	2	2	2	2	2	2	2	2		1.66667	2	2	2		2	2	1	2
RL37A_HUMAN		1	2	2	1		1	2	2	1	1		2		1	2	2	1		1	2	2	2	1		3		1	2	2	1	0	1	2	2	2	1	0	3		1.66667	2	0.666667	1.33333		1	2	2	1
TBA8_HUMAN		13	12	14	12	12	12	14	14	13	12	13	13		72	64	78	59	57	67	93	82	77	58	66	69		0	0	0	0	0	0	0	0	0	0	0	0		0	0	0	0		0	0	0	0
RL24_HUMAN		4	5	4	4	4	4	5	5	5	4	4	4		9	14	10	10	9	10	15	14	10	11	12	10		9	14	10	10	9	10	15	14	10	11	12	10		11	13	9.66667	11		9	14	10	10
XRN1_HUMAN		22	6	13	7	7	3	22	21	3	6	9	1		28	8	16	9	8	3	28	30	3	6	10	1		28	8	16	9	8	3	28	30	3	6	10	1		17.3333	20.3333	6.66667	5.66667		28	8	16	9
DDX21_HUMAN		22	22	21	24	18	24	22	29	25	16	22	13		42	39	48	41	35	41	47	61	44	25	39	19		38	35	43	37	31	37	44	57	40	22	36	16		38.6667	47	35	24.6667		41.93	38.93	47.91	40.93
DVL2_HUMAN		8	6	6	1	2	2	10	10	5	2	3	3		12	8	9	1	2	2	16	13	5	3	3	3		11	7	8	0	1	1	12	10	4	3	3	2		8.66667	8.66667	0.666667	2.66667		11.77	7.77	8.77	0.77
M4K4_HUMAN		12	8	8	6	6	7	12	9	4	4	5	3		16	10	10	8	11	10	20	17	5	8	8	6		6	3	3	6	6	6	9	6	2	5	5	3		4	5.66667	6	4.33333		8.49	4.78	4.71	6.47
CNDP2_HUMAN		4	6	4	12	11	13	4	6	5	12	13	13		5	7	5	18	17	22	5	9	6	16	18	19		5	7	5	18	17	22	5	9	6	16	18	19		5.66667	6.66667	19	17.6667		5	7	5	18
SYWC_HUMAN		11	11	11	15	14	17	12	12	13	15	15	15		23	22	22	38	34	42	28	25	25	34	31	32		23	22	22	38	34	42	28	25	25	34	31	32		22.3333	26	38	32.3333		23	22	22	38
AT2B1_HUMAN		6	3	6	3	4	4	6	6	6	5	4	5		6	4	8	4	6	5	6	7	8	6	6	6		2	0	0	1	1	1	2	2	4	0	0	0		0.666667	2.66667	1	0		4.17	1.7	4.35	2.25
TBA4A_HUMAN		21	17	19	16	16	16	19	23	20	18	20	19		110	96	109	90	85	101	129	122	114	86	96	97		2	0	0	0	0	0	1	4	3	0	1	0		0.666667	2.66667	0	0.333333		39.59	34.28	36.93	30.76
TIM50_HUMAN		7	5	5	4	2	3	6	8	6	5	6	5		9	8	7	5	3	3	7	12	9	6	7	6		9	8	7	5	3	3	7	12	9	6	7	6		8	9.33333	3.66667	6.33333		9	8	7	5
PESC_HUMAN		2	3	4	4	2	2	3	3	3	3	4	3		2	5	5	4	2	2	4	5	5	3	4	3		2	5	5	4	2	2	4	5	5	3	4	3		4	4.66667	2.66667	3.33333		2	5	5	4
RS3_HUMAN		18	17	22	22	20	22	17	20	20	19	20	18		44	44	64	58	53	69	55	65	56	58	57	51		44	44	64	58	53	69	55	65	56	58	57	51		50.6667	58.6667	60	55.3333		44	44	64	58
BIEA_HUMAN		1	1	4	2	2	2	3	1	3	3	2	3		1	1	4	2	2	2	3	1	3	3	2	3		1	1	4	2	2	2	3	1	3	3	2	3		2	2.33333	2	2.66667		1	1	4	2
S35F6_HUMAN		1	1	1	1	1	1	1	1	1	1	1	1		2	2	2	1	2	2	3	2	2	1	1	1		2	2	2	1	2	2	3	2	2	1	1	1		2	2.33333	1.66667	1		2	2	2	1
IKKA_HUMAN		4		1				2	4	1					5		1				2	4	1					5	0	1	0	0	0	2	4	1	0	0	0		2	2.33333	0	0		5		1
TCF25_HUMAN		1	1	3	3	2	2	2	2	2	2	4	1		1	1	4	3	2	2	2	3	2	2	4	1		1	1	4	3	2	2	2	3	2	2	4	1		2	2.33333	2.33333	2.33333		1	1	4	3
KDM3B_HUMAN		2	2	2	11	11	10	2	1	4	2	5	5		2	2	2	12	12	13	2	1	4	2	5	6		2	2	2	12	12	13	2	1	4	2	5	6		2	2.33333	12.3333	4.33333		2	2	2	12
ATPK_HUMAN		2	2	2	2	1	2	2	2	2	3	2	2		2	2	2	2	1	2	2	2	3	3	2	2		2	2	2	2	1	2	2	2	3	3	2	2		2	2.33333	1.66667	2.33333		2	2	2	2
ZW10_HUMAN		4	2					2	4	1	1	1			4	2					2	4	1	1	1			4	2	0	0	0	0	2	4	1	1	1	0		2	2.33333	0	0.666667		4	2
SC11A_HUMAN		1	2	2	1	2	1	2	2	3	1	1	1		1	3	2	2	4	2	2	2	3	2	2	2		1	3	2	2	4	2	2	2	3	2	2	2		2	2.33333	2.66667	2		1	3	2	2
CDK16_HUMAN		1	1	1	2	2	1	1	1	1	1	1	1		2	3	1	3	3	2	2	3	2	2	2	1		0	0	0	1	1	0	0	0	0	0	0	0		0	0	0.666667	0		0.01	0.01	0	1.01
CDK12_HUMAN		1	1	1	1	1	1	1	1	1	1	2	1		2	3	1	2	2	2	2	3	2	2	3	1		0	0	0	0	0	0	0	0	0	0	1	0		0	0	0	0.333333		0.01	0.01	0	0.01
XPO2_HUMAN		6	9	9	8	8	9	7	13	10	9	7	12		10	13	14	15	13	16	9	16	18	16	14	22		10	13	14	15	13	16	9	16	18	16	14	22		12.3333	14.3333	14.6667	17.3333		10	13	14	15
GNA13_HUMAN		1	2	2	2	2	2	1	2	2	1	4	1		1	2	3	2	2	3	1	3	3	2	5	2		1	2	3	2	2	3	1	3	3	2	5	2		2	2.33333	2.33333	3		1	2	3	2
NCBP1_HUMAN			2	2	1		1		1	4	2	3	2			2	4	1		2		1	6	2	6	2		0	2	4	1	0	2	0	1	6	2	6	2		2	2.33333	1	3.33333			2	4	1
RSMB_HUMAN		2	2	4	1	1	1	4	3	2	2	3	1		3	3	7	2	2	3	6	5	4	4	6	2		3	3	7	2	2	3	6	5	4	4	6	2		4.33333	5	2.33333	4		3	3	7	2
ZO3_HUMAN		4	3	4	2	1		4	3	4	1	2	2		5	3	5	2	1		5	5	5	1	2	2		5	3	5	2	1	0	5	5	5	1	2	2		4.33333	5	1	1.66667		5	3	5	2
PFKAM_HUMAN		15	12	16	12	15	13	17	19	17	14	16	14		23	18	26	21	24	25	25	29	23	23	26	21		18	15	22	19	23	21	22	24	19	19	21	17		18.3333	21.6667	21	19		20.2	16.51	23.86	20.04
OSBL8_HUMAN		8	8	6	5	6	5	8	8	7	5	5	4		9	9	9	8	9	7	12	10	9	8	8	6		9	9	9	8	9	7	12	9	9	8	8	6		9	10	8	7.33333		9	9	9	8
IF2B2_HUMAN		8	11	15	13	11	8	8	14	12	13	12	11		12	15	25	15	14	12	11	25	24	17	19	16		10	13	23	13	12	10	11	23	22	15	17	14		15.3333	18.6667	11.6667	15.3333		11.07	14.07	24.07	14.07
EIF3B_HUMAN		15	13	19	19	18	20	18	19	19	16	17	14		26	24	37	42	39	42	26	36	38	27	30	26		26	24	37	42	39	42	26	36	38	27	30	26		29	33.3333	41	27.6667		26	24	37	42
TBA1A_HUMAN		24	22	24	19	20	20	23	25	24	21	23	23		124	114	120	102	104	108	144	136	129	97	108	100		0	0	0	0	0	0	0	1	0	0	0	0		0	0.333333	0	0		2.33	2.14	2.25	1.89
ERF1_HUMAN		7	6	7	8	7	4	6	8	8	7	6	7		12	10	12	15	15	10	11	14	14	14	12	13		12	10	12	15	15	10	11	14	14	14	12	13		11.3333	13	13.3333	13		12	10	12	15
RL11_HUMAN		5	6	6	5	6	5	7	7	7	5	6	5		16	15	18	15	15	14	20	19	17	12	16	12		16	15	18	15	15	14	20	19	17	12	16	12		16.3333	18.6667	14.6667	13.3333		16	15	18	15
AFG2H_HUMAN		7	5	8	9	6	6	6	7	7	3	5	3		8	8	11	14	12	10	8	10	13	6	6	6		7	5	8	12	9	8	5	6	8	2	4	3		6.66667	6.33333	9.66667	3		7.15	5.44	8.44	12.3
TBA1B_HUMAN		25	23	25	20	21	21	24	26	25	23	24	24		134	120	134	111	107	123	157	148	137	104	116	110		0	0	0	0	0	0	0	0	0	0	0	0		0	0	0	0		0	0	0	0
IF4A1_HUMAN		22	20	24	17	16	20	20	22	26	19	22	22		53	53	58	46	49	59	62	58	67	53	59	58		33	37	38	29	29	37	37	37	38	35	37	35		36	37.3333	31.6667	35.6667		47.53	48.36	52.09	39.95
TBA1C_HUMAN		24	22	25	19	20	21	23	24	24	23	25	23		133	119	134	110	106	123	156	147	136	104	117	109		1	1	2	0	0	1	2	2	1	2	2	1		1.33333	1.66667	0.333333	1.66667		87.95	80.3	86.84	71.93
RS24_HUMAN		6	5	7	6	6	6	6	6	6	5	6	6		16	12	16	14	12	16	20	16	14	14	14	12		16	12	16	14	12	16	20	16	14	14	14	12		14.6667	16.6667	14	13.3333		16	12	16	14
KCC2D_HUMAN		9	5	9	5	6	7	7	8	5	2	5			12	5	12	5	6	7	12	15	6	2	5			7	2	6	3	4	4	6	7	4	1	2	0		5	5.66667	3.66667	1		11.96	4.98	11.96	4.99
EIF3G_HUMAN		7	6	7	7	8	7	8	8	8	7	8	8		12	9	15	16	18	17	14	13	14	14	14	16		12	9	15	16	18	17	14	13	14	14	14	16		12	13.6667	17	14.6667		12	9	15	16
DDX50_HUMAN		2	2	3	2	2	2	2	5	3	3	2	2		4	4	6	4	4	4	4	7	5	4	3	3		0	0	1	0	0	0	1	3	1	1	0	0		0.333333	1.66667	0	0.333333		0.07	0.07	1.09	0.07
KIF1C_HUMAN		3	1	3				3	3	1		2			3	1	3				4	3	1		2			2	0	1	0	0	0	0	0	0	0	1	0		1	0	0	0.333333		2.35	0.35	1.56
TTL12_HUMAN		2	5	7	6	8	8		8	9	6	6	4		2	6	12	8	9	10		11	12	8	8	4		2	6	12	8	9	10	0	11	12	8	8	4		6.66667	7.66667	9	6.66667		2	6	12	8
NSF_HUMAN		10	10	13	12	12	11	9	9	11	16	15	12		10	11	15	17	21	18	11	12	18	21	22	12		10	11	15	17	21	18	11	12	18	21	22	12		12	13.6667	18.6667	18.3333		10	11	15	17
HNRH1_HUMAN		6	7	7	7	6	5	6	6	9	7	7	7		10	17	16	13	13	13	13	13	23	16	17	19		1	2	2	2	1	1	1	1	7	2	2	2		1.66667	3	1.33333	2		5.1	9.47	8.43	6.95
GHC1_HUMAN		1	2	3				3	2	3	1		1		1	2	4				3	2	3	1		1		1	2	4	0	0	0	3	2	3	1	0	1		2.33333	2.66667	0	0.666667		1	2	4
CPSF3_HUMAN		2	2	3	4	1	5	2	2	2	4	3	2		2	2	3	5	2	6	3	2	3	4	4	2		2	2	3	5	2	6	3	2	3	4	4	2		2.33333	2.66667	4.33333	3.33333		2	2	3	5
RS23_HUMAN		5	4	5	4	4	4	4	3	3	3	4	2		9	6	8	10	8	9	11	9	6	6	9	6		9	6	8	10	8	9	11	9	6	6	9	6		7.66667	8.66667	9	7		9	6	8	10
DDX23_HUMAN			3	4	2	3	2		2	5	5	3	2			3	4	2	4	2		2	6	5	3	2		0	3	4	2	4	2	0	2	6	5	3	2		2.33333	2.66667	2.66667	3.33333			3	4	2
BACH_HUMAN		1	5	7	4	5	3	2	8	7	7	6	8		1	9	11	5	6	6	2	11	11	11	8	12		1	9	11	5	6	6	2	11	11	11	8	12		7	8	5.66667	10.3333		1	9	11	5
ANR17_HUMAN		15	16	12	12	11	14	17	13	17	22	23	18		25	22	17	15	15	18	29	20	23	40	40	27		12	14	7	10	10	12	15	12	14	27	29	18		11	13.6667	10.6667	24.6667		17.14	17.16	10.95	11.98
RCL1_HUMAN		1	3	6	3	3	2	3	5	4	4	4	2		1	4	10	4	3	2	4	7	6	4	4	2		1	4	10	4	3	2	4	7	6	4	4	2		5	5.66667	3	3.33333		1	4	10	4
OST48_HUMAN		3	6	10	3	6	5	3	9	10	4	6	6		3	9	17	4	8	7	3	14	16	8	10	7		3	9	17	4	8	7	3	14	16	8	10	7		9.66667	11	6.33333	8.33333		3	9	17	4
ACSL3_HUMAN		10	12	15	11	10	10	10	16	14	6	9	5		14	17	22	13	12	17	12	24	24	9	11	7		13	16	21	12	11	16	11	23	23	8	10	6		16.6667	19	13	8		13.9	16.9	21.9	12.9
MTFR1_HUMAN		4	2	2	1	2		3	3	1	5	3	5		4	2	2	1	2		4	4	1	5	4	6		4	2	2	1	2	0	4	4	1	5	4	6		2.66667	3	1	5		4	2	2	1
SYDM_HUMAN		2	1	2	1	1	1	3	2	1	3	3	2		3	2	3	1	1	2	4	3	2	4	4	3		3	2	3	1	1	2	4	3	2	4	4	3		2.66667	3	1.33333	3.66667		3	2	3	1
KC1A_HUMAN		4	1	4	4	2	5	2	5	5	2	3	2		7	3	6	8	4	8	4	8	6	2	6	4		7	3	6	8	4	8	4	8	6	2	6	4		5.33333	6	6.66667	4		7	3	6	8
PR15B_HUMAN		1	2	2				3	2	1	1	1			2	3	3				4	3	2	1	1			2	3	3	0	0	0	4	3	2	1	1	0		2.66667	3	0	0.666667		2	3	3
H2B1B_HUMAN		6	7	7	4	5	7	6	7	10	8	8	8		14	22	20	11	12	18	15	16	32	18	23	20		1	2	4	0	0	2	0	0	3	3	3	5		2.33333	1	0.666667	3.66667		5.82	9.42	9.94	4.08
KS6A2_HUMAN		5		3	3	1	3	3	4	1		3			5		3	3	1	4	3	5	1		3			0	0	0	0	0	0	0	0	0	0	0	0		0	0	0	0		0		0	0
DRG1_HUMAN		4	4	6	2	6	3	4	5	7	5	6	3		4	5	7	3	7	5	4	5	9	7	6	5		4	5	7	3	7	5	4	5	9	7	6	5		5.33333	6	5	6		4	5	7	3
C1TC_HUMAN		19	24	21	22	23	19	16	19	28	23	25	18		27	34	39	35	34	31	31	32	49	35	37	28		27	34	39	35	34	31	31	32	49	35	37	28		33.3333	37.3333	33.3333	33.3333		27	34	39	35
EIF3A_HUMAN		29	27	23	28	29	35	27	32	30	25	25	29		45	38	35	47	39	49	36	50	46	34	35	41		45	38	35	47	39	49	36	50	46	34	35	41		39.3333	44	45	36.6667		45	38	35	47
RL27A_HUMAN		3	3	4	3	3	3	3	5	3	3	3	3		12	11	12	10	11	11	14	13	12	7	9	9		12	11	12	10	11	11	14	13	12	7	9	9		11.6667	13	10.6667	8.33333		12	11	12	10
KAP0_HUMAN		2	2	2	3	4	2			6	1	2	4		2	3	3	4	5	4			9	2	3	7		2	3	3	4	5	4	0	0	9	2	3	7		2.66667	3	4.33333	4		2	3	3	4
PYGL_HUMAN		29	21	27	27	28	25	27	26	21	24	23	23		53	34	44	59	60	60	55	50	40	44	42	45		46	31	38	50	52	55	48	42	33	38	36	39		38.3333	41	52.3333	37.6667		51.28	33.14	42.57	56.99
NBAS_HUMAN		4	1	3		1		7	3						5	1	3		1		7	3						5	1	3	0	1	0	7	3	0	0	0	0		3	3.33333	0.333333	0		5	1	3
RL14_HUMAN		2	2	3	1	1	3	3	3	3	3	3	2		5	6	7	4	3	8	7	8	5	6	4	5		5	6	7	4	3	8	7	8	5	6	4	5		6	6.66667	5	5		5	6	7	4
HNRH2_HUMAN		4	5	5	4	5	4	4	7	5	5	5	5		7	15	14	9	11	11	10	14	16	14	15	16		0	2	2	0	1	1	0	4	2	2	2	1		1.33333	2	0.666667	1.66667		2.1	6.07	5.46	2.6
SAFB1_HUMAN		3	1	2	4	4	4	2	2	2	1	2	3		4	3	2	6	6	6	3	2	5	2	2	5		4	3	2	6	6	6	3	2	5	2	2	5		3	3.33333	6	3		4	3	2	6
SUCB1_HUMAN		3	2	3	2	1	3	2	4	4	3	4	2		4	2	3	2	1	3	2	4	4	4	4	3		4	2	3	2	1	3	2	4	4	4	4	3		3	3.33333	2	3.66667		4	2	3	2
GNAI3_HUMAN		1	3	4	2	4	2	1	2	5	3	3	4		1	3	5	2	5	4	1	3	6	4	4	5		0	2	2	1	4	2	0	1	3	2	2	3		1.33333	1.33333	2.33333	2.33333		0.21	2.21	2.77	1.21
SNUT2_HUMAN			3	6	1	3	1		1	8	5	7	3			3	6	1	3	1		1	9	6	8	5		0	3	6	1	3	1	0	1	9	6	8	5		3	3.33333	1.66667	6.33333			3	6	1
PDCD6_HUMAN		4	5	5	2	2	2	6	6	3	4	4	2		4	8	8	3	5	2	8	9	5	5	6	3		4	8	8	3	5	2	8	9	5	5	6	3		6.66667	7.33333	3.33333	4.66667		4	8	8	3
RL28_HUMAN		6	9	9	8	6	7	10	9	8	5	5	6		17	16	20	14	15	13	22	17	19	14	12	10		17	16	20	14	15	13	22	17	19	14	12	10		17.6667	19.3333	14	12		17	16	20	14
RBG10_HUMAN		3	3	2	1	2		3	4	2	2	2	2		4	3	3	1	2		4	5	2	2	2	2		3	2	2	0	0	0	2	2	1	1	1	1		2.33333	1.66667	0	1		3.25	2.25	2.25	0.25
RS13_HUMAN		5	5	6	4	4	5	5	5	8	5	5	6		10	9	11	6	7	9	8	8	17	10	10	15		10	9	11	6	7	9	8	8	17	10	10	15		10	11	7.33333	11.6667		10	9	11	6
CCD47_HUMAN		4	1	3	1	3	2	3	3	4	4	2	3		5	1	4	1	3	2	3	3	5	4	2	4		5	1	4	1	3	2	3	3	5	4	2	4		3.33333	3.66667	2	3.33333		5	1	4	1
AAPK1_HUMAN		3	3	2	5	3	4	4	3	1	3	4			4	3	4	5	4	5	7	4	1	3	4			4	3	4	5	4	5	7	4	1	3	4	0		3.66667	4	4.66667	2.33333		4	3	4	5
OLA1_HUMAN		3	7	11	10	7	9	4	6	12	11	13	10		3	9	18	13	13	12	5	8	20	17	21	18		3	9	18	13	13	12	5	8	20	17	21	18		10	11	12.6667	18.6667		3	9	18	13
MPP7_HUMAN		2	3	3	2	2	2	1	4	5	1	1	1		2	5	3	2	2	3	1	4	6	1	1	1		2	5	3	2	2	3	1	4	6	1	1	1		3.33333	3.66667	2.33333	1		2	5	3	2
AMPB_HUMAN		2	5	7	9	9	9	1	6	8	5	8	5		3	7	10	14	16	14	1	6	15	11	11	10		3	7	10	14	16	14	1	6	15	11	11	10		6.66667	7.33333	14.6667	10.6667		3	7	10	14
CTBP1_HUMAN		2	3	3	2	2	1	3	3	3	2	2	2		3	4	4	2	2	1	4	4	4	2	2	2		0	1	2	1	1	0	1	1	1	1	1	1		1	1	0.666667	1		0.82	1.82	2.55	1.27
DVL3_HUMAN		5	2	3	2	1	1	3	5	1		1	1		7	2	3	2	1	1	6	6	1		1	1		6	1	2	0	0	0	0	2	0	0	1	0		3	0.666667	0	0.333333		6.23	1.23	2.23	1.13
PRPS1_HUMAN		6	5	5	2	3	3	5	5	5	5	5	7		8	7	9	4	4	4	9	8	9	9	8	10		1	2	3	0	0	0	3	3	3	2	2	3		2	3	0	2.33333		4.09	4.21	5.65	1.77
COPZ1_HUMAN		3	3	3	6	6	5	3	3	4	4	4	3		4	4	4	14	16	15	5	3	5	6	5	4		4	4	4	14	16	15	5	3	5	6	5	4		4	4.33333	15	5		4	4	4	14
TRUA_HUMAN		4	2	6	3	2		4	4	3	1	3	4		4	2	6	3	2		4	5	4	1	3	4		4	2	6	3	2	0	4	5	4	1	3	4		4	4.33333	1.66667	2.66667		4	2	6	3
COX2_HUMAN		2	3	3	2	1	2	3	3	4	4	3	4		3	5	4	3	2	4	4	4	5	6	5	6		3	5	4	3	2	4	4	4	5	6	5	6		4	4.33333	3	5.66667		3	5	4	3
PRDX1_HUMAN		10	9	11	16	15	15	8	9	15	10	9	11		18	21	21	58	56	63	13	16	36	29	26	32		13	15	15	45	42	47	8	9	25	21	18	24		14.3333	14	44.6667	21		17.45	20.34	20.34	56.6
CHMP5_HUMAN		3	3	2	3	3	3	3	3	3	6	5	7		5	5	3	5	5	7	5	4	5	9	8	9		5	5	3	5	5	7	5	4	5	9	8	9		4.33333	4.66667	5.66667	8.66667		5	5	3	5
VATB2_HUMAN		2	5	3	8	10	9	2	3	7	5	2	3		3	6	4	16	17	9	2	3	9	5	3	4		3	6	4	16	17	9	2	3	9	5	3	4		4.33333	4.66667	14	4		3	6	4	16
MGAP_HUMAN		4	5	4	2	2	4	7	5	3	7	6	7		6	6	4	2	2	4	9	5	3	11	10	8		6	6	4	2	2	4	9	5	3	11	10	8		5.33333	5.66667	2.66667	9.66667		6	6	4	2
MVP_HUMAN		12	12	13	2	6	6	12	17	13	9	7	5		15	15	18	2	6	6	14	20	17	9	8	6		15	15	18	2	6	6	14	20	17	9	8	6		16	17	4.66667	7.66667		15	15	18	2
RS18_HUMAN		2	5	5	1	2	1	3	3	7	3	2	9		3	6	7	2	2	2	3	5	9	4	3	12		3	6	7	2	2	2	3	5	9	4	3	12		5.33333	5.66667	2	6.33333		3	6	7	2
TBC15_HUMAN		7	2	4	3	3	3	5	8	2	5	5	1		10	3	5	5	5	5	6	10	3	6	5	1		10	3	5	5	5	5	6	10	3	6	5	1		6	6.33333	5	4		10	3	5	5
PSD12_HUMAN		4	8	10	7	7	7	4	7	13	8	7	12		6	11	15	8	9	9	5	9	20	13	9	17		6	11	15	8	9	9	5	9	20	13	9	17		10.6667	11.3333	8.66667	13		6	11	15	8
RBGPR_HUMAN		8	3	6	6	2	3	6	8	4	3	3	4		10	4	8	9	3	5	9	10	4	5	4	5		10	4	8	9	3	5	9	10	4	5	4	5		7.33333	7.66667	5.66667	4.66667		10	4	8	9
L2GL2_HUMAN		3	5	6	3	3	5	1	8	6	3	5	1		4	7	7	6	6	7	1	8	10	4	5	1		4	7	7	6	6	7	1	8	10	4	5	1		6	6.33333	6.33333	3.33333		4	7	7	6
SERC_HUMAN		4	7	5	10	11	12	4	6	5	9	12	10		6	7	7	17	18	20	5	8	8	12	22	17		6	7	7	17	18	20	5	8	8	12	22	17		6.66667	7	18.3333	17		6	7	7	17
PCBP1_HUMAN		8	8	8	12	9	12	9	9	9	9	9	9		22	22	22	46	36	41	23	22	24	28	27	22		15	15	15	30	22	24	12	14	16	17	16	14		15	14	25.3333	15.6667		19.05	19.05	19.05	39.26
HNRPK_HUMAN		8	15	16	19	17	18	4	10	23	20	20	20		14	27	32	49	41	41	5	16	56	45	47	54		14	27	32	49	41	41	5	16	56	45	47	54		24.3333	25.6667	43.6667	48.6667		14	27	32	49
RS2_HUMAN		8	8	7	9	7	7	11	10	6	7	9	7		29	24	25	27	26	23	29	29	23	21	25	20		29	24	25	27	26	23	29	29	23	21	25	20		26	27	25.3333	22		29	24	25	27
ACLY_HUMAN		13	16	16	24	24	29	8	7	26	22	22	19		18	22	23	41	40	53	11	9	46	30	32	31		18	22	23	41	40	53	11	9	46	30	32	31		21	22	44.6667	31		18	22	23	41
ASNS_HUMAN		14	12	17	23	24	20	14	13	16	15	15	11		25	20	28	56	67	56	21	21	34	30	39	19		25	20	28	56	67	56	21	21	34	30	39	19		24.3333	25.3333	59.6667	29.3333		25	20	28	56
RL18_HUMAN		8	9	8	6	6	8	7	7	7	6	6	5		30	32	28	23	31	26	31	34	28	22	20	18		30	32	28	23	31	26	31	34	28	22	20	18		30	31	26.6667	20		30	32	28	23
ARF5_HUMAN		8	4	8	7	5	7	7	5	6	4	6	4		16	5	14	18	10	14	15	9	12	7	9	9		8	3	7	6	4	6	9	5	6	5	5	5		6	6.66667	5.33333	5		10.09	3.56	8.85	9.13
PRS10_HUMAN		8	7	8	10	10	10	8	9	10	10	9	7		11	8	12	14	14	13	10	10	12	11	11	9		11	8	12	14	14	13	10	10	12	11	11	9		10.3333	10.6667	13.6667	10.3333		11	8	12	14
RPN1_HUMAN		16	18	16	13	14	15	9	18	23	18	18	20		26	36	36	29	29	27	15	32	55	41	39	49		26	36	36	29	29	27	15	32	55	41	39	49		32.6667	34	28.3333	43		26	36	36	29
RS11_HUMAN		11	9	9	10	10	8	10	10	9	7	7	7		20	25	21	20	22	19	23	28	17	13	14	14		20	25	21	20	22	19	23	28	17	13	14	14		22	22.6667	20.3333	13.6667		20	25	21	20
SYVC_HUMAN		29	24	31	29	27	35	26	31	29	28	30	28		54	51	58	68	59	69	50	56	62	55	63	52		54	51	58	68	59	69	50	56	62	55	63	52		54.3333	56	65.3333	56.6667		54	51	58	68
SND1_HUMAN		8	21	22	14	17	15	9	14	27	22	21	20		9	28	35	18	24	22	12	19	43	32	31	28		9	28	35	18	24	22	12	19	43	32	31	28		24	24.6667	21.3333	30.3333		9	28	35	18
NUDC_HUMAN		20	22	22	30	24	27	23	19	21	32	31	35		49	48	51	91	76	83	51	49	50	98	96	90		49	48	51	91	76	83	51	49	50	98	96	90		49.3333	50	83.3333	94.6667		49	48	51	91
RS3A_HUMAN		12	13	13	9	12	11	15	10	18	10	11	16		24	22	25	21	26	24	23	20	29	21	20	27		24	22	25	21	26	24	23	20	29	21	20	27		23.6667	24	23.6667	22.6667		24	22	25	21
AL1A3_HUMAN		7	4	5	4	4	5	9	6	1	6	4	3		9	4	7	6	6	6	11	8	1	8	5	4		8	3	6	6	6	6	11	8	1	7	4	3		5.66667	6.66667	6	4.66667		8.48	3.48	6.48	6
THIO_HUMAN		5	4	4	5	3	5	6	4	6	5	5	6		10	7	10	8	5	6	11	7	9	12	14	17		10	7	10	8	5	6	11	7	9	12	14	17		9	9	6.33333	14.3333		10	7	10	8
PUR8_HUMAN		8	5	7	11	13	11	7	6	5	8	9	7		8	5	9	18	19	15	9	7	6	11	10	8		8	5	9	18	19	15	9	7	6	11	10	8		7.33333	7.33333	17.3333	9.66667		8	5	9	18
URFB1_HUMAN		3	2	5	1	2	1	5	4	2	3	2	3		5	2	7	1	2	1	6	5	3	3	2	4		5	2	7	1	2	1	6	5	3	3	2	4		4.66667	4.66667	1.33333	3		5	2	7	1
PK3C3_HUMAN		3	1	2	2	2	2	4	3		2	2	2		5	1	3	4	2	5	5	4		3	2	2		5	1	3	4	2	5	5	4	0	3	2	2		3	3	3.66667	2.33333		5	1	3	4
DOK1_HUMAN		3	2	3	2	3	2	2	2	1	1	2	1		5	2	3	4	3	4	5	4	1	1	3	2		5	2	3	4	3	4	5	4	1	1	3	2		3.33333	3.33333	3.66667	2		5	2	3	4
EHD4_HUMAN		9	6	9	9	9	10	8	11	8	7	8	6		14	9	14	11	13	11	13	14	10	10	11	9		13	9	14	10	12	10	12	13	10	10	11	9		12	11.6667	10.6667	10		13.67	9	14	11
M2OM_HUMAN		3	2	4	2	2	2	4	3	2	2	2	3		5	3	7	5	4	4	6	6	3	3	4	4		5	3	7	5	4	4	6	6	3	3	4	4		5	5	4.33333	3.66667		5	3	7	5
F193A_HUMAN		5	3	2				4	4	1		1	3		5	3	2				5	4	1		1	3		5	3	2	0	0	0	5	4	1	0	1	3		3.33333	3.33333	0	1.33333		5	3	2
ABCD3_HUMAN		5	3	2	3	3	2	5	5	2		1			6	3	3	3	3	2	5	5	2		1			6	3	3	3	3	2	5	5	2	0	1	0		4	4	2.66667	0.333333		6	3	3	3
GPAT3_HUMAN		3		3	3	4	4	3	2	2	1				4		5	4	5	6	4	3	2	1				4	0	5	4	5	6	4	3	2	1	0	0		3	3	5	0.333333		4		5	4
NMD3_HUMAN		3	4	2	1	2	1	4	3	3	1	1	1		4	5	3	1	2	2	5	4	3	2	2	2		4	5	3	1	2	2	5	4	3	2	2	2		4	4	1.66667	2		4	5	3	1
GSH0_HUMAN		3	2	3	2	3	3	4	4	2	3	3	3		4	2	4	2	3	3	4	4	2	3	3	3		4	2	4	2	3	3	4	4	2	3	3	3		3.33333	3.33333	2.66667	3		4	2	4	2
NCOA7_HUMAN		2	1	2		1		1	1	1					3	2	3		1		4	2	2					3	2	3	0	1	0	4	2	2	0	0	0		2.66667	2.66667	0.333333	0		3	2	3
PTN23_HUMAN		9	6	6	3	2	2	6	5	7	6	9	4		10	6	6	3	2	2	7	5	10	6	9	4		10	6	6	3	2	2	7	5	10	6	9	4		7.33333	7.33333	2.33333	6.33333		10	6	6	3
NUP35_HUMAN		3	3	3	4	4	4	3	3	3	1	2	2		4	4	3	6	7	6	4	3	4	2	3	3		4	4	3	6	7	6	4	3	4	2	3	3		3.66667	3.66667	6.33333	2.66667		4	4	3	6
NDC1_HUMAN		4	2	2	4	2	3	3	5	2	1	1			8	2	4	5	4	5	4	8	2	1	1			8	2	4	5	4	5	4	8	2	1	1	0		4.66667	4.66667	4.66667	0.666667		8	2	4	5
DHCR7_HUMAN		3	2	3	1		2	3	3	2	1	1	2		3	2	4	1		2	3	4	2	1	1	2		3	2	4	1	0	2	3	4	2	1	1	2		3	3	1	1.33333		3	2	4	1
NFKB2_HUMAN		5		6	7	7	7	3	4	5	4	4	3		5		7	8	8	8	3	4	5	4	4	3		5	0	7	8	8	8	3	4	5	4	4	3		4	4	8	3.66667		5		7	8
ST1A1_HUMAN		3	3	5	3	5	3	3	4	3	2	4	1		5	3	6	5	7	5	4	6	4	2	5	1		4	2	5	2	4	2	3	4	2	1	3	0		3.66667	3	2.66667	1.33333		4.73	2.73	5.73	4.19
RTTN_HUMAN		1	1	1	1	1	1	1	1	1	1	1	1		3	3	1	2	2	3	3	2	2	1	1	1		3	3	1	2	2	3	3	2	2	1	1	1		2.33333	2.33333	2.33333	1		3	3	1	2
HM13_HUMAN		4	2	4	2	2	2	2	2	4	2	2	2		4	2	5	2	3	2	3	2	6	2	3	4		4	2	5	2	3	2	3	2	6	2	3	4		3.66667	3.66667	2.33333	3		4	2	5	2
IBTK_HUMAN		4	1					4	1		4	3			4	1					4	1		4	3			4	1	0	0	0	0	4	1	0	4	3	0		1.66667	1.66667	0	2.33333		4	1
CAVN1_HUMAN		3	2	2	3	4	3	2	1	3	2	3	3		3	2	2	4	5	5	2	1	4	2	3	3		3	2	2	4	5	5	2	1	4	2	3	3		2.33333	2.33333	4.66667	2.66667		3	2	2	4
ICE2_HUMAN		2	2	1				2	1	1	1	2	1		2	2	1				3	1	1	1	2	1		2	2	1	0	0	0	3	1	1	1	2	1		1.66667	1.66667	0	1.33333		2	2	1
CLP1L_HUMAN		2	2	2	1	1	1	2	3	1		2			2	2	2	1	1	1	2	3	1		2			2	2	2	1	1	1	2	3	1	0	2	0		2	2	1	0.666667		2	2	2	1
FMR1_HUMAN		1	1	1	2	1	1	1	1	1	1	1	1		2	2	2	4	2	1	2	2	2	2	2	2		0	0	0	0	0	0	0	0	0	0	0	0		0	0	0	0		0.01	0.01	0.01	0.03
SF01_HUMAN		2	2	1	7	9	8	2	2	2	7	10	9		2	3	1	8	14	11	2	2	2	10	17	14		2	3	1	8	14	11	2	2	2	10	17	14		2	2	11	13.6667		2	3	1	8
UACA_HUMAN		3	1	1	3	4	4	2	1	2	1	2	4		3	1	1	3	5	6	2	1	2	1	2	5		3	1	1	3	5	6	2	1	2	1	2	5		1.66667	1.66667	4.66667	2.66667		3	1	1	3
ITB6_HUMAN		1	1	1	1	1	1	1	1	1	1	1	1		2	1	2	1	1	1	2	1	2	1	1	1		2	1	2	1	1	1	2	1	2	1	1	1		1.66667	1.66667	1	1		2	1	2	1
SC23B_HUMAN		3	1	1	4		4	2	2	1	2	3	2		3	1	1	5		5	2	2	1	3	3	2		3	1	1	4	0	4	1	2	1	3	3	2		1.66667	1.33333	2.66667	2.66667		3	1	1	4.55
IFIT5_HUMAN		2	1	2			1	2	2	1		1			2	1	2			1	2	2	1		1			2	1	2	0	0	1	2	2	1	0	1	0		1.66667	1.66667	0.333333	0.333333		2	1	2
SC61B_HUMAN		1	1	1	1	1	1	1	1	1	1	1	1		2	1	2	2	2	1	2	2	1	1	1	1		2	1	2	2	2	1	2	2	1	1	1	1		1.66667	1.66667	1.66667	1		2	1	2	2
FARP1_HUMAN		1	1	1	1		1	2	1	1	1	1	1		2	1	2	1		1	2	2	1	1	2	1		2	1	2	1	0	1	2	2	1	1	2	1		1.66667	1.66667	0.666667	1.33333		2	1	2	1
OSBL3_HUMAN		4	3	2	4	4	1	3	5	3	2	3			5	4	2	6	5	2	3	5	3	2	3			5	4	2	6	5	2	3	5	3	2	3	0		3.66667	3.66667	4.33333	1.66667		5	4	2	6
BPL1_HUMAN		2	4	2	3	4	4	1	2	1	4	3	2		3	5	2	4	5	5	3	4	3	4	3	2		3	5	2	4	5	5	3	4	3	4	3	2		3.33333	3.33333	4.66667	3		3	5	2	4
CAN1_HUMAN		8	2	6	5	5	8	4	6	7	3	6	6		9	2	7	5	5	10	4	6	8	4	7	9		9	2	7	5	5	10	4	6	8	4	7	9		6	6	6.66667	6.66667		9	2	7	5
VIP2_HUMAN		4	3	2	6	4	2	4	4	4	3	2			6	6	2	8	5	4	4	5	5	3	3			6	6	2	8	5	4	4	5	5	3	3	0		4.66667	4.66667	5.66667	2		6	6	2	8
CBX3_HUMAN		2	3	2	1	1	2	2	2	4	2	2	4		2	3	3	1	1	2	2	2	4	2	3	6		2	3	3	1	1	2	2	2	4	2	3	6		2.66667	2.66667	1.33333	3.66667		2	3	3	1
PRPS2_HUMAN		6	5	6	4	5	4	4	4	6	6	5	6		9	6	9	7	7	5	6	8	10	9	8	9		2	1	3	3	3	1	0	3	4	2	2	2		2	2.33333	2.33333	2		5.91	3.79	6.35	5.23
RANB3_HUMAN		2	2	3	1	2	3	1	2	2	3	2	3		2	2	3	2	2	3	1	3	3	4	4	5		2	2	3	2	2	3	1	3	3	4	4	5		2.33333	2.33333	2.33333	4.33333		2	2	3	2
CNOT3_HUMAN		2		1	5	5	4	2	1	1	1	2	1		3		1	6	6	4	2	1	1	1	2	1		3	0	1	6	6	4	2	1	1	1	2	1		1.33333	1.33333	5.33333	1.33333		3		1	6
DYLT1_HUMAN			1	2	1	1	1	2	1	1		1	2			1	3	1	1	1	2	1	1		1	2		0	1	3	1	1	1	2	1	1	0	1	2		1.33333	1.33333	1	1			1	3	1
LAGE3_HUMAN		1	2	1	1	1		2		2		1			1	2	1	1	1		2		2		2			1	2	1	1	1	0	2	0	2	0	2	0		1.33333	1.33333	0.666667	0.666667		1	2	1	1
SC24A_HUMAN		3		1	4	3	3	1	3			1	1		3		1	4	3	3	1	3			1	1		3	0	1	4	3	3	1	2	0	0	1	1		1.33333	1	3.33333	0.666667		3		1	4
NUP85_HUMAN		2		2				1	3						2		2				1	3						2	0	2	0	0	0	1	3	0	0	0	0		1.33333	1.33333	0	0		2		2
DC1I2_HUMAN		1	1	2	2	2	4	1	1	2	1	1	3		1	1	2	2	2	4	1	1	2	1	2	3		1	1	2	2	2	4	1	1	2	1	2	3		1.33333	1.33333	2.66667	2		1	1	2	2
FKBP3_HUMAN		2	1	1	7	5	7	1	2	1	6	7	6		2	1	1	16	10	16	1	2	1	12	13	10		2	1	1	16	10	16	1	2	1	12	13	10		1.33333	1.33333	14	11.6667		2	1	1	16
SRP09_HUMAN		1	1	1				1		2	1	2	2		1	1	2				1		3	2	3	3		1	1	2	0	0	0	1	0	3	2	3	3		1.33333	1.33333	0	2.66667		1	1	2
RING1_HUMAN		1	2	1		2	1	1	1	1	3	1	1		1	2	1		2	1	1	1	2	3	1	2		0	1	0	0	1	0	0	1	2	2	0	0		0.333333	1	0.333333	0.666667		0.9	1.9	0.9
SF3A1_HUMAN		1	2	1	2	2	2	1		3	2	2	1		1	2	1	2	2	2	1		3	2	2	1		1	2	1	2	2	2	1	0	3	2	2	1		1.33333	1.33333	2	1.66667		1	2	1	2
DPCD_HUMAN		1	2	1	1	1	1		2	2	2	1	1		1	2	1	1	1	1		2	2	2	1	1		1	2	1	1	1	1	0	2	2	2	1	1		1.33333	1.33333	1	1.33333		1	2	1	1
ADRM1_HUMAN		1	2	2	1	2	2	1	2	2	2	2	2		2	4	4	2	3	3	2	3	5	4	5	4		2	4	4	2	3	3	2	3	5	4	5	4		3.33333	3.33333	2.66667	4.33333		2	4	4	2
HPS5_HUMAN		2		1				2	1						2		1				2	1						2	0	1	0	0	0	2	1	0	0	0	0		1	1	0	0		2		1
KI16B_HUMAN		1	1	1				2	1						1	1	1				2	1						1	1	0	0	0	0	1	0	0	0	0	0		0.666667	0.333333	0	0		1	1	0.11
MAK16_HUMAN		1	1	1				2		1	1		1		1	1	1				2		1	1		1		1	1	1	0	0	0	2	0	1	1	0	1		1	1	0	0.666667		1	1	1
UEVLD_HUMAN		1		2	3	3	3	1	1	1					1		2	3	4	3	1	1	1					1	0	2	3	4	3	1	1	1	0	0	0		1	1	3.33333	0		1		2	3
KC1E_HUMAN		1		2	1		1	1	1	1		1			1		2	1		1	1	1	1		1			1	0	2	1	0	1	1	1	1	0	1	0		1	1	0.666667	0.333333		1		2	1
CDC16_HUMAN		2		1	1		1	1	1	1	1	1	1		2		1	1		1	1	1	1	1	1	1		2	0	1	1	0	1	1	1	1	1	1	1		1	1	0.666667	1		2		1	1
PSA3_HUMAN		1	1	1			1	1	1	1	2	2	2		1	1	1			1	1	1	1	3	4	5		1	1	1	0	0	1	1	1	1	3	4	5		1	1	0.333333	4		1	1	1
OSB10_HUMAN		1	1	1	1	1	3	1	1	1					1	1	1	1	2	3	1	1	1					0	0	1	0	0	1	1	1	1	0	0	0		0.333333	1	0.333333	0		0.38	0.38	1	0.38
AUP1_HUMAN		1	1	1	2	1	1	1	1	1					1	1	1	3	1	1	1	1	1					1	1	1	3	1	1	1	1	1	0	0	0		1	1	1.66667	0		1	1	1	3
ORML3_HUMAN		1	1	1				1	1	1					1	1	1				1	1	1					1	1	1	0	0	0	1	1	1	0	0	0		1	1	0	0		1	1	1
IMA5_HUMAN			1	2	2	1		1	2							1	2	2	1		1	2						0	1	2	2	1	0	1	2	0	0	0	0		1	1	1	0			1	2	2
CHM4A_HUMAN		1	1	1	2	2	2	1	1	1	2	2	2		1	1	1	3	2	3	1	1	1	3	3	2		1	1	1	3	2	3	1	1	1	3	3	2		1	1	2.66667	2.66667		1	1	1	3
RHG08_HUMAN		1	1	1	1	1	1	1	1	1	1	1			1	1	1	1	1	1	1	1	1	1	1			1	1	1	1	1	1	1	1	1	1	1	0		1	1	1	0.666667		1	1	1	1
LRRF2_HUMAN		1	1	1	2	2	1	1	1	1	1	1	1		1	1	1	2	2	1	1	1	1	1	1	2		0	0	0	1	1	0	0	0	0	0	0	0		0	0	0.666667	0		0	0	0	1
NIPA_HUMAN		1	1	1	1	1		1	1	1	2	2			1	1	1	1	1		1	1	1	2	2			1	1	1	1	1	0	1	1	1	2	2	0		1	1	0.666667	1.33333		1	1	1	1
ITPA_HUMAN		1	1	1				1	1	1		1	1		1	1	1				1	1	1		1	2		1	1	1	0	0	0	1	1	1	0	1	2		1	1	0	1		1	1	1
DDX41_HUMAN		1	1	1				1	1	1	1	1	1		1	1	1				1	1	1	1	1	1		1	1	1	0	0	0	1	1	1	1	1	1		1	1	0	1		1	1	1
MFS10_HUMAN		1	1	1	1	1	1	1	1	1	1	1	1		1	1	1	1	1	1	1	1	1	1	1	1		1	1	1	1	1	1	1	1	1	1	1	1		1	1	1	1		1	1	1	1
NJMU_HUMAN		1	1	1	1	1	1	1	1	1	1	1	1		1	1	1	1	1	1	1	1	1	1	1	1		1	1	1	1	1	1	1	1	1	1	1	1		1	1	1	1		1	1	1	1
RTCA_HUMAN		1	1	1	1	1	1	1	1	1	1	1	1		1	1	1	1	1	1	1	1	1	1	1	1		1	1	1	1	1	1	1	1	1	1	1	1		1	1	1	1		1	1	1	1
TLK1_HUMAN		1	1	1	1	1	1	1	2		1				1	1	1	1	1	1	1	2		1				0	1	0	1	1	1	1	1	0	1	0	0		0.333333	0.666667	1	0.333333		0.8	1	0.8	1
PUR9_HUMAN		2		1	2	2	2			3	8	4	9		2		1	2	2	2			3	9	5	12		2	0	1	2	2	2	0	0	3	9	5	12		1	1	2	8.66667		2		1	2
CUL3_HUMAN			1	2	2		2			3		2	2			1	2	2		2			3		2	3		0	1	2	2	0	2	0	0	3	0	2	3		1	1	1.33333	1.66667			1	2	2
RM03_HUMAN			1	2			1			3	2	1	1			1	2			1			3	2	1	1		0	1	2	0	0	1	0	0	3	2	1	1		1	1	0.333333	1.33333			1	2
SBDS_HUMAN			1	2						3	3		1			1	2						3	3		1		0	1	2	0	0	0	0	0	3	3	0	1		1	1	0	1.33333			1	2
ITA3_HUMAN		1	1	1	2	2			1	2					1	1	1	2	3			1	2					1	1	1	2	3	0	0	1	2	0	0	0		1	1	1.66667	0		1	1	1	2
SYUA_HUMAN		1	1	1	1	1			1	1	2	2	1		1	1	1	1	1			1	2	2	2	2		1	1	1	1	1	0	0	1	2	2	2	2		1	1	0.666667	2		1	1	1	1
TIGAR_HUMAN			1	1	1	2	2		1	2	1	1	1			1	2	1	2	3		1	2	1	2	1		0	1	2	1	2	3	0	1	2	1	2	1		1	1	2	1.33333			1	2	1
BCR_HUMAN			3		1	1			2	1						3		1	1			2	1					0	2	0	0	0	0	0	1	0	0	0	0		0.666667	0.333333	0	0			2.38		0.38
H2A1B_HUMAN		2	2	2	3	4	2	2	2	3	3	3	3		4	4	3	4	7	3	2	3	6	3	4	3		0	0	0	0	2	0	0	0	1	1	1	1		0	0.333333	0.666667	1		1.03	1.03	0.72	0.93
PLOD1_HUMAN		2	4	5				2	2	5	4	3	2		2	4	6				2	3	7	5	3	3		2	4	6	0	0	0	2	3	7	5	3	3		4	4	0	3.66667		2	4	6
VP13B_HUMAN		1	1					2							1	1					2							1	1	0	0	0	0	2	0	0	0	0	0		0.666667	0.666667	0	0		1	1
INT5_HUMAN		1		1				1	1						1		1				1	1						1	0	1	0	0	0	1	1	0	0	0	0		0.666667	0.666667	0	0		1		1
NPC1_HUMAN		1		1				1	1						1		1				1	1						1	0	1	0	0	0	1	1	0	0	0	0		0.666667	0.666667	0	0		1		1
UBP4_HUMAN		1		1	1		1	1		1		1			1		1	1		1	1		1		1			0	0	0	1	0	1	1	0	0	0	1	0		0	0.333333	0.666667	0.333333		0.02		0.02	1
DAAF5_HUMAN		1		1		1		1	1				1		1		1		1		1	1				1		1	0	1	0	1	0	1	1	0	0	0	1		0.666667	0.666667	0.333333	0.333333		1		1
TPPC5_HUMAN		1		1	1	1		1		1		1	1		1		1	1	1		1		1		1	1		1	0	1	1	1	0	1	0	1	0	1	1		0.666667	0.666667	0.666667	0.666667		1		1	1
VPS18_HUMAN		1		1	2			1	1		1	1			1		1	2			1	1		1	1			1	0	1	2	0	0	1	1	0	1	1	0		0.666667	0.666667	0.666667	0.666667		1		1	2
MB12A_HUMAN		1		1	3	2	2	1		1		2			1		1	4	2	2	1		1		2			1	0	1	4	2	2	1	0	1	0	2	0		0.666667	0.666667	2.66667	0.666667		1		1	4
SPAST_HUMAN		1		1	2	2	2	1	1			2			1		1	2	2	2	1	1			2			1	0	1	2	2	2	1	1	0	0	2	0		0.666667	0.666667	2	0.666667		1		1	2
INAVA_HUMAN		1	1				1	1		1					1	1				1	1		1					1	1	0	0	0	1	1	0	1	0	0	0		0.666667	0.666667	0.333333	0		1	1
HAUS3_HUMAN		1	1					1	1						1	1					1	1						1	1	0	0	0	0	1	1	0	0	0	0		0.666667	0.666667	0	0		1	1
RT30_HUMAN			1	1				1		1	1	3				1	1				1		1	1	3			0	1	1	0	0	0	1	0	1	1	3	0		0.666667	0.666667	0	1.33333			1	1
RUSD4_HUMAN			1	1			1	1	1		1	1	1			1	1			1	1	1		1	1	1		0	1	1	0	0	1	1	1	0	1	1	1		0.666667	0.666667	0.333333	1			1	1
CCSE2_HUMAN		1	1		1		1	1	1		1	1	1		1	1		1		1	1	1		1	1	1		1	1	0	1	0	1	1	1	0	1	1	1		0.666667	0.666667	0.666667	1		1	1		1
WDR46_HUMAN			1	1			1	1	1		1		1			1	1			1	1	1		1		1		0	1	1	0	0	1	1	1	0	1	0	1		0.666667	0.666667	0.333333	0.666667			1	1
BTAF1_HUMAN		1		1					2						1		1					2						1	0	1	0	0	0	0	2	0	0	0	0		0.666667	0.666667	0	0		1		1
CDC23_HUMAN		1		1					2		3	2			1		1					2		3	2			1	0	1	0	0	0	0	2	0	3	2	0		0.666667	0.666667	0	1.66667		1		1
PSMG3_HUMAN		1		1			1		2		1	1	1		1		1			1		2		1	1	1		1	0	1	0	0	1	0	2	0	1	1	1		0.666667	0.666667	0.333333	1		1		1
RLA2_HUMAN		1		1	6	3	7			2	3	2	3		1		1	9	4	9			2	3	2	3		0	0	0	9	3	8	0	0	1	2	1	2		0	0.333333	6.66667	1.66667		0.87		0.87	9
CNOT7_HUMAN		1		1					1	1					1		1					1	1					1	0	1	0	0	0	0	1	1	0	0	0		0.666667	0.666667	0	0		1		1
FAT1_HUMAN				2					2								2					2						0	0	2	0	0	0	0	2	0	0	0	0		0.666667	0.666667	0	0				2
NGDN_HUMAN				2						2		1					2						2		1			0	0	2	0	0	0	0	0	2	0	1	0		0.666667	0.666667	0	0.333333				2
MAIP1_HUMAN		1		1			1		1	1	1	1	1		1		1			1		1	1	1	1	1		1	0	1	0	0	1	0	1	1	1	1	1		0.666667	0.666667	0.333333	1		1		1
PUM3_HUMAN		1		1						1	1	2			1		1						2	1	2			1	0	1	0	0	0	0	0	2	1	2	0		0.666667	0.666667	0	1		1		1
PNO1_HUMAN		1		1			1			2	1		1		1		1			1			2	1		2		1	0	1	0	0	1	0	0	2	1	0	2		0.666667	0.666667	0.333333	1		1		1
NOL9_HUMAN		1		1			1		1	1	1	1			1		1			1		1	1	1	1			1	0	1	0	0	1	0	1	1	1	1	0		0.666667	0.666667	0.333333	0.666667		1		1
AT1B3_HUMAN			1	1		2	1			2	2	3	3			1	1		2	2			2	5	3	4		0	1	1	0	2	2	0	0	2	5	3	4		0.666667	0.666667	1.33333	4			1	1
SLTM_HUMAN			1	1	1		1		1	1						1	1	1		1		1	1					0	1	1	1	0	1	0	1	1	0	0	0		0.666667	0.666667	0.666667	0			1	1	1
AOFA_HUMAN			1	1					1	1						1	1					1	1					0	0	0	0	0	0	0	0	0	0	0	0		0	0	0	0			0.11	0.11
RA51C_HUMAN			1	1	1	1	1		1	1	2	2	1			1	1	1	1	1		1	1	3	2	1		0	1	1	1	1	1	0	1	1	3	2	1		0.666667	0.666667	1	2			1	1	1
TRA2B_HUMAN			1	1						2	1		1			1	1						2	2		3		0	1	1	0	0	0	0	0	2	2	0	3		0.666667	0.666667	0	1.66667			1	1
IDH3G_HUMAN			1	1					1	1	1	1	2			1	1					1	1	1	1	2		0	1	1	0	0	0	0	1	1	1	1	2		0.666667	0.666667	0	1.33333			1	1
AOFB_HUMAN			1	1					1	1			1			1	1					1	1			1		0	0	0	0	0	0	0	0	0	0	0	1		0	0	0	0.333333			0.89	0.89
SNF5_HUMAN			1	1						2			1			1	1						2			1		0	1	1	0	0	0	0	0	2	0	0	1		0.666667	0.666667	0	0.333333			1	1
CI114_HUMAN			1	1					1	1	1	1	1			1	1					1	1	1	1	1		0	1	1	0	0	0	0	1	1	1	1	1		0.666667	0.666667	0	1			1	1
SEC13_HUMAN		1	1		1	1	1		1	1	1	1	1		1	1		1	1	1		1	1	1	1	1		1	1	0	1	1	1	0	1	1	1	1	1		0.666667	0.666667	1	1		1	1		1
AP1M1_HUMAN		1	1				1			2	1	1	1		1	1				1			2	1	1	1		0	0	0	0	0	0	0	0	1	0	0	0		0	0.333333	0	0		0.03	0.03
ACTN2_HUMAN			1	1	1	1				1	1	1	1			1	1	1	2				2	1	1	1		0	1	1	1	2	0	0	0	2	1	1	1		0.666667	0.666667	1	1			1	1	1
MOB1B_HUMAN			1	1	4	5	3			2		1	2			1	1	7	7	5			2		1	2		0	1	1	7	7	5	0	0	2	0	1	2		0.666667	0.666667	6.33333	1			1	1	7
ESF1_HUMAN			1	1	1	1	1			2			2			1	1	2	2	2			2			3		0	1	1	2	2	2	0	0	2	0	0	3		0.666667	0.666667	2	1			1	1	2
TFR1_HUMAN		1	1						1	1		1	1		1	1						1	1		1	1		1	1	0	0	0	0	0	1	1	0	1	1		0.666667	0.666667	0	0.666667		1	1
VPS45_HUMAN			1	1	2	1	1		1	1	1	1				1	1	2	1	1		1	1	1	1			0	1	1	2	1	1	0	1	1	1	1	0		0.666667	0.666667	1.33333	0.666667			1	1	2
EPT1_HUMAN			1	1	1	1	1		1	1	1	1				1	1	1	1	1		1	1	1	1			0	1	1	1	1	1	0	1	1	1	1	0		0.666667	0.666667	1	0.666667			1	1	1
SDSL_HUMAN			2		3	3	4		1	1	2	2	1			2		4	3	5		1	1	2	2	1		0	2	0	4	3	5	0	1	1	2	2	1		0.666667	0.666667	4	1.66667			2		4
IMA1_HUMAN		4	5	6	11	6	8	4	7	7	7	8	7		7	10	7	12	8	11	5	9	10	9	10	10		7	10	7	12	8	11	5	9	10	9	10	10		8	8	10.3333	9.66667		7	10	7	12
HNRPR_HUMAN		2	3	3	3	3	3		2	5	3	3	6		2	4	4	6	5	5		2	8	5	4	8		0	0	0	0	0	0	0	0	2	0	0	3		0	0.666667	0	1		0.17	0.33	0.33	0.5
C1QBP_HUMAN		1					1	1			3	3	4		1					1	1			5	6	5		1	0	0	0	0	1	1	0	0	5	6	5		0.333333	0.333333	0.333333	5.33333		1
GRHPR_HUMAN		1			1	1	1	1			1	1	2		1			1	1	1	1			1	1	3		1	0	0	1	1	1	1	0	0	1	1	3		0.333333	0.333333	1	1.66667		1			1
AHR_HUMAN				1				1									1				1							0	0	1	0	0	0	1	0	0	0	0	0		0.333333	0.333333	0	0				1
CEP89_HUMAN				1				1	1								1				1	0						0	0	1	0	0	0	1	0	0	0	0	0		0.333333	0.333333	0	0				1
CK5P2_HUMAN		1						1							1						1							1	0	0	0	0	0	1	0	0	0	0	0		0.333333	0.333333	0	0		1
E2AK4_HUMAN		1						1							1						1							1	0	0	0	0	0	1	0	0	0	0	0		0.333333	0.333333	0	0		1
RPGP1_HUMAN		1						1							1						1							1	0	0	0	0	0	1	0	0	0	0	0		0.333333	0.333333	0	0		1
SIN1_HUMAN		1						1							1						1							1	0	0	0	0	0	1	0	0	0	0	0		0.333333	0.333333	0	0		1
UCKL1_HUMAN		1						1							1						1							1	0	0	0	0	0	1	0	0	0	0	0		0.333333	0.333333	0	0		1
VPS8_HUMAN		1						1							1						1							1	0	0	0	0	0	1	0	0	0	0	0		0.333333	0.333333	0	0		1
PPIP2_HUMAN		1			2	2	1	1				1	1		1			2	2	1	1				1	1		1	0	0	2	2	1	1	0	0	0	1	1		0.333333	0.333333	1.66667	0.666667		1			2
LDH6B_HUMAN		1						1					1		1						1					1		1	0	0	0	0	0	1	0	0	0	0	1		0.333333	0.333333	0	0.333333		1
RIR1_HUMAN			1		3	3	5	1			3	4	3			1		3	3	5	1			3	4	5		0	1	0	3	3	5	1	0	0	3	4	5		0.333333	0.333333	3.66667	4			1		3
PLAP_HUMAN			1		8	7	9	1			4	1	2			1		13	10	13	1			4	1	2		0	1	0	13	10	13	1	0	0	4	1	2		0.333333	0.333333	12	2.33333			1		13
VAC14_HUMAN			1				1	1								1				1	1							0	1	0	0	0	1	1	0	0	0	0	0		0.333333	0.333333	0.333333	0			1
RBCC1_HUMAN			1					1								1					1							0	1	0	0	0	0	1	0	0	0	0	0		0.333333	0.333333	0	0			1
UCK2_HUMAN			1				1	1					1			1				1	1					1		0	1	0	0	0	1	1	0	0	0	0	1		0.333333	0.333333	0.333333	0.333333			1
PSA6_HUMAN				1	2	2	1			1	6	3	4				1	2	2	1			1	6	4	5		0	0	1	2	2	1	0	0	1	6	4	5		0.333333	0.333333	1.66667	5				1	2
FKBP8_HUMAN				1	1	2	2			1	1	2	1				1	2	4	2			1	1	2	1		0	0	1	2	4	2	0	0	1	1	2	1		0.333333	0.333333	2.66667	1.33333				1	2
WAPL_HUMAN				1		2				1							1		2				1					0	0	1	0	2	0	0	0	1	0	0	0		0.333333	0.333333	0.666667	0				1
CTNL1_HUMAN				1	1					1							1	1					1					0	0	1	1	0	0	0	0	1	0	0	0		0.333333	0.333333	0.333333	0				1	1
CSTF3_HUMAN				1			1			1							1			1			1					0	0	1	0	0	1	0	0	1	0	0	0		0.333333	0.333333	0.333333	0				1
CMC2_HUMAN				1						1							1						1					0	0	0	0	0	0	0	0	0	0	0	0		0	0	0	0				0.15
STXB1_HUMAN				1						1							1						1					0	0	1	0	0	0	0	0	1	0	0	0		0.333333	0.333333	0	0				1
PI4KB_HUMAN		1					1		1						1					1		1						1	0	0	0	0	1	0	1	0	0	0	0		0.333333	0.333333	0.333333	0		1
MITOS_HUMAN				1					1								1					1						0	0	1	0	0	0	0	1	0	0	0	0		0.333333	0.333333	0	0				1
OSBL5_HUMAN				1					1								1					1						0	0	1	0	0	0	0	0	0	0	0	0		0.333333	0	0	0				1
PISD_HUMAN				1					1								1					1						0	0	1	0	0	0	0	1	0	0	0	0		0.333333	0.333333	0	0				1
TRI29_HUMAN				1					1								1					1						0	0	1	0	0	0	0	1	0	0	0	0		0.333333	0.333333	0	0				1
WDTC1_HUMAN				1					1								1					1						0	0	1	0	0	0	0	1	0	0	0	0		0.333333	0.333333	0	0				1
CHD2_HUMAN		1							1						1							1						1	0	0	0	0	0	0	1	0	0	0	0		0.333333	0.333333	0	0		1
COG4_HUMAN		1							1						1							1						1	0	0	0	0	0	0	1	0	0	0	0		0.333333	0.333333	0	0		1
GRTP1_HUMAN		1							1						1							1						1	0	0	0	0	0	0	1	0	0	0	0		0.333333	0.333333	0	0		1
IP3KC_HUMAN		1							1						1							1						1	0	0	0	0	0	0	1	0	0	0	0		0.333333	0.333333	0	0		1
SESD1_HUMAN		1							1						1							1						1	0	0	0	0	0	0	1	0	0	0	0		0.333333	0.333333	0	0		1
VPS50_HUMAN		1							1						1							1						1	0	0	0	0	0	0	1	0	0	0	0		0.333333	0.333333	0	0		1
TASO2_HUMAN		1			1	1			1		1	1	1		1			1	1			1		1	1	1		1	0	0	1	1	0	0	1	0	1	1	1		0.333333	0.333333	0.666667	1		1			1
SASH1_HUMAN				1						1	1	1	1				1						1	1	1	1		0	0	1	0	0	0	0	0	1	1	1	1		0.333333	0.333333	0	1				1
SYPL1_HUMAN				1		1	1			1	1	1	1				1		1	1			1	1	1	1		0	0	1	0	1	1	0	0	1	1	1	1		0.333333	0.333333	0.666667	1				1
RDH14_HUMAN				1			1			1	1	2					1			1			1	1	2			0	0	1	0	0	1	0	0	1	1	2	0		0.333333	0.333333	0.333333	1				1
YJ005_HUMAN		1				1				1	1	1			1				1				1	1	1			1	0	0	0	1	0	0	0	1	1	1	0		0.333333	0.333333	0.333333	0.666667		1
RNBP6_HUMAN				1	1	2	1			1		1	1				1	1	2	1			1		1	1		0	0	1	1	1	1	0	0	1	0	1	1		0.333333	0.333333	1	0.666667				1	1
BMP15_HUMAN				1						1			1				1						1			1		0	0	1	0	0	0	0	0	1	0	0	1		0.333333	0.333333	0	0.333333				1
PIPSL_HUMAN				1						1			1				1						1			1		0	0	0	0	0	0	0	0	0	0	0	0		0	0	0	0				0
RS15_HUMAN		1								1			1		1								1			1		1	0	0	0	0	0	0	0	1	0	0	1		0.333333	0.333333	0	0.333333		1
VP26C_HUMAN		1			1	1	1		1				1		1			1	1	1		1				1		1	0	0	1	1	1	0	1	0	0	0	1		0.333333	0.333333	1	0.333333		1			1
KIF4A_HUMAN		1							1				1		1							1				1		1	0	0	0	0	0	0	1	0	0	0	1		0.333333	0.333333	0	0.333333		1
PARG_HUMAN		1			1	1			1				1		1			1	1			1				1		1	0	0	1	1	0	0	1	0	0	0	1		0.333333	0.333333	0.666667	0.333333		1			1
TRUB1_HUMAN			1							1	2	1	2			1							1	2	2	2		0	1	0	0	0	0	0	0	1	2	2	2		0.333333	0.333333	0	2			1
CSN3_HUMAN			1		2	1	2			1	1	1	2			1		2	1	2			1	1	1	2		0	1	0	2	1	2	0	0	1	1	1	2		0.333333	0.333333	1.66667	1.33333			1		2
DNJB4_HUMAN			1							1						1							1					0	1	0	0	0	0	0	0	1	0	0	0		0.333333	0.333333	0	0			1
PR38A_HUMAN			1							1						1							1					0	1	0	0	0	0	0	0	1	0	0	0		0.333333	0.333333	0	0			1
TALD3_HUMAN			1							1						1							1					0	1	0	0	0	0	0	0	1	0	0	0		0.333333	0.333333	0	0			1
RFA3_HUMAN			1							1						1							1					0	1	0	0	0	0	0	0	1	0	0	0		0.333333	0.333333	0	0			1
EFR3A_HUMAN			1						1							1						1						0	1	0	0	0	0	0	1	0	0	0	0		0.333333	0.333333	0	0			1
RBM26_HUMAN			1				1			1	1	1	1			1				1			1	1	1	1		0	1	0	0	0	1	0	0	1	1	1	1		0.333333	0.333333	0.333333	1			1
MIRO2_HUMAN			1			1	1			1	1	1	1			1			1	1			1	1	1	1		0	1	0	0	1	1	0	0	1	1	1	1		0.333333	0.333333	0.666667	1			1
ASPC1_HUMAN			1		2	3	2			1	1	2				1		2	4	2			1	1	2			0	1	0	2	4	2	0	0	1	1	2	0		0.333333	0.333333	2.66667	1			1		2
RL35_HUMAN			1							1	1		1			1							1	1		1		0	1	0	0	0	0	0	0	1	1	0	1		0.333333	0.333333	0	0.666667			1
THIK_HUMAN			1						1				1			1						1				1		0	1	0	0	0	0	0	1	0	0	0	1		0.333333	0.333333	0	0.333333			1
PRS8_HUMAN		18	16	18	16	15	19	19	19	19	18	18	18		35	35	39	29	25	36	33	41	34	37	37	36		34	32	36	27	22	34	29	37	28	33	35	33		34	31.3333	27.6667	33.6667		34.85	34.56	38.56	28.7
EIF3E_HUMAN		12	8	14	13	13	12	11	13	13	8	11	10		24	17	26	26	25	23	18	24	24	17	22	19		24	17	26	26	25	23	18	24	24	17	22	19		22.3333	22	24.6667	19.3333		24	17	26	26
PRS7_HUMAN		14	12	13	11	11	12	11	13	18	13	14	14		23	20	25	18	21	22	18	19	30	26	23	28		23	20	25	18	21	22	18	19	30	26	23	28		22.6667	22.3333	20.3333	25.6667		23	20	25	18
HS71L_HUMAN		11	12	13	12	12	11	11	12	15	12	11	12		31	32	32	34	32	28	30	26	37	34	31	33		0	0	0	0	0	0	0	0	0	0	0	0		0	0	0	0		0	0	0	0
HS71A_HUMAN		27	30	32	30	28	29	27	30	35	30	28	28		85	77	91	95	99	93	73	76	99	90	82	90		49	42	52	57	64	58	40	47	60	50	46	52		47.6667	49	59.6667	49.3333		76.3	68.48	82.29	86.29
EIF3C_HUMAN		23	23	24	21	21	24	23	29	21	24	25	19		50	47	54	55	46	50	47	56	44	48	57	45		50	47	54	55	46	50	47	56	44	48	57	45		50.3333	49	50.3333	50		50	47	54	55
ANKH1_HUMAN		21	18	21	15	12	14	23	22	14	22	26	21		35	28	31	18	16	17	39	32	20	35	37	30		22	20	21	13	11	11	25	24	11	22	26	21		21	20	11.6667	23		29.86	24.84	27.05	16.02
PSMD2_HUMAN		7	8	11	7	6	8	8	7	14	6	6	10		11	15	15	12	9	14	11	8	21	10	10	17		11	15	15	12	9	14	11	8	21	10	10	17		13.6667	13.3333	11.6667	12.3333		11	15	15	12
TCPA_HUMAN		23	22	20	23	21	21	22	21	22	19	17	23		52	47	59	51	50	53	58	49	46	39	32	46		52	47	59	51	50	53	58	49	46	39	32	46		52.6667	51	51.3333	39		52	47	59	51
PUF60_HUMAN		6	8	10	8	7	9	3	3	9	10	10	11		9	12	16	17	14	16	9	9	18	22	23	22		9	12	16	17	14	16	9	9	18	22	23	22		12.3333	12	15.6667	22.3333		9	12	16	17
H31T_HUMAN		3	5	5	3	5	4	4	4	6	4	4	4		9	12	12	9	11	9	8	10	14	9	10	9		5	6	5	5	5	5	4	5	6	5	5	5		5.33333	5	5	5		8.15	10.73	10.52	8.15
PFKAP_HUMAN		24	18	23	18	17	22	16	20	24	18	17	20		44	35	38	31	33	35	33	36	44	28	26	30		37	31	33	27	31	29	29	30	38	23	21	25		33.6667	32.3333	29	23		41.45	33.7	36.2	29.78
ACTN4_HUMAN		5	9	13	8	10	7	3	9	11	8	11	9		5	9	16	8	12	8	3	10	16	11	15	12		4	8	14	6	10	7	3	9	15	11	13	11		8.66667	9	7.66667	11.6667		4.91	8.91	15.83	7.83
DESP_HUMAN		25	31	24	15	23	18	27	27	27	29	19	18		28	37	29	15	27	18	32	29	29	32	20	23		28	37	29	15	27	18	32	29	29	32	20	23		31.3333	30	20	25		28	37	29	15
PRDX6_HUMAN		10	11	12	9	10	8	10	10	12	9	12	14		17	13	21	14	13	12	10	15	24	10	18	26		17	13	21	14	13	12	10	15	24	10	18	26		17	16.3333	13	18		17	13	21	14
ODPB_HUMAN		5	6	6	5	6	3	4	5	11	10	6	8		7	7	9	6	8	4	5	6	11	14	8	11		7	7	9	6	8	4	5	6	11	14	8	11		7.66667	7.33333	6	11		7	7	9	6
ABCE1_HUMAN		7	5	6	13	14	11	4	5	4	9	10	12		8	6	8	21	21	20	6	8	7	13	14	17		8	6	8	21	21	20	6	8	7	13	14	17		7.33333	7	20.6667	14.6667		8	6	8	21
[truncated: 2,154 more rows]
[truncated: 21 more columns]
