# Supplementary material for: The interactome of CLUH reveals its association to SPAG5 and its co-translational proximity to mitochondrial proteins
Source: BMC Biol. 2022 Jan 10;20:13. doi: 10.1186/s12915-021-01213-y (PMC8744257; doi:10.1186/s12915-021-01213-y)
Supplement: Supplementary file 17 — Additional file 17:. Table S8. Plasmids used in the study. [file 12915_2021_1213_MOESM17_ESM.xlsx]

## Sheet: Feuil1
Plasmid ID	Construction	Reference	Purpose	Backbone	Origine of assembled fragments (Gibson assembly
pNG07	pMSCV_eGFP-BioID2	this paper	Gibson assembly	pMSCV_puro (Promega) digested EcoRI	eGFP (Addgene 21654)
					BioID2-HA (Addgene 74224)
pNG09	pMSCV_BioID2-mCLUH	this paper	Gibson assembly	pMSCV_puro (Promega) digested EcoRI	mCLUH (mESC cDNA)
					BioID2-HA (Addgene 74224)
pNG10	pMSCV_3xHA-mCLUH	this paper	Gibson assembly	pMSCV_puro (Promega) digested EcoRI	mCLUH (mESC cDNA)
					3xHA (Addgene 73538)
pNG40	pLENTI-EF1a-MTScox8a-BFP-T2A-puro	this paper	Gibson assembly	pLenti-EF1a (Addgene 103862) digested BsiWI/EcoRI	MTS_cox9a (HCT116 genomic DNA)
					BFP (Addgene 50946)
					T2A-Puro (Addgene 62988)
pNG43	pLENTI-EF1a_hSPAG5-linker-sfGFP1-10_P2A-BSD	this paper	Gibson assembly	pLenti-EF1a (Addgene 103862) digested BsiWI/EcoRI	hSPAG5 (HCT116 cDNA)
					linker-sfGFP1-10 (Addgene 97390)
					P2A-BSD (Addgene 52962)
pNG45	pLENTI-EF1a_hCLUH-mCherry-linker-sfGFP11_T2A-PURO	this paper	Gibson assembly	pLenti-EF1a (Addgene 103862) digested BsiWI/EcoRI	hCLUH (HCT116 cDNA)
					mCherry-linker-sfGFP11 (Addgene 97398)
					T2A-Puro (Addgene 62988)
pNG47	pLENTI-EF1a_hGAPDH-mCherry-linker-sfGFP11_T2A-PURO	this paper	Gibson assembly	pLenti-EF1a (Addgene 103862) digested BsiWI/EcoRI	hGAPDH (HCT116 cDNA)
					mCherry-linker-sfGFP11 (Addgene 97398)
					T2A-Puro (Addgene 62988)
pNG81	pLENTI-EF1a_3xHA-hCLUH_2A-PURO	this paper	Gibson assembly	pLenti-EF1a (Addgene 103862) digested BsiWI/EcoRI	hCLUH (HCT116 cDNA)
					T2A-Puro (Addgene 62988)
					3xHA (Addgene 73538)
pNG83	pLENTI-EF1a_GFP-hKNSTRN_2A-BSD	this paper	Gibson assembly	pLenti-EF1a (Addgene 103862) digested BsiWI/EcoRI	hKNSTRN (HCT116 cDNA)
					P2A-BSD (Addgene 52962)
					eGFP (Addgene 21654)
pNG84	pLENTI-EF1a_GFP-hSPAG5_2A-BSD	this paper	Gibson assembly	pLenti-EF1a (Addgene 103862) digested BsiWI/EcoRI	hSPAG5 (HCT116 cDNA)
					P2A-BSD (Addgene 52962)
					eGFP (Addgene 21654)
pNG85	pLENTI-EF1a_GFP-hCLUH_2A-BSD	this paper	Gibson assembly	pLenti-EF1a (Addgene 103862) digested BsiWI/EcoRI	hCLUH (HCT116 cDNA)
					P2A-BSD (Addgene 52962)
					eGFP (Addgene 21654)
pNG97	pLENTI-EF1a_BioID2-3xHA-hCLUH-T2A-PURO	this paper	Gibson assembly	pLenti-EF1a (Addgene 103862) digested BsiWI/EcoRI	BioID2-HA (Addgene 74224)
					3xHA (Addgene 73538)
					hCLUH (HCT116 cDNA)
					T2A-Puro (Addgene 62988)
pNG98	pLENTI-EF1a_BioID2-3xHA-hCLUH∆TPR-T2A-PURO	this paper	Gibson assembly	pLenti-EF1a (Addgene 103862) digested BsiWI/EcoRI	BioID2-HA (Addgene 74224)
					3xHA (Addgene 73538)
					CLUH (1-2934) (HCT116 cDNA)
					CLUH (3537-3930) (HCT116 cDNA)
					T2A-Puro (Addgene 62988)
pNG99	pLENTI-EF1a_BioID2-3xHA-eGFP-T2A-PURO	this paper	Gibson assembly	pLenti-EF1a (Addgene 103862) digested BsiWI/EcoRI	BioID2-HA (Addgene 74224)
					3xHA (Addgene 73538)
					eGFP (Addgene 21654)
					T2A-Puro (Addgene 62988)
pNG113	pLenti_EF1a_V5-TurboID-NES-hCLUH_T2A_PURO	this paper	Gibson assembly	pLenti-EF1a (Addgene 103862) digested BsiWI/EcoRI	V5-TurboID-NES (Addgene 107169)
					hCLUH (HCT116 cDNA)
					T2A-Puro (Addgene 62988)
pNG114	pLenti_EF1a_V5-TurboID-NES-eGFP_T2A_PURO	this paper	Gibson assembly	pLenti-EF1a (Addgene 103862) digested BsiWI/EcoRI	V5-TurboID-NES (Addgene 107169)
					hCLUH (HCT116 cDNA)
					T2A-Puro (Addgene 62988)
pNG12	Homologous recombinaition template plasmid for N-termina endogenous tagging of CLUH in mESC. PUC19_LeftArm_BioID2_rightArm	this paper	Gibson assembly	PUC19 digested BamHI	Left Arm (Genomic mESC DNA)
					BioID2-HA (Addgene 74224)
					Right Arm (Genomic mESC DNA)
pNG13	Homologous recombinaition template plasmid for N-term 3xHA knock-in in mESC	this paper	Gibson assembly	PUC19 digested BamHI	Left Arm (Genomic mESC DNA)
					3xHA (Addgene 73538)
					Right Arm (Genomic mESC DNA)
	pC0046-EF1a-PspCas13b-NES-HIV	Addgene 103862	Backbone for the pLenti-EF1a vector used for Gibson assembly cloning
	pSpCas9(BB)-2A-Puro (PX459) V2.0	Addgene 62988	Cloning of sgRNAs
	pCW57.1-HA-AGO2	Addgene 73538	Source of 3xHA tag used for Gibson assembly cloning
	LentiCas9-Blast	Addgene 52962	Source of P2A-BSD resistance used for Gibson assembly cloning
	pMSCV_PIG	Addgene 21654	Backbone for the pMSCV vector used for Gibson assembly cloning
	MCS-BioID2-HA	Addgene 74224	Source of BioID2-HA fragment used for Gibson assembly cloning
	PEP112E	Addgene 97398	Source of mCherry-linker-sfGFP11 fragment used for Gibson assembly cloning
	PEP104E	Addgene 97390	Source of linker-sfGFP1-10 fragment used for Gibson assembly cloning
	pKLV-U6gRNA(BbsI)-PGKpuro2ABFP	Addgene 50946	Source of BFP fragment used for Gibson assembly cloning
	V5-TurboID-NES_pCDNA3	Addgene 107169	Source of V5-TurboID-NES fragment used for Gibson assembly cloning
	psPAX2	Addgene 12260	Lentiviral packaging plasmid
	pVSV-G	Addgene 138479	Lentiviral packaging plasmid
	pGAG-POL	Addgene 14887	Retroviral packaging plasmid
	pCMV-VSV-G	Addgene 8454	Retroviral packaging plasmid
	pAdventage	Promega	Co-transfectd with retroviral packaging plasmids
