# Supplementary material for: The interactome of CLUH reveals its association to SPAG5 and its co-translational proximity to mitochondrial proteins
Source: BMC Biol. 2022 Jan 10;20:13. doi: 10.1186/s12915-021-01213-y (PMC8744257; doi:10.1186/s12915-021-01213-y)
Supplement: Supplementary file 18 — Additional file 18:. Table S9. Oligonucleotides used in the study. [file 12915_2021_1213_MOESM18_ESM.xlsx]

## Sheet: Feuil1
Oligo nucleotides used for sgRNA cloning
Name	Purpose	Fw	Sequence	Rev	Sequence
sgRNA 1 mESC	Cut in exon 3 Cluh - deletion CLUH KO1	PN44	CACCGGGGCTCGGTGCTCCGAGTTG	PN45	AAACCAACTCGGAGCACCGAGCCCC
sgRNA 2 mESC	Cut in intron 3 Cluh - deletion CLUH KO1	PN46	CACCGGGAAAACCCATTCAAGCCGT	PN47	AAACACGGCTTGAATGGGTTTTCCC
sgRNA 3 mESC	Cut in exon 4 Cluh - deletion CLUH KO2	PN50	CACCGGGTCTCTGACATGACGCACA	PN51	AAACTGTGCGTCATGTCAGAGACCC
sgRNA 4 mESC	Cut in intron 6 Cluh - deletion CLUH KO2	PN52	CACCGCGGGGACACGCCATGGCACG	PN53	AAACCGTGCCATGGCGTGTCCCCGC
sgRNA 5 HCT116	Cut in exon 3 CLUH - deletion CLUH KO	PN38	CACCGTCGGAGCTGCGCAGCGTCGA	PN39	AAACTCGACGCTGCGCAGCTCCGAC
sgRNA 6 HCT116	Cut in intron 3 CLUH - deletion CLUH KO	PN40	CACCGTTGTGCGCCAGTGTGTCGGC	PN41	AAACGCCGACACACTGGCGCACAAC
sgRNA 7 mESC	Cut near ATG Cluh - knock-in N-term	PN99	CACCGGTCCGTCTTGATGACCATGG	PN100	AAACCCATGGTCATCAAGACGGACC
Genotyping primer
	Purpose	Fw	Sequence	Rev	Sequence
	Genotyping Cluh KO1	PN48	GACCAGGGCCATTTGCTCTA	PN49	AGATCACCATGCCCGTTCAA
	Genotyping Cluh KO2	PN54	TTGACATGGCTCTCTGCCTG	PN55	AGAGCAAATGGGCACCTCTC
	Genotyping CLUH KO HCT116	PN42	AGGATGTACTCGGGTGGTGT	PN43	TTGTCCTTGCTGTCCGCTAC
Oligos used for Gibson assemby PCR fragments of Homologous recombination templates
Name	Purpose	Fw	Sequence	Rev	Sequence
Gibson assembly pNG12	Left Arm Knock-in CLUH	PN103	attcgagctcggtacccgggGCCCACTCGGTGAGGAGGATACA	PN104	CATGGCGGGAGCAGGCGTCC
	BioID2-HA	PN109	GGACGCCTGCTCCCGCCATGttcaagaacctgatctggct	PN110	CAACTCGTCCGTCTTGATGACtgcgtaatccggtacatcgt
	Right Arm Knock-in CLUH	PN105	GTCATCAAGACGGACGAGTTG	PN106	caggtcgactctagaggatcGGAACGTCTAGGACAAGAGAACCA
Gibson assembly pNG13	Left Arm Knock-in CLUH	PN103	attcgagctcggtacccgggGCCCACTCGGTGAGGAGGATACA	PN104	CATGGCGGGAGCAGGCGTCC
	3xHA	PN111	GGACGCCTGCTCCCGCCATGtacccatacgatgttcctga	PN112	CAACTCGTCCGTCTTGATGACagcgtaatctggaacgtcat
	Right Arm Knock-in CLUH	PN105	GTCATCAAGACGGACGAGTTG	PN106	caggtcgactctagaggatcGGAACGTCTAGGACAAGAGAACCA
siRNA duplexes
Name	Purpose	Fw	Sequence	Rev	Sequence
PN_si_SPAG5	siRNA duplex to knockdown SPAG5	PN_si_SPAG5_fw	AAGGAGUCUGAAACAGAAGAUTT	PN_si_SPAG5_rev	AUCUUCUGUUUCAGACUCCUUTT
PN_si_CTRL	siRNA duplex non targeting control	PN_si_CTRL_fw	AUCAGAAGAAUGCGAUAGAGATT	PN_si_CTRL_rev	UCUCUAUCGCAUUCUUCUGAUTT
RT-qPCR primers
Name	Purpose	Fw	Sequence	Rev	Sequence
EIF5A	RT-qPCR primer - Human	PN253	AGATCGTCGAGATGTCTACTTCG	PN254	TTGACGGGCAGATATCTTCATA
SUB1	RT-qPCR primer - Human	PN317	CGTCACTTCCGGTTCTCTGT	PN318	TGATTTAGGCATCGCTTCGC
IARS2	RT-qPCR primer - Human	PN313	ACTAGTGGAACAACACGGCA	PN314	GGCCACCAACCTCAGATAAGA
NDUFS1	RT-qPCR primer - Human	PN444	GAGTGGACTCTGACACCTTATGC	PN445	ACAACATCTGCCTCTTCCACACC
ALDH18A1	RT-qPCR primer - Human	PN309	AGAAATGGCGCGATCTGGAGGA	PN310	TCTCATCACGCTGGTCCGTCAA
HSPA9	RT-qPCR primer - Human	PN257	AAGAAGACCGGCGAAAGAA	PN258	TCAGCAGGTAATTGGTCCTTG
GLS	RT-qPCR primer - Human	PN442	CAGAAGGCACAGACATGGTTGG	PN443	GGCAGAAACCACCATTAGCCAG
IMMT	RT-qPCR primer - Human	PN255	AACAGCCTGCCTCACAACTC	PN256	TGAGCCGCTTCTGTAGGTG
HSPD1	RT-qPCR primer - Human	PN259	AATGAACGGCTTGCAAAACT	PN260	TCACTTGTCCCACCAACCTT
LRPPRC	RT-qPCR primer - Human	PN440	ATCCGACATGGTTACTGGTGGC	PN441	GTGTCAAGGACAGCAGATGAATC
VWA8	RT-qPCR primer - Human	PN311	AGCTTGTGGCTGCCTTTGGAGA	PN312	CGAACTACACTGGAGAGACCTTC
ATP5A	RT-qPCR primer - Human	PN307	TGCTATTGGTCAAAAGAGATCCA	PN308	GTAGCCGACACCACAATGG
MTCO2	RT-qPCR primer - Human	PN315	AACCAAACCACTTTCACCGC	PN316	CGATGGGCATGAAACTGTGG
MYC	RT-qPCR primer - Human	PN406	GCTGCTTAGACGCTGGATTT	PN407	TAACGTTGAGGGGCATCG
GAPDH	RT-qPCR primer - Human	PN305	AGCCACATCGCTCAGACAC	PN306	GCCCAATACGACCAAATCC
SPAG5	RT-qPCR primer - Human	PN462	AGGAAATGGCTCTCAGAGGCAAG	PN463	GCATGGATGCTAGGTCCTGTTC
