# Supplementary material for: The interactome of CLUH reveals its association to SPAG5 and its co-translational proximity to mitochondrial proteins
Source: BMC Biol. 2022 Jan 10;20:13. doi: 10.1186/s12915-021-01213-y (PMC8744257; doi:10.1186/s12915-021-01213-y)
Supplement: Supplementary file 19 — Additional file 19:. Table S10. Antibodies used in the study. [file 12915_2021_1213_MOESM19_ESM.xlsx]

## Sheet: Feuil1
Antibody	Reference	Supplier	Application	Dilution used
Anti-HA-PEROXIDASE, HIGH AFFINITY (3F10)	12013819001 (Sigma Aldrich)	Sigma-Aldrich	Western blot	1 : 20 000
Anti-CLUH	NB100-93306	Novus Biologicals	Western blot	1 : 5 000
			IF	1 : 200
Anti-CLUH	A301-764A	Bethyl laboratories	Western blot	1 : 2 000
Anti-GFP	A11122	Invitrogene	Western blot	1 : 2 000
Anti-V5	460705	Thermofisher Scientific	Western blot	1 : 2 000
			IF	1 : 200
Anti-SPAG5	CSB-PA853491ESR1HU	Cusabio	Western blot	1 : 2 000
Anti-Tubulin	T6557	Sigma-Aldrich	Western blot	1 : 10 000
Anti-GAPDH	E-AB-20032	Elabscience	Western blot	1 : 10 000
Anti-LRPPRC	GTX109558	GeneTex	Western blot	1 : 5 000
			IF	1 : 200
Anti-IMMT	CSB-PA623101LA01HU	Cusabio	IF	1 : 200
Anti-IMMT	E-AB-10395	Elabscience	Western blot	1 : 2 000
Anti-HSPA9	E-AB-15085	Elabscience	Western blot	1 : 2 000
			IF	1 : 200
Anti-ATP5A	CSB-PA002344HA01HU	Cusabio	Western blot	1 : 2 000
Anti-GLS	E-AB-19340	Elabscience	Western blot	1 : 2 000
Anti-IARS2	CSB-PA002995	Cusabio	Western blot	1 : 2 000
Anti-NDUFS1	E-AB-11432	Elabscience	Western blot	1 : 2 000
Anti-HSPD1	E-AB-31751	Elabscience	Western blot	1 : 2 000
Anti-RPL7A	E-AB-64805	Elabscience	Western blot	1 : 2 000
Anti-RPS14	16683-1-AP	Proteintech	Western blot	1 : 5000
Anti-COX4	MAB6980	Biotechne	Western blot	1 : 2 000
Anti-G3BP1	13057-2-AP	Proteintech	IF	1 : 200
Anti-Rabbit Alexa488	A32731	Invitrogene	IF	1 : 500
Anti-Rabbit Cy5	A10523	Invitrogene	IF	1 : 500
Anti-ACTIN	66009-1-Ig	Proteintech	Western blot	1 : 5000
